# Supplementary material for: Obtaining Pure 1H NMR Spectra of Individual Pyranose and Furanose Anomers of Reducing Deoxyfluorinated Sugars
Source: J Org Chem. 2023 Sep 27;88(19):13908–25. doi: 10.1021/acs.joc.3c01503 (PMC10563139; doi:10.1021/acs.joc.3c01503)
Supplement: Supplementary file 2 — jo3c01503_si_002.zip [file jo3c01503_si_002.zip]

Archive with 7,632 entries (7,306 files):
- FIDs_Full NMR of all compounds - 1H, 19F, SRI-FESTA/
- __MACOSX/._FIDs_Full NMR of all compounds - 1H, 19F, SRI-FESTA
- FIDs_Full NMR of all compounds - 1H, 19F, SRI-FESTA/.DS_Store
- __MACOSX/FIDs_Full NMR of all compounds - 1H, 19F, SRI-FESTA/._.DS_Store
- FIDs_Full NMR of all compounds - 1H, 19F, SRI-FESTA/8_FDGal-46/
- __MACOSX/FIDs_Full NMR of all compounds - 1H, 19F, SRI-FESTA/._8_FDGal-46
- FIDs_Full NMR of all compounds - 1H, 19F, SRI-FESTA/9_FDMan-9/
- __MACOSX/FIDs_Full NMR of all compounds - 1H, 19F, SRI-FESTA/._9_FDMan-9
- FIDs_Full NMR of all compounds - 1H, 19F, SRI-FESTA/10_FDAll-3/
- __MACOSX/FIDs_Full NMR of all compounds - 1H, 19F, SRI-FESTA/._10_FDAll-3
- FIDs_Full NMR of all compounds - 1H, 19F, SRI-FESTA/6_FDGal-3/
- __MACOSX/FIDs_Full NMR of all compounds - 1H, 19F, SRI-FESTA/._6_FDGal-3
- FIDs_Full NMR of all compounds - 1H, 19F, SRI-FESTA/1_FDGlc-2/
- __MACOSX/FIDs_Full NMR of all compounds - 1H, 19F, SRI-FESTA/._1_FDGlc-2
- FIDs_Full NMR of all compounds - 1H, 19F, SRI-FESTA/5_FDGlc-46/
- __MACOSX/FIDs_Full NMR of all compounds - 1H, 19F, SRI-FESTA/._5_FDGlc-46
- FIDs_Full NMR of all compounds - 1H, 19F, SRI-FESTA/3_FDGlc-4/
- __MACOSX/FIDs_Full NMR of all compounds - 1H, 19F, SRI-FESTA/._3_FDGlc-4
- FIDs_Full NMR of all compounds - 1H, 19F, SRI-FESTA/4_FDGlc-6/
- __MACOSX/FIDs_Full NMR of all compounds - 1H, 19F, SRI-FESTA/._4_FDGlc-6
- FIDs_Full NMR of all compounds - 1H, 19F, SRI-FESTA/2_FDGlc-3/
- __MACOSX/FIDs_Full NMR of all compounds - 1H, 19F, SRI-FESTA/._2_FDGlc-3
- FIDs_Full NMR of all compounds - 1H, 19F, SRI-FESTA/7_FDGal-6/
- __MACOSX/FIDs_Full NMR of all compounds - 1H, 19F, SRI-FESTA/._7_FDGal-6
- FIDs_Full NMR of all compounds - 1H, 19F, SRI-FESTA/8_FDGal-46/9/
- __MACOSX/FIDs_Full NMR of all compounds - 1H, 19F, SRI-FESTA/8_FDGal-46/._9
- FIDs_Full NMR of all compounds - 1H, 19F, SRI-FESTA/8_FDGal-46/11/
- __MACOSX/FIDs_Full NMR of all compounds - 1H, 19F, SRI-FESTA/8_FDGal-46/._11
- FIDs_Full NMR of all compounds - 1H, 19F, SRI-FESTA/8_FDGal-46/7/
- __MACOSX/FIDs_Full NMR of all compounds - 1H, 19F, SRI-FESTA/8_FDGal-46/._7
- FIDs_Full NMR of all compounds - 1H, 19F, SRI-FESTA/8_FDGal-46/6/
- __MACOSX/FIDs_Full NMR of all compounds - 1H, 19F, SRI-FESTA/8_FDGal-46/._6
- FIDs_Full NMR of all compounds - 1H, 19F, SRI-FESTA/8_FDGal-46/1/
- __MACOSX/FIDs_Full NMR of all compounds - 1H, 19F, SRI-FESTA/8_FDGal-46/._1
- FIDs_Full NMR of all compounds - 1H, 19F, SRI-FESTA/8_FDGal-46/10/
- __MACOSX/FIDs_Full NMR of all compounds - 1H, 19F, SRI-FESTA/8_FDGal-46/._10
- FIDs_Full NMR of all compounds - 1H, 19F, SRI-FESTA/8_FDGal-46/8/
- __MACOSX/FIDs_Full NMR of all compounds - 1H, 19F, SRI-FESTA/8_FDGal-46/._8
- FIDs_Full NMR of all compounds - 1H, 19F, SRI-FESTA/8_FDGal-46/4/
- __MACOSX/FIDs_Full NMR of all compounds - 1H, 19F, SRI-FESTA/8_FDGal-46/._4
- FIDs_Full NMR of all compounds - 1H, 19F, SRI-FESTA/8_FDGal-46/3/
- __MACOSX/FIDs_Full NMR of all compounds - 1H, 19F, SRI-FESTA/8_FDGal-46/._3
- FIDs_Full NMR of all compounds - 1H, 19F, SRI-FESTA/8_FDGal-46/2/
- __MACOSX/FIDs_Full NMR of all compounds - 1H, 19F, SRI-FESTA/8_FDGal-46/._2
- FIDs_Full NMR of all compounds - 1H, 19F, SRI-FESTA/8_FDGal-46/5/
- __MACOSX/FIDs_Full NMR of all compounds - 1H, 19F, SRI-FESTA/8_FDGal-46/._5
- FIDs_Full NMR of all compounds - 1H, 19F, SRI-FESTA/9_FDMan-9/7/
- __MACOSX/FIDs_Full NMR of all compounds - 1H, 19F, SRI-FESTA/9_FDMan-9/._7
- FIDs_Full NMR of all compounds - 1H, 19F, SRI-FESTA/9_FDMan-9/6/
- __MACOSX/FIDs_Full NMR of all compounds - 1H, 19F, SRI-FESTA/9_FDMan-9/._6
- FIDs_Full NMR of all compounds - 1H, 19F, SRI-FESTA/9_FDMan-9/1/
- __MACOSX/FIDs_Full NMR of all compounds - 1H, 19F, SRI-FESTA/9_FDMan-9/._1
- FIDs_Full NMR of all compounds - 1H, 19F, SRI-FESTA/9_FDMan-9/4/
- __MACOSX/FIDs_Full NMR of all compounds - 1H, 19F, SRI-FESTA/9_FDMan-9/._4
- FIDs_Full NMR of all compounds - 1H, 19F, SRI-FESTA/9_FDMan-9/3/
- __MACOSX/FIDs_Full NMR of all compounds - 1H, 19F, SRI-FESTA/9_FDMan-9/._3
- FIDs_Full NMR of all compounds - 1H, 19F, SRI-FESTA/9_FDMan-9/2/
- __MACOSX/FIDs_Full NMR of all compounds - 1H, 19F, SRI-FESTA/9_FDMan-9/._2
- FIDs_Full NMR of all compounds - 1H, 19F, SRI-FESTA/9_FDMan-9/5/
- __MACOSX/FIDs_Full NMR of all compounds - 1H, 19F, SRI-FESTA/9_FDMan-9/._5
- FIDs_Full NMR of all compounds - 1H, 19F, SRI-FESTA/10_FDAll-3/9/
- __MACOSX/FIDs_Full NMR of all compounds - 1H, 19F, SRI-FESTA/10_FDAll-3/._9
- FIDs_Full NMR of all compounds - 1H, 19F, SRI-FESTA/10_FDAll-3/11/
- __MACOSX/FIDs_Full NMR of all compounds - 1H, 19F, SRI-FESTA/10_FDAll-3/._11
- FIDs_Full NMR of all compounds - 1H, 19F, SRI-FESTA/10_FDAll-3/7/
- __MACOSX/FIDs_Full NMR of all compounds - 1H, 19F, SRI-FESTA/10_FDAll-3/._7
- FIDs_Full NMR of all compounds - 1H, 19F, SRI-FESTA/10_FDAll-3/HSQC/
- __MACOSX/FIDs_Full NMR of all compounds - 1H, 19F, SRI-FESTA/10_FDAll-3/._HSQC
- FIDs_Full NMR of all compounds - 1H, 19F, SRI-FESTA/10_FDAll-3/6/
- __MACOSX/FIDs_Full NMR of all compounds - 1H, 19F, SRI-FESTA/10_FDAll-3/._6
- FIDs_Full NMR of all compounds - 1H, 19F, SRI-FESTA/10_FDAll-3/1/
- __MACOSX/FIDs_Full NMR of all compounds - 1H, 19F, SRI-FESTA/10_FDAll-3/._1
- FIDs_Full NMR of all compounds - 1H, 19F, SRI-FESTA/10_FDAll-3/10/
- __MACOSX/FIDs_Full NMR of all compounds - 1H, 19F, SRI-FESTA/10_FDAll-3/._10
- FIDs_Full NMR of all compounds - 1H, 19F, SRI-FESTA/10_FDAll-3/8/
- __MACOSX/FIDs_Full NMR of all compounds - 1H, 19F, SRI-FESTA/10_FDAll-3/._8
- FIDs_Full NMR of all compounds - 1H, 19F, SRI-FESTA/10_FDAll-3/4/
- __MACOSX/FIDs_Full NMR of all compounds - 1H, 19F, SRI-FESTA/10_FDAll-3/._4
- FIDs_Full NMR of all compounds - 1H, 19F, SRI-FESTA/10_FDAll-3/3/
- __MACOSX/FIDs_Full NMR of all compounds - 1H, 19F, SRI-FESTA/10_FDAll-3/._3
- FIDs_Full NMR of all compounds - 1H, 19F, SRI-FESTA/10_FDAll-3/2/
- __MACOSX/FIDs_Full NMR of all compounds - 1H, 19F, SRI-FESTA/10_FDAll-3/._2
- FIDs_Full NMR of all compounds - 1H, 19F, SRI-FESTA/10_FDAll-3/5/
- __MACOSX/FIDs_Full NMR of all compounds - 1H, 19F, SRI-FESTA/10_FDAll-3/._5
- FIDs_Full NMR of all compounds - 1H, 19F, SRI-FESTA/6_FDGal-3/9/
- __MACOSX/FIDs_Full NMR of all compounds - 1H, 19F, SRI-FESTA/6_FDGal-3/._9
- FIDs_Full NMR of all compounds - 1H, 19F, SRI-FESTA/6_FDGal-3/11/
- __MACOSX/FIDs_Full NMR of all compounds - 1H, 19F, SRI-FESTA/6_FDGal-3/._11
- FIDs_Full NMR of all compounds - 1H, 19F, SRI-FESTA/6_FDGal-3/7/
- __MACOSX/FIDs_Full NMR of all compounds - 1H, 19F, SRI-FESTA/6_FDGal-3/._7
- FIDs_Full NMR of all compounds - 1H, 19F, SRI-FESTA/6_FDGal-3/6/
- __MACOSX/FIDs_Full NMR of all compounds - 1H, 19F, SRI-FESTA/6_FDGal-3/._6
- FIDs_Full NMR of all compounds - 1H, 19F, SRI-FESTA/6_FDGal-3/1/
- __MACOSX/FIDs_Full NMR of all compounds - 1H, 19F, SRI-FESTA/6_FDGal-3/._1
- FIDs_Full NMR of all compounds - 1H, 19F, SRI-FESTA/6_FDGal-3/10/
- __MACOSX/FIDs_Full NMR of all compounds - 1H, 19F, SRI-FESTA/6_FDGal-3/._10
- FIDs_Full NMR of all compounds - 1H, 19F, SRI-FESTA/6_FDGal-3/8/
- __MACOSX/FIDs_Full NMR of all compounds - 1H, 19F, SRI-FESTA/6_FDGal-3/._8
- FIDs_Full NMR of all compounds - 1H, 19F, SRI-FESTA/6_FDGal-3/4/
- __MACOSX/FIDs_Full NMR of all compounds - 1H, 19F, SRI-FESTA/6_FDGal-3/._4
- FIDs_Full NMR of all compounds - 1H, 19F, SRI-FESTA/6_FDGal-3/3/
- __MACOSX/FIDs_Full NMR of all compounds - 1H, 19F, SRI-FESTA/6_FDGal-3/._3
- FIDs_Full NMR of all compounds - 1H, 19F, SRI-FESTA/6_FDGal-3/2/
- __MACOSX/FIDs_Full NMR of all compounds - 1H, 19F, SRI-FESTA/6_FDGal-3/._2
- FIDs_Full NMR of all compounds - 1H, 19F, SRI-FESTA/6_FDGal-3/5/
- __MACOSX/FIDs_Full NMR of all compounds - 1H, 19F, SRI-FESTA/6_FDGal-3/._5
- FIDs_Full NMR of all compounds - 1H, 19F, SRI-FESTA/1_FDGlc-2/7/
- __MACOSX/FIDs_Full NMR of all compounds - 1H, 19F, SRI-FESTA/1_FDGlc-2/._7
- FIDs_Full NMR of all compounds - 1H, 19F, SRI-FESTA/1_FDGlc-2/6/
- __MACOSX/FIDs_Full NMR of all compounds - 1H, 19F, SRI-FESTA/1_FDGlc-2/._6
- FIDs_Full NMR of all compounds - 1H, 19F, SRI-FESTA/1_FDGlc-2/1/
- __MACOSX/FIDs_Full NMR of all compounds - 1H, 19F, SRI-FESTA/1_FDGlc-2/._1
- FIDs_Full NMR of all compounds - 1H, 19F, SRI-FESTA/1_FDGlc-2/8/
- __MACOSX/FIDs_Full NMR of all compounds - 1H, 19F, SRI-FESTA/1_FDGlc-2/._8
- FIDs_Full NMR of all compounds - 1H, 19F, SRI-FESTA/1_FDGlc-2/4/
- __MACOSX/FIDs_Full NMR of all compounds - 1H, 19F, SRI-FESTA/1_FDGlc-2/._4
- FIDs_Full NMR of all compounds - 1H, 19F, SRI-FESTA/1_FDGlc-2/3/
- __MACOSX/FIDs_Full NMR of all compounds - 1H, 19F, SRI-FESTA/1_FDGlc-2/._3
- FIDs_Full NMR of all compounds - 1H, 19F, SRI-FESTA/1_FDGlc-2/2/
- __MACOSX/FIDs_Full NMR of all compounds - 1H, 19F, SRI-FESTA/1_FDGlc-2/._2
- FIDs_Full NMR of all compounds - 1H, 19F, SRI-FESTA/1_FDGlc-2/5/
- __MACOSX/FIDs_Full NMR of all compounds - 1H, 19F, SRI-FESTA/1_FDGlc-2/._5
- FIDs_Full NMR of all compounds - 1H, 19F, SRI-FESTA/5_FDGlc-46/9/
- __MACOSX/FIDs_Full NMR of all compounds - 1H, 19F, SRI-FESTA/5_FDGlc-46/._9
- FIDs_Full NMR of all compounds - 1H, 19F, SRI-FESTA/5_FDGlc-46/7/
- __MACOSX/FIDs_Full NMR of all compounds - 1H, 19F, SRI-FESTA/5_FDGlc-46/._7
- FIDs_Full NMR of all compounds - 1H, 19F, SRI-FESTA/5_FDGlc-46/6/
- __MACOSX/FIDs_Full NMR of all compounds - 1H, 19F, SRI-FESTA/5_FDGlc-46/._6
- FIDs_Full NMR of all compounds - 1H, 19F, SRI-FESTA/5_FDGlc-46/1/
- __MACOSX/FIDs_Full NMR of all compounds - 1H, 19F, SRI-FESTA/5_FDGlc-46/._1
- FIDs_Full NMR of all compounds - 1H, 19F, SRI-FESTA/5_FDGlc-46/8/
- __MACOSX/FIDs_Full NMR of all compounds - 1H, 19F, SRI-FESTA/5_FDGlc-46/._8
- FIDs_Full NMR of all compounds - 1H, 19F, SRI-FESTA/5_FDGlc-46/4/
- __MACOSX/FIDs_Full NMR of all compounds - 1H, 19F, SRI-FESTA/5_FDGlc-46/._4
- FIDs_Full NMR of all compounds - 1H, 19F, SRI-FESTA/5_FDGlc-46/3/
- __MACOSX/FIDs_Full NMR of all compounds - 1H, 19F, SRI-FESTA/5_FDGlc-46/._3
- FIDs_Full NMR of all compounds - 1H, 19F, SRI-FESTA/5_FDGlc-46/2/
- __MACOSX/FIDs_Full NMR of all compounds - 1H, 19F, SRI-FESTA/5_FDGlc-46/._2
- FIDs_Full NMR of all compounds - 1H, 19F, SRI-FESTA/5_FDGlc-46/5/
- __MACOSX/FIDs_Full NMR of all compounds - 1H, 19F, SRI-FESTA/5_FDGlc-46/._5
- FIDs_Full NMR of all compounds - 1H, 19F, SRI-FESTA/3_FDGlc-4/7/
- __MACOSX/FIDs_Full NMR of all compounds - 1H, 19F, SRI-FESTA/3_FDGlc-4/._7
- FIDs_Full NMR of all compounds - 1H, 19F, SRI-FESTA/3_FDGlc-4/6/
- __MACOSX/FIDs_Full NMR of all compounds - 1H, 19F, SRI-FESTA/3_FDGlc-4/._6
- FIDs_Full NMR of all compounds - 1H, 19F, SRI-FESTA/3_FDGlc-4/1/
- __MACOSX/FIDs_Full NMR of all compounds - 1H, 19F, SRI-FESTA/3_FDGlc-4/._1
- FIDs_Full NMR of all compounds - 1H, 19F, SRI-FESTA/3_FDGlc-4/8/
- __MACOSX/FIDs_Full NMR of all compounds - 1H, 19F, SRI-FESTA/3_FDGlc-4/._8
- FIDs_Full NMR of all compounds - 1H, 19F, SRI-FESTA/3_FDGlc-4/4/
- __MACOSX/FIDs_Full NMR of all compounds - 1H, 19F, SRI-FESTA/3_FDGlc-4/._4
- FIDs_Full NMR of all compounds - 1H, 19F, SRI-FESTA/3_FDGlc-4/3/
- __MACOSX/FIDs_Full NMR of all compounds - 1H, 19F, SRI-FESTA/3_FDGlc-4/._3
- FIDs_Full NMR of all compounds - 1H, 19F, SRI-FESTA/3_FDGlc-4/2/
- __MACOSX/FIDs_Full NMR of all compounds - 1H, 19F, SRI-FESTA/3_FDGlc-4/._2
- FIDs_Full NMR of all compounds - 1H, 19F, SRI-FESTA/4_FDGlc-6/7/
- __MACOSX/FIDs_Full NMR of all compounds - 1H, 19F, SRI-FESTA/4_FDGlc-6/._7
- FIDs_Full NMR of all compounds - 1H, 19F, SRI-FESTA/4_FDGlc-6/6/
- __MACOSX/FIDs_Full NMR of all compounds - 1H, 19F, SRI-FESTA/4_FDGlc-6/._6
- FIDs_Full NMR of all compounds - 1H, 19F, SRI-FESTA/4_FDGlc-6/1/
- __MACOSX/FIDs_Full NMR of all compounds - 1H, 19F, SRI-FESTA/4_FDGlc-6/._1
- FIDs_Full NMR of all compounds - 1H, 19F, SRI-FESTA/4_FDGlc-6/4/
- __MACOSX/FIDs_Full NMR of all compounds - 1H, 19F, SRI-FESTA/4_FDGlc-6/._4
- FIDs_Full NMR of all compounds - 1H, 19F, SRI-FESTA/4_FDGlc-6/3/
- __MACOSX/FIDs_Full NMR of all compounds - 1H, 19F, SRI-FESTA/4_FDGlc-6/._3
- FIDs_Full NMR of all compounds - 1H, 19F, SRI-FESTA/4_FDGlc-6/2/
- __MACOSX/FIDs_Full NMR of all compounds - 1H, 19F, SRI-FESTA/4_FDGlc-6/._2
- FIDs_Full NMR of all compounds - 1H, 19F, SRI-FESTA/4_FDGlc-6/5/
- __MACOSX/FIDs_Full NMR of all compounds - 1H, 19F, SRI-FESTA/4_FDGlc-6/._5
- FIDs_Full NMR of all compounds - 1H, 19F, SRI-FESTA/2_FDGlc-3/7/
- __MACOSX/FIDs_Full NMR of all compounds - 1H, 19F, SRI-FESTA/2_FDGlc-3/._7
- FIDs_Full NMR of all compounds - 1H, 19F, SRI-FESTA/2_FDGlc-3/6/
- __MACOSX/FIDs_Full NMR of all compounds - 1H, 19F, SRI-FESTA/2_FDGlc-3/._6
- FIDs_Full NMR of all compounds - 1H, 19F, SRI-FESTA/2_FDGlc-3/1/
- __MACOSX/FIDs_Full NMR of all compounds - 1H, 19F, SRI-FESTA/2_FDGlc-3/._1
- FIDs_Full NMR of all compounds - 1H, 19F, SRI-FESTA/2_FDGlc-3/4/
- __MACOSX/FIDs_Full NMR of all compounds - 1H, 19F, SRI-FESTA/2_FDGlc-3/._4
- FIDs_Full NMR of all compounds - 1H, 19F, SRI-FESTA/2_FDGlc-3/3/
- __MACOSX/FIDs_Full NMR of all compounds - 1H, 19F, SRI-FESTA/2_FDGlc-3/._3
- FIDs_Full NMR of all compounds - 1H, 19F, SRI-FESTA/2_FDGlc-3/2/
- __MACOSX/FIDs_Full NMR of all compounds - 1H, 19F, SRI-FESTA/2_FDGlc-3/._2
- FIDs_Full NMR of all compounds - 1H, 19F, SRI-FESTA/2_FDGlc-3/5/
- __MACOSX/FIDs_Full NMR of all compounds - 1H, 19F, SRI-FESTA/2_FDGlc-3/._5
- FIDs_Full NMR of all compounds - 1H, 19F, SRI-FESTA/7_FDGal-6/9/
- __MACOSX/FIDs_Full NMR of all compounds - 1H, 19F, SRI-FESTA/7_FDGal-6/._9
- FIDs_Full NMR of all compounds - 1H, 19F, SRI-FESTA/7_FDGal-6/7/
- __MACOSX/FIDs_Full NMR of all compounds - 1H, 19F, SRI-FESTA/7_FDGal-6/._7
- FIDs_Full NMR of all compounds - 1H, 19F, SRI-FESTA/7_FDGal-6/6/
- __MACOSX/FIDs_Full NMR of all compounds - 1H, 19F, SRI-FESTA/7_FDGal-6/._6
- FIDs_Full NMR of all compounds - 1H, 19F, SRI-FESTA/7_FDGal-6/1/
- __MACOSX/FIDs_Full NMR of all compounds - 1H, 19F, SRI-FESTA/7_FDGal-6/._1
- FIDs_Full NMR of all compounds - 1H, 19F, SRI-FESTA/7_FDGal-6/10/
- __MACOSX/FIDs_Full NMR of all compounds - 1H, 19F, SRI-FESTA/7_FDGal-6/._10
- FIDs_Full NMR of all compounds - 1H, 19F, SRI-FESTA/7_FDGal-6/8/
- __MACOSX/FIDs_Full NMR of all compounds - 1H, 19F, SRI-FESTA/7_FDGal-6/._8
- FIDs_Full NMR of all compounds - 1H, 19F, SRI-FESTA/7_FDGal-6/4/
- __MACOSX/FIDs_Full NMR of all compounds - 1H, 19F, SRI-FESTA/7_FDGal-6/._4
- FIDs_Full NMR of all compounds - 1H, 19F, SRI-FESTA/7_FDGal-6/3/
- __MACOSX/FIDs_Full NMR of all compounds - 1H, 19F, SRI-FESTA/7_FDGal-6/._3
- FIDs_Full NMR of all compounds - 1H, 19F, SRI-FESTA/7_FDGal-6/2/
- __MACOSX/FIDs_Full NMR of all compounds - 1H, 19F, SRI-FESTA/7_FDGal-6/._2
- FIDs_Full NMR of all compounds - 1H, 19F, SRI-FESTA/7_FDGal-6/5/
- __MACOSX/FIDs_Full NMR of all compounds - 1H, 19F, SRI-FESTA/7_FDGal-6/._5
- FIDs_Full NMR of all compounds - 1H, 19F, SRI-FESTA/8_FDGal-46/9/uxnmr.par
- __MACOSX/FIDs_Full NMR of all compounds - 1H, 19F, SRI-FESTA/8_FDGal-46/9/._uxnmr.par
- FIDs_Full NMR of all compounds - 1H, 19F, SRI-FESTA/8_FDGal-46/9/pulseprogram
- __MACOSX/FIDs_Full NMR of all compounds - 1H, 19F, SRI-FESTA/8_FDGal-46/9/._pulseprogram
- FIDs_Full NMR of all compounds - 1H, 19F, SRI-FESTA/8_FDGal-46/9/spnam31
- __MACOSX/FIDs_Full NMR of all compounds - 1H, 19F, SRI-FESTA/8_FDGal-46/9/._spnam31
- FIDs_Full NMR of all compounds - 1H, 19F, SRI-FESTA/8_FDGal-46/9/spnam52
- __MACOSX/FIDs_Full NMR of all compounds - 1H, 19F, SRI-FESTA/8_FDGal-46/9/._spnam52
- FIDs_Full NMR of all compounds - 1H, 19F, SRI-FESTA/8_FDGal-46/9/spnam12
- __MACOSX/FIDs_Full NMR of all compounds - 1H, 19F, SRI-FESTA/8_FDGal-46/9/._spnam12
- FIDs_Full NMR of all compounds - 1H, 19F, SRI-FESTA/8_FDGal-46/9/spnam13
- __MACOSX/FIDs_Full NMR of all compounds - 1H, 19F, SRI-FESTA/8_FDGal-46/9/._spnam13
- FIDs_Full NMR of all compounds - 1H, 19F, SRI-FESTA/8_FDGal-46/9/gpnam1
- __MACOSX/FIDs_Full NMR of all compounds - 1H, 19F, SRI-FESTA/8_FDGal-46/9/._gpnam1
- FIDs_Full NMR of all compounds - 1H, 19F, SRI-FESTA/8_FDGal-46/9/spnam14
- __MACOSX/FIDs_Full NMR of all compounds - 1H, 19F, SRI-FESTA/8_FDGal-46/9/._spnam14
- FIDs_Full NMR of all compounds - 1H, 19F, SRI-FESTA/8_FDGal-46/9/gpnam19
- __MACOSX/FIDs_Full NMR of all compounds - 1H, 19F, SRI-FESTA/8_FDGal-46/9/._gpnam19
- FIDs_Full NMR of all compounds - 1H, 19F, SRI-FESTA/8_FDGal-46/9/gpnam21
- __MACOSX/FIDs_Full NMR of all compounds - 1H, 19F, SRI-FESTA/8_FDGal-46/9/._gpnam21
- FIDs_Full NMR of all compounds - 1H, 19F, SRI-FESTA/8_FDGal-46/9/format.temp
- __MACOSX/FIDs_Full NMR of all compounds - 1H, 19F, SRI-FESTA/8_FDGal-46/9/._format.temp
- FIDs_Full NMR of all compounds - 1H, 19F, SRI-FESTA/8_FDGal-46/9/audita.txt
- __MACOSX/FIDs_Full NMR of all compounds - 1H, 19F, SRI-FESTA/8_FDGal-46/9/._audita.txt
- FIDs_Full NMR of all compounds - 1H, 19F, SRI-FESTA/8_FDGal-46/9/pdata/
- __MACOSX/FIDs_Full NMR of all compounds - 1H, 19F, SRI-FESTA/8_FDGal-46/9/._pdata
- FIDs_Full NMR of all compounds - 1H, 19F, SRI-FESTA/8_FDGal-46/9/gpnam20
- __MACOSX/FIDs_Full NMR of all compounds - 1H, 19F, SRI-FESTA/8_FDGal-46/9/._gpnam20
- FIDs_Full NMR of all compounds - 1H, 19F, SRI-FESTA/8_FDGal-46/9/cpdprg2
- __MACOSX/FIDs_Full NMR of all compounds - 1H, 19F, SRI-FESTA/8_FDGal-46/9/._cpdprg2
- FIDs_Full NMR of all compounds - 1H, 19F, SRI-FESTA/8_FDGal-46/9/gradient_calib
- __MACOSX/FIDs_Full NMR of all compounds - 1H, 19F, SRI-FESTA/8_FDGal-46/9/._gradient_calib
- FIDs_Full NMR of all compounds - 1H, 19F, SRI-FESTA/8_FDGal-46/9/fid
- __MACOSX/FIDs_Full NMR of all compounds - 1H, 19F, SRI-FESTA/8_FDGal-46/9/._fid
- FIDs_Full NMR of all compounds - 1H, 19F, SRI-FESTA/8_FDGal-46/9/shimvalues
- __MACOSX/FIDs_Full NMR of all compounds - 1H, 19F, SRI-FESTA/8_FDGal-46/9/._shimvalues
- FIDs_Full NMR of all compounds - 1H, 19F, SRI-FESTA/8_FDGal-46/9/spnam51
- __MACOSX/FIDs_Full NMR of all compounds - 1H, 19F, SRI-FESTA/8_FDGal-46/9/._spnam51
- FIDs_Full NMR of all compounds - 1H, 19F, SRI-FESTA/8_FDGal-46/9/uxnmr.info
- __MACOSX/FIDs_Full NMR of all compounds - 1H, 19F, SRI-FESTA/8_FDGal-46/9/._uxnmr.info
- FIDs_Full NMR of all compounds - 1H, 19F, SRI-FESTA/8_FDGal-46/9/EA
- __MACOSX/FIDs_Full NMR of all compounds - 1H, 19F, SRI-FESTA/8_FDGal-46/9/._EA
- FIDs_Full NMR of all compounds - 1H, 19F, SRI-FESTA/8_FDGal-46/9/gpnam4
- __MACOSX/FIDs_Full NMR of all compounds - 1H, 19F, SRI-FESTA/8_FDGal-46/9/._gpnam4
- FIDs_Full NMR of all compounds - 1H, 19F, SRI-FESTA/8_FDGal-46/9/spnam11
- __MACOSX/FIDs_Full NMR of all compounds - 1H, 19F, SRI-FESTA/8_FDGal-46/9/._spnam11
- FIDs_Full NMR of all compounds - 1H, 19F, SRI-FESTA/8_FDGal-46/9/gpnam3
- __MACOSX/FIDs_Full NMR of all compounds - 1H, 19F, SRI-FESTA/8_FDGal-46/9/._gpnam3
- FIDs_Full NMR of all compounds - 1H, 19F, SRI-FESTA/8_FDGal-46/9/gpnam2
- __MACOSX/FIDs_Full NMR of all compounds - 1H, 19F, SRI-FESTA/8_FDGal-46/9/._gpnam2
- FIDs_Full NMR of all compounds - 1H, 19F, SRI-FESTA/8_FDGal-46/9/scon2
- __MACOSX/FIDs_Full NMR of all compounds - 1H, 19F, SRI-FESTA/8_FDGal-46/9/._scon2
- FIDs_Full NMR of all compounds - 1H, 19F, SRI-FESTA/8_FDGal-46/9/gpnam5
- __MACOSX/FIDs_Full NMR of all compounds - 1H, 19F, SRI-FESTA/8_FDGal-46/9/._gpnam5
- FIDs_Full NMR of all compounds - 1H, 19F, SRI-FESTA/8_FDGal-46/9/gpnam22
- __MACOSX/FIDs_Full NMR of all compounds - 1H, 19F, SRI-FESTA/8_FDGal-46/9/._gpnam22
- FIDs_Full NMR of all compounds - 1H, 19F, SRI-FESTA/8_FDGal-46/9/vtc_pid_settings
- __MACOSX/FIDs_Full NMR of all compounds - 1H, 19F, SRI-FESTA/8_FDGal-46/9/._vtc_pid_settings
- FIDs_Full NMR of all compounds - 1H, 19F, SRI-FESTA/8_FDGal-46/9/acqu
- __MACOSX/FIDs_Full NMR of all compounds - 1H, 19F, SRI-FESTA/8_FDGal-46/9/._acqu
- FIDs_Full NMR of all compounds - 1H, 19F, SRI-FESTA/8_FDGal-46/9/acqus
- __MACOSX/FIDs_Full NMR of all compounds - 1H, 19F, SRI-FESTA/8_FDGal-46/9/._acqus
- FIDs_Full NMR of all compounds - 1H, 19F, SRI-FESTA/8_FDGal-46/9/specpar
- __MACOSX/FIDs_Full NMR of all compounds - 1H, 19F, SRI-FESTA/8_FDGal-46/9/._specpar
- FIDs_Full NMR of all compounds - 1H, 19F, SRI-FESTA/8_FDGal-46/11/uxnmr.par
- __MACOSX/FIDs_Full NMR of all compounds - 1H, 19F, SRI-FESTA/8_FDGal-46/11/._uxnmr.par
- FIDs_Full NMR of all compounds - 1H, 19F, SRI-FESTA/8_FDGal-46/11/pulseprogram
- __MACOSX/FIDs_Full NMR of all compounds - 1H, 19F, SRI-FESTA/8_FDGal-46/11/._pulseprogram
- FIDs_Full NMR of all compounds - 1H, 19F, SRI-FESTA/8_FDGal-46/11/spnam31
- __MACOSX/FIDs_Full NMR of all compounds - 1H, 19F, SRI-FESTA/8_FDGal-46/11/._spnam31
- FIDs_Full NMR of all compounds - 1H, 19F, SRI-FESTA/8_FDGal-46/11/spnam52
- __MACOSX/FIDs_Full NMR of all compounds - 1H, 19F, SRI-FESTA/8_FDGal-46/11/._spnam52
- FIDs_Full NMR of all compounds - 1H, 19F, SRI-FESTA/8_FDGal-46/11/spnam12
- __MACOSX/FIDs_Full NMR of all compounds - 1H, 19F, SRI-FESTA/8_FDGal-46/11/._spnam12
- FIDs_Full NMR of all compounds - 1H, 19F, SRI-FESTA/8_FDGal-46/11/spnam13
- __MACOSX/FIDs_Full NMR of all compounds - 1H, 19F, SRI-FESTA/8_FDGal-46/11/._spnam13
- FIDs_Full NMR of all compounds - 1H, 19F, SRI-FESTA/8_FDGal-46/11/gpnam1
- __MACOSX/FIDs_Full NMR of all compounds - 1H, 19F, SRI-FESTA/8_FDGal-46/11/._gpnam1
- FIDs_Full NMR of all compounds - 1H, 19F, SRI-FESTA/8_FDGal-46/11/spnam14
- __MACOSX/FIDs_Full NMR of all compounds - 1H, 19F, SRI-FESTA/8_FDGal-46/11/._spnam14
- FIDs_Full NMR of all compounds - 1H, 19F, SRI-FESTA/8_FDGal-46/11/gpnam19
- __MACOSX/FIDs_Full NMR of all compounds - 1H, 19F, SRI-FESTA/8_FDGal-46/11/._gpnam19
- FIDs_Full NMR of all compounds - 1H, 19F, SRI-FESTA/8_FDGal-46/11/gpnam21
- __MACOSX/FIDs_Full NMR of all compounds - 1H, 19F, SRI-FESTA/8_FDGal-46/11/._gpnam21
- FIDs_Full NMR of all compounds - 1H, 19F, SRI-FESTA/8_FDGal-46/11/format.temp
- __MACOSX/FIDs_Full NMR of all compounds - 1H, 19F, SRI-FESTA/8_FDGal-46/11/._format.temp
- FIDs_Full NMR of all compounds - 1H, 19F, SRI-FESTA/8_FDGal-46/11/audita.txt
- __MACOSX/FIDs_Full NMR of all compounds - 1H, 19F, SRI-FESTA/8_FDGal-46/11/._audita.txt
- FIDs_Full NMR of all compounds - 1H, 19F, SRI-FESTA/8_FDGal-46/11/pdata/
- __MACOSX/FIDs_Full NMR of all compounds - 1H, 19F, SRI-FESTA/8_FDGal-46/11/._pdata
- FIDs_Full NMR of all compounds - 1H, 19F, SRI-FESTA/8_FDGal-46/11/gpnam20
- __MACOSX/FIDs_Full NMR of all compounds - 1H, 19F, SRI-FESTA/8_FDGal-46/11/._gpnam20
- FIDs_Full NMR of all compounds - 1H, 19F, SRI-FESTA/8_FDGal-46/11/cpdprg2
- __MACOSX/FIDs_Full NMR of all compounds - 1H, 19F, SRI-FESTA/8_FDGal-46/11/._cpdprg2
- FIDs_Full NMR of all compounds - 1H, 19F, SRI-FESTA/8_FDGal-46/11/gradient_calib
- __MACOSX/FIDs_Full NMR of all compounds - 1H, 19F, SRI-FESTA/8_FDGal-46/11/._gradient_calib
- FIDs_Full NMR of all compounds - 1H, 19F, SRI-FESTA/8_FDGal-46/11/fid
- __MACOSX/FIDs_Full NMR of all compounds - 1H, 19F, SRI-FESTA/8_FDGal-46/11/._fid
[truncated: 7,332 more entries]
