# Supplementary material for: Obtaining Pure 1H NMR Spectra of Individual Pyranose and Furanose Anomers of Reducing Deoxyfluorinated Sugars
Source: J Org Chem. 2023 Sep 27;88(19):13908–25. doi: 10.1021/acs.joc.3c01503 (PMC10563139; doi:10.1021/acs.joc.3c01503)
Supplement: Supplementary file 2 — jo3c01503_si_002.zip [file jo3c01503_si_002.zip › FIDs_Full NMR of all compounds - 1H, 19F, SRI-FESTA/8_FDGal-46/9/pulseprogram]

# 1 "/home/liquidnmr/Documents/DS_doc/pp/DS6_SRI-FESTAau"
; SRI-FESTA experiment
;
; Doubly selective refocused INEPT - TOCSY (19F - 1H correlation and 1H-1H TOCSY transfer)
;    using selective 90 19F pulse for excitation 
;    using  selective 180 19F pulse for refocusing (optional)
;    using  selective 180 1H pulse for refocusing
;    using PFG for CTP selection
;    homonuclear Hartman-Hahn transfer using DIPSI2 sequence for mixing with zero quantum suppression (optional)
;		
; Developed by:
;   NMR Methodology Group
;   University of Manchester
;
; L. Casta�ar, P. Moutzouri, T. Barbosa, C. Tormena, R. Rittner, A. Phillips, S. Coombes, M. Nilsson, G. A. Morris. 
;   Anal. Chem., 2018, 90, 8, 5445-5450
;   DOI: 10.1021/acs.analchem.8b00753
;
;
; Options:
;   [cnst1 = 0] without 1H purge pulses before d1
;   [cnst1 = 1] with 1H purge pulses before d1
;   [cnst5 = 0] with 180 19F hard pulses
;   [cnst5 = 1] with 180 19F selective pulses
;   [cnst6 = 0] without TOCSY (SRI-SME)
;   [cnst6 = 1] with TOCSY (SRI-FESTA)
 
;Davy Sinnaeve, Lille VII/2021 : included automatic calculations of shaped and adiabatic pulse properties.
;                     IV/2022  : when chosing hard pulses for 19F, then use of hard pulses everywhere.

;avance-version (2018/01/19)
;
;$CLASS=HighRes
;$DIM=1D
;$TYPE=
;$SUBTYPE=
;$COMMENT=

# 1 "/opt/topspin3.6.2/exp/stan/nmr/lists/pp/Avance.incl" 1
;Avance3.incl
;   for AV III
;
;avance-version (13/06/17)
;
;$CLASS=HighRes Incl
;$COMMENT=
# 169 "/opt/topspin3.6.2/exp/stan/nmr/lists/pp/Avance.incl"
;$Id: Avance3.incl,v 1.10.2.2 2013/08/30 09:43:33 ber Exp $
# 38 "/home/liquidnmr/Documents/DS_doc/pp/DS6_SRI-FESTAau" 2

# 1 "/opt/topspin3.6.2/exp/stan/nmr/lists/pp/Grad.incl" 1
;Grad2.incl  -  include file for Gradient Spectroscopy
;   for TCU3
;
;avance-version (07/01/17)
;
;$CLASS=HighRes Incl
;$COMMENT=

# 27 "/opt/topspin3.6.2/exp/stan/nmr/lists/pp/Grad.incl"
define list<gradient> EA=<EA>


# 31 "/opt/topspin3.6.2/exp/stan/nmr/lists/pp/Grad.incl"
;$Id: Grad2.incl,v 1.14 2012/01/31 17:49:21 ber Exp $
# 39 "/home/liquidnmr/Documents/DS_doc/pp/DS6_SRI-FESTAau" 2

# 1 "/opt/topspin3.6.2/exp/stan/nmr/lists/pp/Delay.incl" 1
;Delay.incl  -  include file for commonly used delays
;
;version (13/08/07)
;
;$CLASS=HighRes Incl
;$COMMENT=

# 9 "/opt/topspin3.6.2/exp/stan/nmr/lists/pp/Delay.incl"
;general delays

define delay DELTA
define delay DELTA1
define delay DELTA2
define delay DELTA3
define delay DELTA4
define delay DELTA5
define delay DELTA6
define delay DELTA7
define delay DELTA8
define delay DELTA9
define delay DELTA10
define delay DELTA11
define delay DELTA12
define delay DELTA13
define delay DELTA14
define delay DELTA15
define delay DELTA16

define delay TAU
define delay TAU1
define delay TAU2
define delay TAU3
define delay TAU4
define delay TAU5
define delay TAU6
define delay TAU7
define delay TAU8
define delay TAU9
# 40 "/opt/topspin3.6.2/exp/stan/nmr/lists/pp/Delay.incl"
define delay INCR1
define delay INCR2
define delay INCR3
define delay INCR4
define delay INCR5
define delay INCR6


;delays for centering pulses
# 50 "/opt/topspin3.6.2/exp/stan/nmr/lists/pp/Delay.incl"
define delay CEN_HN1
define delay CEN_HN2
define delay CEN_HN3
define delay CEN_HC1
define delay CEN_HC2
define delay CEN_HC3
define delay CEN_HC4
define delay CEN_HP1
define delay CEN_HP2
define delay CEN_CN1
define delay CEN_CN2
define delay CEN_CN3
define delay CEN_CN4
define delay CEN_CP1
define delay CEN_CP2


;loop counters
# 69 "/opt/topspin3.6.2/exp/stan/nmr/lists/pp/Delay.incl"
define loopcounter COUNTER
define loopcounter SCALEF
define loopcounter FACTOR1
define loopcounter FACTOR2
define loopcounter FACTOR3
define loopcounter FACTOR4
define loopcounter FACTOR5
define loopcounter FACTOR6


# 80 "/opt/topspin3.6.2/exp/stan/nmr/lists/pp/Delay.incl"
;$Id: Delay.incl,v 1.14.2.1 2013/08/30 09:43:33 ber Exp $
# 40 "/home/liquidnmr/Documents/DS_doc/pp/DS6_SRI-FESTAau" 2


"d2=1s/(cnst2*4*cnst3)"
"d3=1s/(cnst2*4*cnst4)"
"d13=20u"
"d16=200u"
# 47 "/home/liquidnmr/Documents/DS_doc/pp/DS6_SRI-FESTAau"
"p2=p1*2"
"p4=p3*2"


# 52 "/home/liquidnmr/Documents/DS_doc/pp/DS6_SRI-FESTAau"
;1H 180deg selective refocusing pulse
"spoal12=0.5" ; should be 0.5 for refocusing pulse, phase alignment in middle
"cnst12=(cnst9+cnst8)*0.5" ; average chemical shift determines offset (calculated below)
"cnst33=(cnst9-cnst8)*bf1" ; difference in chemical shift determines bandwidth
"p12=1000000*bwfac12/cnst33" ; calculate pulse length from differenc in chemical shift and chosen pulse shape
"cnst34 = (p12/(p1*2)) * (p12/(p1*2))" 
"spw12 = plw1/(cnst34*integfac12*integfac12)"  ; calculate power level based on pulse length, 90 hard pulse and power level, and chosen pulse shape
 
;19F 90deg selective excitation pulse
"spoal11=1.0"
"cnst35=cnst7*bf2"  ; calculate bandwidth of pulse in frequency
"p11=1000000*bwfac11/cnst35"  ; calculate pulse length from differenc in chemical shift and chosen pulse shape
"cnst36 = (p11/(p3)) * (p11/(p3))"
"spw11 = plw2/(cnst36*integfac11*integfac11)"; calculate power level based on pulse length, 90 hard pulse and power level, and chosen pulse shape 

;19F 180deg selective excitation pulse
"spoal13=0.5"
"p13=1000000*bwfac13/cnst35"  ; calculate pulse length from differenc in chemical shift and chosen pulse shape
"cnst37 = (p13/(p3*2)) * (p13/(p3*2))"
"spw13 = plw2/(cnst37*integfac13*integfac13)"; calculate power level based on pulse length, 90 hard pulse and power level, and chosen pulse shape

# 74 "/home/liquidnmr/Documents/DS_doc/pp/DS6_SRI-FESTAau"
"spoff11=0" ; has to be on resonance
"spoff13=0" ; has to be on resonance
"spoff12=bf1*(cnst12/1000000)-o1"
"spoff15=0" ; zqs
"spoff29=0" ; zqs

"FACTOR1=(d9/(p6*115.112))/2"
"l1=FACTOR1*2"

# 84 "/home/liquidnmr/Documents/DS_doc/pp/DS6_SRI-FESTAau"
;ZQS chirp pulse calculations
"p31=1000000.0/(cnst51*4)"
"cnst32= (p31/p1) * (p31/p1)"
"spw51=plw1/cnst32"
"p21=p51"

"p32=1000000.0/(cnst52*4)"
"cnst42= (p32/p1) * (p32/p1)"
"spw52=plw1/cnst42"
"p22=p52"

; delays
"DELTA1=d2-p16-d16-larger(p12,p4)/2"
"DELTA2=d2-2*p16-2*d16-larger(p12,p4)/2"
"DELTA3=d3-d16-p16-larger(p12,p4)/2"
"DELTA4=d3-2*d16-2*p16-larger(p12,p4)/2"
"DELTA11=max(d2-p16-d16-larger(p12,p13)/2,0)"
"DELTA12=max(d2-2*p16-2*d16-larger(p12,p13)/2,0)"
"DELTA13=max(d3-d16-p16-larger(p12,p13)/2,0)"
"DELTA14=max(d3-2*d16-2*p16-larger(p12,p13)/2,0)"
# 105 "/home/liquidnmr/Documents/DS_doc/pp/DS6_SRI-FESTAau"
"acqt0=-p1*2/3.1416"


# 1 "mc_line 108 file /home/liquidnmr/Documents/DS_doc/pp/DS6_SRI-FESTAau exp. def. part of mc cmd. before ze"
; dimension 1D; AQ_mode 
define delay MCWRK
define delay MCREST
"MCREST = 30m - 30m"
"MCWRK = 0.333333*30m"

    dccorr
# 108 "/home/liquidnmr/Documents/DS_doc/pp/DS6_SRI-FESTAau"
1 ze
# 1 "mc_line 108 file /home/liquidnmr/Documents/DS_doc/pp/DS6_SRI-FESTAau exp. def. of mc cmd. after ze"
# 109 "/home/liquidnmr/Documents/DS_doc/pp/DS6_SRI-FESTAau"
  30m pl12:f2
# 1 "mc_line 111 file /home/liquidnmr/Documents/DS_doc/pp/DS6_SRI-FESTAau exp. start label for mc cmd."
2 MCWRK  * 2 do:f2
LBLF0, MCWRK 
  MCREST
# 112 "/home/liquidnmr/Documents/DS_doc/pp/DS6_SRI-FESTAau"
# 112 "/home/liquidnmr/Documents/DS_doc/pp/DS6_SRI-FESTAau"
  d13 setnmr3^0

  if "cnst1 == 1"                          ;Purge pulses
   { 
   d13 setnmr3|0 setnmr0|34|32|33 ctrlgrad 0 
   d13 pl1:f1
   p16:gp20
   d16
   (p1 ph20):f1
   (p1 ph21):f1 
   p16:gp19
   d16
   d13 setnmr3^0 setnmr0^34^32^33 ctrlgrad 7
   }
  else
   {
   }

  d1                                        ;F - H AP transfer
  d13 setnmr3|0 setnmr0|34|32|33 ctrlgrad 0
# 133 "/home/liquidnmr/Documents/DS_doc/pp/DS6_SRI-FESTAau"
  if "cnst5==0"                              
   {
   d13 pl1:f1 pl20:f2
;   (p3 ph1):f2
   (p11:sp11 ph1):f2	
   DELTA1 pl0:f1 pl2:f2 
   p16:gp5
   d16
   (center (p12:sp12 ph2):f1 (p4 ph3):f2 )
   p16:gp5
   d16
   DELTA2 pl1:f1 pl2:f2
   p16:gp1
   d16
   }
  else
   { 
   d13 pl1:f1 pl20:f2
   (p11:sp11 ph1):f2	
   DELTA11  pl0:f1 pl20:f2
   p16:gp5
   d16
   (center (p12:sp12 ph2):f1 (p13:sp13 ph3):f2 )
   p16:gp5
   d16
   DELTA12 pl1:f1 pl2:f2
   p16:gp1
   d16
   }

  (p3 ph4):f2
  p16:gp2
  d16 
  (p1 ph5):f1
 
  if "cnst5==0"                               ;F - H IP transfer 
   {
   DELTA3 pl0:f1
   p16:gp3
   d16 
   (center (p12:sp12 ph6):f1 (p4 ph7):f2 )
   p16:gp3
   d16 pl1:f1
   DELTA4
   p16:gp1*0.9407
   ;d16 pl12:f2 ; done later on
   }
  else
   {
   DELTA13 pl0:f1 pl20:f2  
   p16:gp3
   d16 
   (center (p12:sp12 ph6):f1 (p13:sp13 ph7):f2 )
   p16:gp3
   d16 pl1:f1 pl12:f2
   DELTA14
   p16:gp1*0.9407

   }
# 193 "/home/liquidnmr/Documents/DS_doc/pp/DS6_SRI-FESTAau"
  if "cnst6 == 1"                            ;TOCSY block with ZQF (H - H transfer)
   { 
   d16 pl12:f2
   (p1 ph8):f1

  d16 pl0:f1
  ( center (p51:sp51 ph9):f1 (p21:gp21) ) ; zqs 1
  d16
  5u pl10:f1 

4 p6*3.556 ph23                              ;begin DIPSI2
  p6*4.556 ph25
  p6*3.222 ph23
  p6*3.167 ph25
  p6*0.333 ph23
  p6*2.722 ph25
  p6*4.167 ph23
  p6*2.944 ph25
  p6*4.111 ph23
  
  p6*3.556 ph25
  p6*4.556 ph23
  p6*3.222 ph25
  p6*3.167 ph23
  p6*0.333 ph25
  p6*2.722 ph23
  p6*4.167 ph25
  p6*2.944 ph23
  p6*4.111 ph25
# 223 "/home/liquidnmr/Documents/DS_doc/pp/DS6_SRI-FESTAau"
  p6*3.556 ph25
  p6*4.556 ph23
  p6*3.222 ph25
  p6*3.167 ph23
  p6*0.333 ph25
  p6*2.722 ph23
  p6*4.167 ph25
  p6*2.944 ph23
  p6*4.111 ph25

  p6*3.556 ph23
  p6*4.556 ph25
  p6*3.222 ph23
  p6*3.167 ph25
  p6*0.333 ph23
  p6*2.722 ph25
  p6*4.167 ph23
  p6*2.944 ph25
  p6*4.111 ph23
  lo to 4 times l1                          ;end DIPSI2				

  p16:gp4
  d16 pl0:f1
  d16
  ( center (p52:sp52 ph9):f1 (p22:gp22) ) ; zqs 2
  d16 
  20u setnmr0^34^32^33 ctrlgrad 7 
  4u pl1:f1 
  4u pl12:f2
  p1 ph10
   }
  else
   {  
  d16*0.5 setnmr0^34^32^33 ctrlgrad 7 
  d16*0.5 pl12:f2
   }
# 260 "/home/liquidnmr/Documents/DS_doc/pp/DS6_SRI-FESTAau"
  go=2 ph31 cpd2:f2
# 1 "mc_line 261 file /home/liquidnmr/Documents/DS_doc/pp/DS6_SRI-FESTAau exp. mc cmd. in line"
  MCWRK do:f2 wr #0
  MCWRK zd
  lo to LBLF0 times td0

# 262 "/home/liquidnmr/Documents/DS_doc/pp/DS6_SRI-FESTAau"
  d13 setnmr3^0
exit

ph1= 0 2 
ph2= 0
ph3= 0 0 0 0  1 1 1 1 
ph4= 1
ph5= 0
ph6= 0 0 1 1
ph7= 0
ph8= 1
ph9= 0
ph10=0
ph20=0
ph21=1
ph23=3 
ph25=1
ph31=0 2 2 0  2 0 0 2

;POWER LEVEL
;pl0  : f1 channel - zero power (0 W)
;pl20  : f2 channel - zero power (0 W)
;pl1  : f1 channel - power level for pulse (default)
;pl2  : f2 channel - power level for pulse (default)
;pl10 : f1 channel - power level for TOCSY-spinlock
;pl12 : f2 channel - power level for CPD/BB decoupling
;sp11 : f2 channel - power level of excitation shaped pulse
;sp12 : f1 channel - power level of refocusing shaped pulse
;sp12 : f2 channel - power level of refocusing shaped pulse
;sp29 : f1 channel - power level of adiabatic pulse of ZQF element
# 293 "/home/liquidnmr/Documents/DS_doc/pp/DS6_SRI-FESTAau"
;PULSE DURATION
;p1 : f1 channel - 90 degree high power pulse
;p2 : f1 channel - 180 degree high power pulse
;p3 : f2 channel - 90 degree high power pulse
;p4 : f2 channel - 180 degree high power pulse
;p6 : f1 channel - 90 degree low power pulse for DIPSI element
;p11: f2 channel - 90 degree low power shaped pulse 
;                  choose p11 according to desired selectivity
;p12: f1 channel - 180 degree low power shaped pulse
;                  choose p12 according to desired selectivity
;p13: f2 channel - 180 degree low power shaped pulse
;                  choose p13 according to desired selectivity

;GRADIENT DURATION
;p16: duration of CTP gradients                                     [1 msec]

;DELAY
;d1 : relaxation delay; 1-5 * T1
;d2 : 1/(nH*4*J(XH))
;d3 : 1/(nF*4*J(XH))
;d9 : TOCSY mixing time
;d16: delay for gradient recovery                                  [200 usec] 
# 316 "/home/liquidnmr/Documents/DS_doc/pp/DS6_SRI-FESTAau"
;PULSE SHAPE
;spnam11 : f2 channel - file name for the selective 90 exciation shaped pulse    [Gauss]
;spnam12 : f1 channel - file name for the selective 180 refocusing shaped pulse  [Rsnob]
;spnam13 : f2 channel - file name for the selective 180 refocusing shaped pulse  [Rsnob] 

; ZQS
;p51: pulse for ZQS 1
;p52: pulse for ZQS 2
;spnam51: ZQS 1
;spnam52: ZQS 2
;cnst51: RF field strength for ZQS 1
;cnst52: RF field strength for ZQS 2

;GRADIENT SHAPE
;gpnam1 : SMSQ10.100
;gpnam2 : SMSQ10.100
;gpnam3 : SMSQ10.100
;gpnam4 : SMSQ10.100
;gpnam5 : SMSQ10.100
;gpnam19: SMSQ10.100
;gpnam20: SMSQ10.100
;gpnam21: RECT.1
;gpnam22: RECT.1
# 340 "/home/liquidnmr/Documents/DS_doc/pp/DS6_SRI-FESTAau"
;GRADIENT STRENGTH
;gpz0  : ZQF gradient                      [3%]
;gpz1  : F-H CTP gradient                  [47%]
;gpz2  : homospoil gradient                [37%]
;gpz3  : 180 1H CTP gradient               [41%]
;gpz4  : homospoil gradient TOCSY          [17%]
;gpz5  : 180 1H CTP gradient               [33%]
;gpz20 : homospoil gradient purge pulses   [53%]
;gpz19 : homospoil gradient purge pulses   [59%]
;gpz21: ZQS 1
;gpz22: ZQS 2

;CONSTANTS 
;cnst1 : 0 (--) / 1 (Purge pulses) 
;cnst2 : J(XH)
;cnst3 : number of protons coupled with fluorine 
;cnst4 : number of fluorines coupled with protons  
;cnst5 : 0 (19F 180 hard pulses) / 1 (19F 180 selective pulses) 
;cnst6 : 0 (--) / 1 (ZQF-TOCSY)
;cnst12: chemical shift for selective 1H pulse (offset, in ppm)

;cnst7: width of 19F 90deg and 180deg selective pulses in ppm
;cnst8: lower chemical shift edge of 1H 180deg selective pulse in ppm
;cnst9: upper chemical shift edge of 1H 180deg selective pulse in ppm
# 369 "/home/liquidnmr/Documents/DS_doc/pp/DS6_SRI-FESTAau"
;OTHER
;ns: 2 * n, total number of scans: NS * TD0
;ds: 2
;set O2 on resonance to the 19F signal of interest
;cpd2: p5m4sp180
;l1: loop for DIPSI cycle: ((p6*115.112) * l1) = mixing time
;if any DELTA become negative try to reduce the gradient duration or selective pulse duration
