# Supplementary material for: Obtaining Pure 1H NMR Spectra of Individual Pyranose and Furanose Anomers of Reducing Deoxyfluorinated Sugars
Source: J Org Chem. 2023 Sep 27;88(19):13908–25. doi: 10.1021/acs.joc.3c01503 (PMC10563139; doi:10.1021/acs.joc.3c01503)
Supplement: Supplementary file 2 — jo3c01503_si_002.zip [file jo3c01503_si_002.zip › FIDs_Full NMR of all compounds - 1H, 19F, SRI-FESTA/8_FDGal-46/9/spnam31]

##TITLE= Parameter file, TopSpin 3.6.2
##JCAMPDX= 5.0
##DATATYPE= Parameter Values
##ORIGIN= Bruker BioSpin GmbH
##OWNER= liquidnmr
$$ 2022-05-18 14:55:01.925 +0200  liquidnmr@Pasteur600
$$ /home/liquidnmr/Documents/DS_doc/wave/Crp20kHz1.6ms20s.500
$$ process /opt/topspin3.6.2/prog/mod/toolserver
##MINX= 0.00000000
##MAXX= 100.00000000
##MINY= 0.00576000
##MAXY= 359.93664000
##$SHAPE_ADDPHASE= 0
##$SHAPE_AMP= 100
##$SHAPE_BWFAC= 23.052
##$SHAPE_BWFAC50= 0
##$SHAPE_CALCBW= yes
##$SHAPE_CALCINTEG= yes
##$SHAPE_EXMODE= <Adiabatic>
##$SHAPE_EXPAND= <>
##$SHAPE_EXPANDCF= (0..143)
0 0 0 0 0 0 0 0 0 0 0 0 0 0 0 0 0 0 0 0 0 0 0 0 0 0 0 0 0 0 0 0 0 0 0 0
0 0 0 0 0 0 0 0 0 0 0 0 0 0 0 0 0 0 0 0 0 0 0 0 0 0 0 0 0 0 0 0 0 0 0 0
0 0 0 0 0 0 0 0 0 0 0 0 0 0 0 0 0 0 0 0 0 0 0 0 0 0 0 0 0 0 0 0 0 0 0 0
0 0 0 0 0 0 0 0 0 0 0 0 0 0 0 0 0 0 0 0 0 0 0 0 0 0 0 0 0 0 0 0 0 0 0 0
##$SHAPE_EXPFAC= 0
##$SHAPE_FRACEND= 0
##$SHAPE_FRACORG= 0
##$SHAPE_FRACSTART= 0
##$SHAPE_INTEGFAC= 0.09908318
##$SHAPE_KEEPRES= yes
##$SHAPE_LENGTH= 1600
##$SHAPE_MAN= <>
##$SHAPE_MODE= 0
##$SHAPE_MODFREQ= 0
##$SHAPE_MODPHASE= 0
##$SHAPE_MODSCALE= 0
##$SHAPE_MODSW= 0
##$SHAPE_MODSWDIR= -1
##$SHAPE_NPOINTS= 500
##$SHAPE_OFFS= <>
##$SHAPE_OFFSCOEFF= (0..95)
0 0 0 0 0 0 0 0 0 0 0 0 0 0 0 0 0 0 0 0 0 0 0 0 0 0 0 0 0 0 0 0 0 0 0 0
0 0 0 0 0 0 0 0 0 0 0 0 0 0 0 0 0 0 0 0 0 0 0 0 0 0 0 0 0 0 0 0 0 0 0 0
0 0 0 0 0 0 0 0 0 0 0 0 0 0 0 0 0 0 0 0 0 0 0 0
##$SHAPE_PARAMETER= <>
##$SHAPE_REPHFAC= 0
##$SHAPE_RES= 0
##$SHAPE_SCALEFAC= 1
##$SHAPE_SCALETYPE= 0
##$SHAPE_SPOAL= 0
##$SHAPE_SPOFFS= 0
##$SHAPE_SPOPH= 0
##$SHAPE_TOTROT= 180
##$SHAPE_TYPE= <Inversion>
##$SHAPE_USER_DEF= 0
##$SHAPE_VERSION= 2.1
##$SHL_ADDPHASE= (0..15)
0 0 0 0 0 0 0 0 0 0 0 0 0 0 0 0
##$SHL_ALIGNOFFSET= (0..15)
0 0 0 0 0 0 0 0 0 0 0 0 0 0 0 0
##$SHL_AMP= (0..15)
100 0 0 0 0 0 0 0 0 0 0 0 0 0 0 0
##$SHL_AMPFAC= (0..15)
0 0 0 0 0 0 0 0 0 0 0 0 0 0 0 0
##$SHL_BETA= (0..15)
0 0 0 0 0 0 0 0 0 0 0 0 0 0 0 0
##$SHL_BWFAC= (0..15)
23.052 0 0 0 0 0 0 0 0 0 0 0 0 0 0 0
##$SHL_CALCBW= (0..15)
yes yes yes yes yes yes yes yes yes yes yes yes yes yes yes yes
##$SHL_CALCINTEG= (0..15)
yes yes yes yes yes yes yes yes yes yes yes yes yes yes yes yes
##$SHL_CENTERAMP= (0..15)
0 0 0 0 0 0 0 0 0 0 0 0 0 0 0 0
##$SHL_CYCNUM= (0..15)
0 0 0 0 0 0 0 0 0 0 0 0 0 0 0 0
##$SHL_DIPOLCPL= (0..15)
0 0 0 0 0 0 0 0 0 0 0 0 0 0 0 0
##$SHL_ENDAMP= (0..15)
0 0 0 0 0 0 0 0 0 0 0 0 0 0 0 0
##$SHL_EXMODE= (0..15)
<Adiabatic> <> <> <> <> <> <> <> <> <> <> <> <> <> <> <>
##$SHL_EXPAND= (0..15)
<> <> <> <> <> <> <> <> <> <> <> <> <> <> <> <>
##$SHL_EXPANDCF0= (0..143)
0 0 0 0 0 0 0 0 0 0 0 0 0 0 0 0 0 0 0 0 0 0 0 0 0 0 0 0 0 0 0 0 0 0 0 0
0 0 0 0 0 0 0 0 0 0 0 0 0 0 0 0 0 0 0 0 0 0 0 0 0 0 0 0 0 0 0 0 0 0 0 0
0 0 0 0 0 0 0 0 0 0 0 0 0 0 0 0 0 0 0 0 0 0 0 0 0 0 0 0 0 0 0 0 0 0 0 0
0 0 0 0 0 0 0 0 0 0 0 0 0 0 0 0 0 0 0 0 0 0 0 0 0 0 0 0 0 0 0 0 0 0 0 0
##$SHL_EXPANDCF1= (0..143)
0 0 0 0 0 0 0 0 0 0 0 0 0 0 0 0 0 0 0 0 0 0 0 0 0 0 0 0 0 0 0 0 0 0 0 0
0 0 0 0 0 0 0 0 0 0 0 0 0 0 0 0 0 0 0 0 0 0 0 0 0 0 0 0 0 0 0 0 0 0 0 0
0 0 0 0 0 0 0 0 0 0 0 0 0 0 0 0 0 0 0 0 0 0 0 0 0 0 0 0 0 0 0 0 0 0 0 0
0 0 0 0 0 0 0 0 0 0 0 0 0 0 0 0 0 0 0 0 0 0 0 0 0 0 0 0 0 0 0 0 0 0 0 0
##$SHL_EXPANDCF10= (0..143)
0 0 0 0 0 0 0 0 0 0 0 0 0 0 0 0 0 0 0 0 0 0 0 0 0 0 0 0 0 0 0 0 0 0 0 0
0 0 0 0 0 0 0 0 0 0 0 0 0 0 0 0 0 0 0 0 0 0 0 0 0 0 0 0 0 0 0 0 0 0 0 0
0 0 0 0 0 0 0 0 0 0 0 0 0 0 0 0 0 0 0 0 0 0 0 0 0 0 0 0 0 0 0 0 0 0 0 0
0 0 0 0 0 0 0 0 0 0 0 0 0 0 0 0 0 0 0 0 0 0 0 0 0 0 0 0 0 0 0 0 0 0 0 0
##$SHL_EXPANDCF11= (0..143)
0 0 0 0 0 0 0 0 0 0 0 0 0 0 0 0 0 0 0 0 0 0 0 0 0 0 0 0 0 0 0 0 0 0 0 0
0 0 0 0 0 0 0 0 0 0 0 0 0 0 0 0 0 0 0 0 0 0 0 0 0 0 0 0 0 0 0 0 0 0 0 0
0 0 0 0 0 0 0 0 0 0 0 0 0 0 0 0 0 0 0 0 0 0 0 0 0 0 0 0 0 0 0 0 0 0 0 0
0 0 0 0 0 0 0 0 0 0 0 0 0 0 0 0 0 0 0 0 0 0 0 0 0 0 0 0 0 0 0 0 0 0 0 0
##$SHL_EXPANDCF12= (0..143)
0 0 0 0 0 0 0 0 0 0 0 0 0 0 0 0 0 0 0 0 0 0 0 0 0 0 0 0 0 0 0 0 0 0 0 0
0 0 0 0 0 0 0 0 0 0 0 0 0 0 0 0 0 0 0 0 0 0 0 0 0 0 0 0 0 0 0 0 0 0 0 0
0 0 0 0 0 0 0 0 0 0 0 0 0 0 0 0 0 0 0 0 0 0 0 0 0 0 0 0 0 0 0 0 0 0 0 0
0 0 0 0 0 0 0 0 0 0 0 0 0 0 0 0 0 0 0 0 0 0 0 0 0 0 0 0 0 0 0 0 0 0 0 0
##$SHL_EXPANDCF13= (0..143)
0 0 0 0 0 0 0 0 0 0 0 0 0 0 0 0 0 0 0 0 0 0 0 0 0 0 0 0 0 0 0 0 0 0 0 0
0 0 0 0 0 0 0 0 0 0 0 0 0 0 0 0 0 0 0 0 0 0 0 0 0 0 0 0 0 0 0 0 0 0 0 0
0 0 0 0 0 0 0 0 0 0 0 0 0 0 0 0 0 0 0 0 0 0 0 0 0 0 0 0 0 0 0 0 0 0 0 0
0 0 0 0 0 0 0 0 0 0 0 0 0 0 0 0 0 0 0 0 0 0 0 0 0 0 0 0 0 0 0 0 0 0 0 0
##$SHL_EXPANDCF14= (0..143)
0 0 0 0 0 0 0 0 0 0 0 0 0 0 0 0 0 0 0 0 0 0 0 0 0 0 0 0 0 0 0 0 0 0 0 0
0 0 0 0 0 0 0 0 0 0 0 0 0 0 0 0 0 0 0 0 0 0 0 0 0 0 0 0 0 0 0 0 0 0 0 0
0 0 0 0 0 0 0 0 0 0 0 0 0 0 0 0 0 0 0 0 0 0 0 0 0 0 0 0 0 0 0 0 0 0 0 0
0 0 0 0 0 0 0 0 0 0 0 0 0 0 0 0 0 0 0 0 0 0 0 0 0 0 0 0 0 0 0 0 0 0 0 0
##$SHL_EXPANDCF15= (0..143)
0 0 0 0 0 0 0 0 0 0 0 0 0 0 0 0 0 0 0 0 0 0 0 0 0 0 0 0 0 0 0 0 0 0 0 0
0 0 0 0 0 0 0 0 0 0 0 0 0 0 0 0 0 0 0 0 0 0 0 0 0 0 0 0 0 0 0 0 0 0 0 0
0 0 0 0 0 0 0 0 0 0 0 0 0 0 0 0 0 0 0 0 0 0 0 0 0 0 0 0 0 0 0 0 0 0 0 0
0 0 0 0 0 0 0 0 0 0 0 0 0 0 0 0 0 0 0 0 0 0 0 0 0 0 0 0 0 0 0 0 0 0 0 0
##$SHL_EXPANDCF2= (0..143)
0 0 0 0 0 0 0 0 0 0 0 0 0 0 0 0 0 0 0 0 0 0 0 0 0 0 0 0 0 0 0 0 0 0 0 0
0 0 0 0 0 0 0 0 0 0 0 0 0 0 0 0 0 0 0 0 0 0 0 0 0 0 0 0 0 0 0 0 0 0 0 0
0 0 0 0 0 0 0 0 0 0 0 0 0 0 0 0 0 0 0 0 0 0 0 0 0 0 0 0 0 0 0 0 0 0 0 0
0 0 0 0 0 0 0 0 0 0 0 0 0 0 0 0 0 0 0 0 0 0 0 0 0 0 0 0 0 0 0 0 0 0 0 0
##$SHL_EXPANDCF3= (0..143)
0 0 0 0 0 0 0 0 0 0 0 0 0 0 0 0 0 0 0 0 0 0 0 0 0 0 0 0 0 0 0 0 0 0 0 0
0 0 0 0 0 0 0 0 0 0 0 0 0 0 0 0 0 0 0 0 0 0 0 0 0 0 0 0 0 0 0 0 0 0 0 0
0 0 0 0 0 0 0 0 0 0 0 0 0 0 0 0 0 0 0 0 0 0 0 0 0 0 0 0 0 0 0 0 0 0 0 0
0 0 0 0 0 0 0 0 0 0 0 0 0 0 0 0 0 0 0 0 0 0 0 0 0 0 0 0 0 0 0 0 0 0 0 0
##$SHL_EXPANDCF4= (0..143)
0 0 0 0 0 0 0 0 0 0 0 0 0 0 0 0 0 0 0 0 0 0 0 0 0 0 0 0 0 0 0 0 0 0 0 0
0 0 0 0 0 0 0 0 0 0 0 0 0 0 0 0 0 0 0 0 0 0 0 0 0 0 0 0 0 0 0 0 0 0 0 0
0 0 0 0 0 0 0 0 0 0 0 0 0 0 0 0 0 0 0 0 0 0 0 0 0 0 0 0 0 0 0 0 0 0 0 0
0 0 0 0 0 0 0 0 0 0 0 0 0 0 0 0 0 0 0 0 0 0 0 0 0 0 0 0 0 0 0 0 0 0 0 0
##$SHL_EXPANDCF5= (0..143)
0 0 0 0 0 0 0 0 0 0 0 0 0 0 0 0 0 0 0 0 0 0 0 0 0 0 0 0 0 0 0 0 0 0 0 0
0 0 0 0 0 0 0 0 0 0 0 0 0 0 0 0 0 0 0 0 0 0 0 0 0 0 0 0 0 0 0 0 0 0 0 0
0 0 0 0 0 0 0 0 0 0 0 0 0 0 0 0 0 0 0 0 0 0 0 0 0 0 0 0 0 0 0 0 0 0 0 0
0 0 0 0 0 0 0 0 0 0 0 0 0 0 0 0 0 0 0 0 0 0 0 0 0 0 0 0 0 0 0 0 0 0 0 0
##$SHL_EXPANDCF6= (0..143)
0 0 0 0 0 0 0 0 0 0 0 0 0 0 0 0 0 0 0 0 0 0 0 0 0 0 0 0 0 0 0 0 0 0 0 0
0 0 0 0 0 0 0 0 0 0 0 0 0 0 0 0 0 0 0 0 0 0 0 0 0 0 0 0 0 0 0 0 0 0 0 0
0 0 0 0 0 0 0 0 0 0 0 0 0 0 0 0 0 0 0 0 0 0 0 0 0 0 0 0 0 0 0 0 0 0 0 0
0 0 0 0 0 0 0 0 0 0 0 0 0 0 0 0 0 0 0 0 0 0 0 0 0 0 0 0 0 0 0 0 0 0 0 0
##$SHL_EXPANDCF7= (0..143)
0 0 0 0 0 0 0 0 0 0 0 0 0 0 0 0 0 0 0 0 0 0 0 0 0 0 0 0 0 0 0 0 0 0 0 0
0 0 0 0 0 0 0 0 0 0 0 0 0 0 0 0 0 0 0 0 0 0 0 0 0 0 0 0 0 0 0 0 0 0 0 0
0 0 0 0 0 0 0 0 0 0 0 0 0 0 0 0 0 0 0 0 0 0 0 0 0 0 0 0 0 0 0 0 0 0 0 0
0 0 0 0 0 0 0 0 0 0 0 0 0 0 0 0 0 0 0 0 0 0 0 0 0 0 0 0 0 0 0 0 0 0 0 0
##$SHL_EXPANDCF8= (0..143)
0 0 0 0 0 0 0 0 0 0 0 0 0 0 0 0 0 0 0 0 0 0 0 0 0 0 0 0 0 0 0 0 0 0 0 0
0 0 0 0 0 0 0 0 0 0 0 0 0 0 0 0 0 0 0 0 0 0 0 0 0 0 0 0 0 0 0 0 0 0 0 0
0 0 0 0 0 0 0 0 0 0 0 0 0 0 0 0 0 0 0 0 0 0 0 0 0 0 0 0 0 0 0 0 0 0 0 0
0 0 0 0 0 0 0 0 0 0 0 0 0 0 0 0 0 0 0 0 0 0 0 0 0 0 0 0 0 0 0 0 0 0 0 0
##$SHL_EXPANDCF9= (0..143)
0 0 0 0 0 0 0 0 0 0 0 0 0 0 0 0 0 0 0 0 0 0 0 0 0 0 0 0 0 0 0 0 0 0 0 0
0 0 0 0 0 0 0 0 0 0 0 0 0 0 0 0 0 0 0 0 0 0 0 0 0 0 0 0 0 0 0 0 0 0 0 0
0 0 0 0 0 0 0 0 0 0 0 0 0 0 0 0 0 0 0 0 0 0 0 0 0 0 0 0 0 0 0 0 0 0 0 0
0 0 0 0 0 0 0 0 0 0 0 0 0 0 0 0 0 0 0 0 0 0 0 0 0 0 0 0 0 0 0 0 0 0 0 0
##$SHL_EXPFAC= (0..15)
0 0 0 0 0 0 0 0 0 0 0 0 0 0 0 0
##$SHL_FRACEND= (0..15)
0 0 0 0 0 0 0 0 0 0 0 0 0 0 0 0
##$SHL_FRACORG= (0..15)
0 0 0 0 0 0 0 0 0 0 0 0 0 0 0 0
##$SHL_FRACSTART= (0..15)
0 0 0 0 0 0 0 0 0 0 0 0 0 0 0 0
##$SHL_FULLHALF= (0..15)
0 0 0 0 0 0 0 0 0 0 0 0 0 0 0 0
##$SHL_FUNCAMP= (0..15)
0 0 0 0 0 0 0 0 0 0 0 0 0 0 0 0
##$SHL_FUNCTION= (0..15)
<SmoothedChirp> <> <> <> <> <> <> <> <> <> <> <> <> <> <> <>
##$SHL_GCO= (0..15)
<> <> <> <> <> <> <> <> <> <> <> <> <> <> <> <>
##$SHL_GCOCOEFFS0= (0..59)
0 0 0 0 0 0 0 0 0 0 0 0 0 0 0 0 0 0 0 0 0 0 0 0 0 0 0 0 0 0 0 0 0 0 0 0
0 0 0 0 0 0 0 0 0 0 0 0 0 0 0 0 0 0 0 0 0 0 0 0
##$SHL_GCOCOEFFS1= (0..59)
0 0 0 0 0 0 0 0 0 0 0 0 0 0 0 0 0 0 0 0 0 0 0 0 0 0 0 0 0 0 0 0 0 0 0 0
0 0 0 0 0 0 0 0 0 0 0 0 0 0 0 0 0 0 0 0 0 0 0 0
##$SHL_GCOCOEFFS10= (0..59)
0 0 0 0 0 0 0 0 0 0 0 0 0 0 0 0 0 0 0 0 0 0 0 0 0 0 0 0 0 0 0 0 0 0 0 0
0 0 0 0 0 0 0 0 0 0 0 0 0 0 0 0 0 0 0 0 0 0 0 0
##$SHL_GCOCOEFFS11= (0..59)
0 0 0 0 0 0 0 0 0 0 0 0 0 0 0 0 0 0 0 0 0 0 0 0 0 0 0 0 0 0 0 0 0 0 0 0
0 0 0 0 0 0 0 0 0 0 0 0 0 0 0 0 0 0 0 0 0 0 0 0
##$SHL_GCOCOEFFS12= (0..59)
0 0 0 0 0 0 0 0 0 0 0 0 0 0 0 0 0 0 0 0 0 0 0 0 0 0 0 0 0 0 0 0 0 0 0 0
0 0 0 0 0 0 0 0 0 0 0 0 0 0 0 0 0 0 0 0 0 0 0 0
##$SHL_GCOCOEFFS13= (0..59)
0 0 0 0 0 0 0 0 0 0 0 0 0 0 0 0 0 0 0 0 0 0 0 0 0 0 0 0 0 0 0 0 0 0 0 0
0 0 0 0 0 0 0 0 0 0 0 0 0 0 0 0 0 0 0 0 0 0 0 0
##$SHL_GCOCOEFFS14= (0..59)
0 0 0 0 0 0 0 0 0 0 0 0 0 0 0 0 0 0 0 0 0 0 0 0 0 0 0 0 0 0 0 0 0 0 0 0
0 0 0 0 0 0 0 0 0 0 0 0 0 0 0 0 0 0 0 0 0 0 0 0
##$SHL_GCOCOEFFS15= (0..59)
0 0 0 0 0 0 0 0 0 0 0 0 0 0 0 0 0 0 0 0 0 0 0 0 0 0 0 0 0 0 0 0 0 0 0 0
0 0 0 0 0 0 0 0 0 0 0 0 0 0 0 0 0 0 0 0 0 0 0 0
##$SHL_GCOCOEFFS2= (0..59)
0 0 0 0 0 0 0 0 0 0 0 0 0 0 0 0 0 0 0 0 0 0 0 0 0 0 0 0 0 0 0 0 0 0 0 0
0 0 0 0 0 0 0 0 0 0 0 0 0 0 0 0 0 0 0 0 0 0 0 0
##$SHL_GCOCOEFFS3= (0..59)
0 0 0 0 0 0 0 0 0 0 0 0 0 0 0 0 0 0 0 0 0 0 0 0 0 0 0 0 0 0 0 0 0 0 0 0
0 0 0 0 0 0 0 0 0 0 0 0 0 0 0 0 0 0 0 0 0 0 0 0
##$SHL_GCOCOEFFS4= (0..59)
0 0 0 0 0 0 0 0 0 0 0 0 0 0 0 0 0 0 0 0 0 0 0 0 0 0 0 0 0 0 0 0 0 0 0 0
0 0 0 0 0 0 0 0 0 0 0 0 0 0 0 0 0 0 0 0 0 0 0 0
##$SHL_GCOCOEFFS5= (0..59)
0 0 0 0 0 0 0 0 0 0 0 0 0 0 0 0 0 0 0 0 0 0 0 0 0 0 0 0 0 0 0 0 0 0 0 0
0 0 0 0 0 0 0 0 0 0 0 0 0 0 0 0 0 0 0 0 0 0 0 0
##$SHL_GCOCOEFFS6= (0..59)
0 0 0 0 0 0 0 0 0 0 0 0 0 0 0 0 0 0 0 0 0 0 0 0 0 0 0 0 0 0 0 0 0 0 0 0
0 0 0 0 0 0 0 0 0 0 0 0 0 0 0 0 0 0 0 0 0 0 0 0
##$SHL_GCOCOEFFS7= (0..59)
0 0 0 0 0 0 0 0 0 0 0 0 0 0 0 0 0 0 0 0 0 0 0 0 0 0 0 0 0 0 0 0 0 0 0 0
0 0 0 0 0 0 0 0 0 0 0 0 0 0 0 0 0 0 0 0 0 0 0 0
##$SHL_GCOCOEFFS8= (0..59)
0 0 0 0 0 0 0 0 0 0 0 0 0 0 0 0 0 0 0 0 0 0 0 0 0 0 0 0 0 0 0 0 0 0 0 0
0 0 0 0 0 0 0 0 0 0 0 0 0 0 0 0 0 0 0 0 0 0 0 0
##$SHL_GCOCOEFFS9= (0..59)
0 0 0 0 0 0 0 0 0 0 0 0 0 0 0 0 0 0 0 0 0 0 0 0 0 0 0 0 0 0 0 0 0 0 0 0
0 0 0 0 0 0 0 0 0 0 0 0 0 0 0 0 0 0 0 0 0 0 0 0
##$SHL_INTEGFAC= (0..15)
0.09908318 0 0 0 0 0 0 0 0 0 0 0 0 0 0 0
##$SHL_LB= (0..15)
0 0 0 0 0 0 0 0 0 0 0 0 0 0 0 0
##$SHL_LEFTLIMIT= (0..15)
0 0 0 0 0 0 0 0 0 0 0 0 0 0 0 0
##$SHL_LENGTH= (0..15)
1600 0 0 0 0 0 0 0 0 0 0 0 0 0 0 0
##$SHL_MAN= (0..15)
<> <> <> <> <> <> <> <> <> <> <> <> <> <> <> <>
##$SHL_MEANAMP= (0..15)
0 0 0 0 0 0 0 0 0 0 0 0 0 0 0 0
##$SHL_MODAMP= (0..15)
0 0 0 0 0 0 0 0 0 0 0 0 0 0 0 0
##$SHL_MODE= (0..15)
0 0 0 0 0 0 0 0 0 0 0 0 0 0 0 0
##$SHL_MODFREQ= (0..15)
0 0 0 0 0 0 0 0 0 0 0 0 0 0 0 0
##$SHL_MODPHASE= (0..15)
0 0 0 0 0 0 0 0 0 0 0 0 0 0 0 0
##$SHL_MODSCALE= (0..15)
0 0 0 0 0 0 0 0 0 0 0 0 0 0 0 0
##$SHL_MODSW= (0..15)
0 0 0 0 0 0 0 0 0 0 0 0 0 0 0 0
##$SHL_MODSWDIR= (0..15)
-1 -1 -1 -1 -1 -1 -1 -1 -1 -1 -1 -1 -1 -1 -1 -1
##$SHL_MU= (0..15)
0 0 0 0 0 0 0 0 0 0 0 0 0 0 0 0
##$SHL_NPOINTS= (0..15)
500 0 0 0 0 0 0 0 0 0 0 0 0 0 0 0
##$SHL_OFFS= (0..15)
<> <> <> <> <> <> <> <> <> <> <> <> <> <> <> <>
##$SHL_OFFSCOEFF0= (0..95)
0 0 0 0 0 0 0 0 0 0 0 0 0 0 0 0 0 0 0 0 0 0 0 0 0 0 0 0 0 0 0 0 0 0 0 0
0 0 0 0 0 0 0 0 0 0 0 0 0 0 0 0 0 0 0 0 0 0 0 0 0 0 0 0 0 0 0 0 0 0 0 0
0 0 0 0 0 0 0 0 0 0 0 0 0 0 0 0 0 0 0 0 0 0 0 0
##$SHL_OFFSCOEFF1= (0..95)
0 0 0 0 0 0 0 0 0 0 0 0 0 0 0 0 0 0 0 0 0 0 0 0 0 0 0 0 0 0 0 0 0 0 0 0
0 0 0 0 0 0 0 0 0 0 0 0 0 0 0 0 0 0 0 0 0 0 0 0 0 0 0 0 0 0 0 0 0 0 0 0
0 0 0 0 0 0 0 0 0 0 0 0 0 0 0 0 0 0 0 0 0 0 0 0
##$SHL_OFFSCOEFF10= (0..95)
0 0 0 0 0 0 0 0 0 0 0 0 0 0 0 0 0 0 0 0 0 0 0 0 0 0 0 0 0 0 0 0 0 0 0 0
0 0 0 0 0 0 0 0 0 0 0 0 0 0 0 0 0 0 0 0 0 0 0 0 0 0 0 0 0 0 0 0 0 0 0 0
0 0 0 0 0 0 0 0 0 0 0 0 0 0 0 0 0 0 0 0 0 0 0 0
##$SHL_OFFSCOEFF11= (0..95)
0 0 0 0 0 0 0 0 0 0 0 0 0 0 0 0 0 0 0 0 0 0 0 0 0 0 0 0 0 0 0 0 0 0 0 0
0 0 0 0 0 0 0 0 0 0 0 0 0 0 0 0 0 0 0 0 0 0 0 0 0 0 0 0 0 0 0 0 0 0 0 0
0 0 0 0 0 0 0 0 0 0 0 0 0 0 0 0 0 0 0 0 0 0 0 0
##$SHL_OFFSCOEFF12= (0..95)
0 0 0 0 0 0 0 0 0 0 0 0 0 0 0 0 0 0 0 0 0 0 0 0 0 0 0 0 0 0 0 0 0 0 0 0
0 0 0 0 0 0 0 0 0 0 0 0 0 0 0 0 0 0 0 0 0 0 0 0 0 0 0 0 0 0 0 0 0 0 0 0
0 0 0 0 0 0 0 0 0 0 0 0 0 0 0 0 0 0 0 0 0 0 0 0
##$SHL_OFFSCOEFF13= (0..95)
0 0 0 0 0 0 0 0 0 0 0 0 0 0 0 0 0 0 0 0 0 0 0 0 0 0 0 0 0 0 0 0 0 0 0 0
0 0 0 0 0 0 0 0 0 0 0 0 0 0 0 0 0 0 0 0 0 0 0 0 0 0 0 0 0 0 0 0 0 0 0 0
0 0 0 0 0 0 0 0 0 0 0 0 0 0 0 0 0 0 0 0 0 0 0 0
##$SHL_OFFSCOEFF14= (0..95)
0 0 0 0 0 0 0 0 0 0 0 0 0 0 0 0 0 0 0 0 0 0 0 0 0 0 0 0 0 0 0 0 0 0 0 0
0 0 0 0 0 0 0 0 0 0 0 0 0 0 0 0 0 0 0 0 0 0 0 0 0 0 0 0 0 0 0 0 0 0 0 0
0 0 0 0 0 0 0 0 0 0 0 0 0 0 0 0 0 0 0 0 0 0 0 0
##$SHL_OFFSCOEFF15= (0..95)
0 0 0 0 0 0 0 0 0 0 0 0 0 0 0 0 0 0 0 0 0 0 0 0 0 0 0 0 0 0 0 0 0 0 0 0
0 0 0 0 0 0 0 0 0 0 0 0 0 0 0 0 0 0 0 0 0 0 0 0 0 0 0 0 0 0 0 0 0 0 0 0
0 0 0 0 0 0 0 0 0 0 0 0 0 0 0 0 0 0 0 0 0 0 0 0
##$SHL_OFFSCOEFF2= (0..95)
0 0 0 0 0 0 0 0 0 0 0 0 0 0 0 0 0 0 0 0 0 0 0 0 0 0 0 0 0 0 0 0 0 0 0 0
0 0 0 0 0 0 0 0 0 0 0 0 0 0 0 0 0 0 0 0 0 0 0 0 0 0 0 0 0 0 0 0 0 0 0 0
0 0 0 0 0 0 0 0 0 0 0 0 0 0 0 0 0 0 0 0 0 0 0 0
##$SHL_OFFSCOEFF3= (0..95)
0 0 0 0 0 0 0 0 0 0 0 0 0 0 0 0 0 0 0 0 0 0 0 0 0 0 0 0 0 0 0 0 0 0 0 0
0 0 0 0 0 0 0 0 0 0 0 0 0 0 0 0 0 0 0 0 0 0 0 0 0 0 0 0 0 0 0 0 0 0 0 0
0 0 0 0 0 0 0 0 0 0 0 0 0 0 0 0 0 0 0 0 0 0 0 0
##$SHL_OFFSCOEFF4= (0..95)
0 0 0 0 0 0 0 0 0 0 0 0 0 0 0 0 0 0 0 0 0 0 0 0 0 0 0 0 0 0 0 0 0 0 0 0
0 0 0 0 0 0 0 0 0 0 0 0 0 0 0 0 0 0 0 0 0 0 0 0 0 0 0 0 0 0 0 0 0 0 0 0
0 0 0 0 0 0 0 0 0 0 0 0 0 0 0 0 0 0 0 0 0 0 0 0
##$SHL_OFFSCOEFF5= (0..95)
0 0 0 0 0 0 0 0 0 0 0 0 0 0 0 0 0 0 0 0 0 0 0 0 0 0 0 0 0 0 0 0 0 0 0 0
0 0 0 0 0 0 0 0 0 0 0 0 0 0 0 0 0 0 0 0 0 0 0 0 0 0 0 0 0 0 0 0 0 0 0 0
0 0 0 0 0 0 0 0 0 0 0 0 0 0 0 0 0 0 0 0 0 0 0 0
##$SHL_OFFSCOEFF6= (0..95)
0 0 0 0 0 0 0 0 0 0 0 0 0 0 0 0 0 0 0 0 0 0 0 0 0 0 0 0 0 0 0 0 0 0 0 0
0 0 0 0 0 0 0 0 0 0 0 0 0 0 0 0 0 0 0 0 0 0 0 0 0 0 0 0 0 0 0 0 0 0 0 0
0 0 0 0 0 0 0 0 0 0 0 0 0 0 0 0 0 0 0 0 0 0 0 0
##$SHL_OFFSCOEFF7= (0..95)
0 0 0 0 0 0 0 0 0 0 0 0 0 0 0 0 0 0 0 0 0 0 0 0 0 0 0 0 0 0 0 0 0 0 0 0
0 0 0 0 0 0 0 0 0 0 0 0 0 0 0 0 0 0 0 0 0 0 0 0 0 0 0 0 0 0 0 0 0 0 0 0
0 0 0 0 0 0 0 0 0 0 0 0 0 0 0 0 0 0 0 0 0 0 0 0
##$SHL_OFFSCOEFF8= (0..95)
0 0 0 0 0 0 0 0 0 0 0 0 0 0 0 0 0 0 0 0 0 0 0 0 0 0 0 0 0 0 0 0 0 0 0 0
0 0 0 0 0 0 0 0 0 0 0 0 0 0 0 0 0 0 0 0 0 0 0 0 0 0 0 0 0 0 0 0 0 0 0 0
0 0 0 0 0 0 0 0 0 0 0 0 0 0 0 0 0 0 0 0 0 0 0 0
##$SHL_OFFSCOEFF9= (0..95)
0 0 0 0 0 0 0 0 0 0 0 0 0 0 0 0 0 0 0 0 0 0 0 0 0 0 0 0 0 0 0 0 0 0 0 0
0 0 0 0 0 0 0 0 0 0 0 0 0 0 0 0 0 0 0 0 0 0 0 0 0 0 0 0 0 0 0 0 0 0 0 0
0 0 0 0 0 0 0 0 0 0 0 0 0 0 0 0 0 0 0 0 0 0 0 0
##$SHL_PHASE= (0..15)
0 0 0 0 0 0 0 0 0 0 0 0 0 0 0 0
##$SHL_PHASEFAC= (0..15)
0 0 0 0 0 0 0 0 0 0 0 0 0 0 0 0
##$SHL_POWERINDEX= (0..15)
0 0 0 0 0 0 0 0 0 0 0 0 0 0 0 0
##$SHL_QUADCOEFF= (0..15)
0 0 0 0 0 0 0 0 0 0 0 0 0 0 0 0
##$SHL_RIGHTLIMIT= (0..15)
0 0 0 0 0 0 0 0 0 0 0 0 0 0 0 0
##$SHL_SCALEFACTOR= (0..15)
1 1 1 1 1 1 1 1 1 1 1 1 1 1 1 1
##$SHL_SF= (0..15)
<> <> <> <> <> <> <> <> <> <> <> <> <> <> <> <>
##$SHL_SFCOEFFS0= (0..200)
0 0 0 0 0 0 0 0 0 0 0 0 0 0 0 0 0 0 0 0 0 0 0 0 0 0 0 0 0 0 0 0 0 0 0 0
0 0 0 0 0 0 0 0 0 0 0 0 0 0 0 0 0 0 0 0 0 0 0 0 0 0 0 0 0 0 0 0 0 0 0 0
0 0 0 0 0 0 0 0 0 0 0 0 0 0 0 0 0 0 0 0 0 0 0 0 0 0 0 0 0 0 0 0 0 0 0 0
0 0 0 0 0 0 0 0 0 0 0 0 0 0 0 0 0 0 0 0 0 0 0 0 0 0 0 0 0 0 0 0 0 0 0 0
0 0 0 0 0 0 0 0 0 0 0 0 0 0 0 0 0 0 0 0 0 0 0 0 0 0 0 0 0 0 0 0 0 0 0 0
0 0 0 0 0 0 0 0 0 0 0 0 0 0 0 0 0 0 0 0 0
##$SHL_SFCOEFFS1= (0..200)
0 0 0 0 0 0 0 0 0 0 0 0 0 0 0 0 0 0 0 0 0 0 0 0 0 0 0 0 0 0 0 0 0 0 0 0
0 0 0 0 0 0 0 0 0 0 0 0 0 0 0 0 0 0 0 0 0 0 0 0 0 0 0 0 0 0 0 0 0 0 0 0
0 0 0 0 0 0 0 0 0 0 0 0 0 0 0 0 0 0 0 0 0 0 0 0 0 0 0 0 0 0 0 0 0 0 0 0
0 0 0 0 0 0 0 0 0 0 0 0 0 0 0 0 0 0 0 0 0 0 0 0 0 0 0 0 0 0 0 0 0 0 0 0
0 0 0 0 0 0 0 0 0 0 0 0 0 0 0 0 0 0 0 0 0 0 0 0 0 0 0 0 0 0 0 0 0 0 0 0
0 0 0 0 0 0 0 0 0 0 0 0 0 0 0 0 0 0 0 0 0
##$SHL_SFCOEFFS10= (0..200)
0 0 0 0 0 0 0 0 0 0 0 0 0 0 0 0 0 0 0 0 0 0 0 0 0 0 0 0 0 0 0 0 0 0 0 0
0 0 0 0 0 0 0 0 0 0 0 0 0 0 0 0 0 0 0 0 0 0 0 0 0 0 0 0 0 0 0 0 0 0 0 0
0 0 0 0 0 0 0 0 0 0 0 0 0 0 0 0 0 0 0 0 0 0 0 0 0 0 0 0 0 0 0 0 0 0 0 0
0 0 0 0 0 0 0 0 0 0 0 0 0 0 0 0 0 0 0 0 0 0 0 0 0 0 0 0 0 0 0 0 0 0 0 0
0 0 0 0 0 0 0 0 0 0 0 0 0 0 0 0 0 0 0 0 0 0 0 0 0 0 0 0 0 0 0 0 0 0 0 0
0 0 0 0 0 0 0 0 0 0 0 0 0 0 0 0 0 0 0 0 0
##$SHL_SFCOEFFS11= (0..200)
0 0 0 0 0 0 0 0 0 0 0 0 0 0 0 0 0 0 0 0 0 0 0 0 0 0 0 0 0 0 0 0 0 0 0 0
0 0 0 0 0 0 0 0 0 0 0 0 0 0 0 0 0 0 0 0 0 0 0 0 0 0 0 0 0 0 0 0 0 0 0 0
0 0 0 0 0 0 0 0 0 0 0 0 0 0 0 0 0 0 0 0 0 0 0 0 0 0 0 0 0 0 0 0 0 0 0 0
0 0 0 0 0 0 0 0 0 0 0 0 0 0 0 0 0 0 0 0 0 0 0 0 0 0 0 0 0 0 0 0 0 0 0 0
0 0 0 0 0 0 0 0 0 0 0 0 0 0 0 0 0 0 0 0 0 0 0 0 0 0 0 0 0 0 0 0 0 0 0 0
0 0 0 0 0 0 0 0 0 0 0 0 0 0 0 0 0 0 0 0 0
##$SHL_SFCOEFFS12= (0..200)
0 0 0 0 0 0 0 0 0 0 0 0 0 0 0 0 0 0 0 0 0 0 0 0 0 0 0 0 0 0 0 0 0 0 0 0
0 0 0 0 0 0 0 0 0 0 0 0 0 0 0 0 0 0 0 0 0 0 0 0 0 0 0 0 0 0 0 0 0 0 0 0
0 0 0 0 0 0 0 0 0 0 0 0 0 0 0 0 0 0 0 0 0 0 0 0 0 0 0 0 0 0 0 0 0 0 0 0
0 0 0 0 0 0 0 0 0 0 0 0 0 0 0 0 0 0 0 0 0 0 0 0 0 0 0 0 0 0 0 0 0 0 0 0
0 0 0 0 0 0 0 0 0 0 0 0 0 0 0 0 0 0 0 0 0 0 0 0 0 0 0 0 0 0 0 0 0 0 0 0
0 0 0 0 0 0 0 0 0 0 0 0 0 0 0 0 0 0 0 0 0
##$SHL_SFCOEFFS13= (0..200)
0 0 0 0 0 0 0 0 0 0 0 0 0 0 0 0 0 0 0 0 0 0 0 0 0 0 0 0 0 0 0 0 0 0 0 0
0 0 0 0 0 0 0 0 0 0 0 0 0 0 0 0 0 0 0 0 0 0 0 0 0 0 0 0 0 0 0 0 0 0 0 0
0 0 0 0 0 0 0 0 0 0 0 0 0 0 0 0 0 0 0 0 0 0 0 0 0 0 0 0 0 0 0 0 0 0 0 0
0 0 0 0 0 0 0 0 0 0 0 0 0 0 0 0 0 0 0 0 0 0 0 0 0 0 0 0 0 0 0 0 0 0 0 0
0 0 0 0 0 0 0 0 0 0 0 0 0 0 0 0 0 0 0 0 0 0 0 0 0 0 0 0 0 0 0 0 0 0 0 0
0 0 0 0 0 0 0 0 0 0 0 0 0 0 0 0 0 0 0 0 0
##$SHL_SFCOEFFS14= (0..200)
0 0 0 0 0 0 0 0 0 0 0 0 0 0 0 0 0 0 0 0 0 0 0 0 0 0 0 0 0 0 0 0 0 0 0 0
0 0 0 0 0 0 0 0 0 0 0 0 0 0 0 0 0 0 0 0 0 0 0 0 0 0 0 0 0 0 0 0 0 0 0 0
0 0 0 0 0 0 0 0 0 0 0 0 0 0 0 0 0 0 0 0 0 0 0 0 0 0 0 0 0 0 0 0 0 0 0 0
0 0 0 0 0 0 0 0 0 0 0 0 0 0 0 0 0 0 0 0 0 0 0 0 0 0 0 0 0 0 0 0 0 0 0 0
0 0 0 0 0 0 0 0 0 0 0 0 0 0 0 0 0 0 0 0 0 0 0 0 0 0 0 0 0 0 0 0 0 0 0 0
0 0 0 0 0 0 0 0 0 0 0 0 0 0 0 0 0 0 0 0 0
##$SHL_SFCOEFFS15= (0..200)
0 0 0 0 0 0 0 0 0 0 0 0 0 0 0 0 0 0 0 0 0 0 0 0 0 0 0 0 0 0 0 0 0 0 0 0
0 0 0 0 0 0 0 0 0 0 0 0 0 0 0 0 0 0 0 0 0 0 0 0 0 0 0 0 0 0 0 0 0 0 0 0
0 0 0 0 0 0 0 0 0 0 0 0 0 0 0 0 0 0 0 0 0 0 0 0 0 0 0 0 0 0 0 0 0 0 0 0
0 0 0 0 0 0 0 0 0 0 0 0 0 0 0 0 0 0 0 0 0 0 0 0 0 0 0 0 0 0 0 0 0 0 0 0
0 0 0 0 0 0 0 0 0 0 0 0 0 0 0 0 0 0 0 0 0 0 0 0 0 0 0 0 0 0 0 0 0 0 0 0
0 0 0 0 0 0 0 0 0 0 0 0 0 0 0 0 0 0 0 0 0
##$SHL_SFCOEFFS2= (0..200)
0 0 0 0 0 0 0 0 0 0 0 0 0 0 0 0 0 0 0 0 0 0 0 0 0 0 0 0 0 0 0 0 0 0 0 0
0 0 0 0 0 0 0 0 0 0 0 0 0 0 0 0 0 0 0 0 0 0 0 0 0 0 0 0 0 0 0 0 0 0 0 0
0 0 0 0 0 0 0 0 0 0 0 0 0 0 0 0 0 0 0 0 0 0 0 0 0 0 0 0 0 0 0 0 0 0 0 0
0 0 0 0 0 0 0 0 0 0 0 0 0 0 0 0 0 0 0 0 0 0 0 0 0 0 0 0 0 0 0 0 0 0 0 0
0 0 0 0 0 0 0 0 0 0 0 0 0 0 0 0 0 0 0 0 0 0 0 0 0 0 0 0 0 0 0 0 0 0 0 0
0 0 0 0 0 0 0 0 0 0 0 0 0 0 0 0 0 0 0 0 0
##$SHL_SFCOEFFS3= (0..200)
0 0 0 0 0 0 0 0 0 0 0 0 0 0 0 0 0 0 0 0 0 0 0 0 0 0 0 0 0 0 0 0 0 0 0 0
0 0 0 0 0 0 0 0 0 0 0 0 0 0 0 0 0 0 0 0 0 0 0 0 0 0 0 0 0 0 0 0 0 0 0 0
0 0 0 0 0 0 0 0 0 0 0 0 0 0 0 0 0 0 0 0 0 0 0 0 0 0 0 0 0 0 0 0 0 0 0 0
0 0 0 0 0 0 0 0 0 0 0 0 0 0 0 0 0 0 0 0 0 0 0 0 0 0 0 0 0 0 0 0 0 0 0 0
0 0 0 0 0 0 0 0 0 0 0 0 0 0 0 0 0 0 0 0 0 0 0 0 0 0 0 0 0 0 0 0 0 0 0 0
0 0 0 0 0 0 0 0 0 0 0 0 0 0 0 0 0 0 0 0 0
##$SHL_SFCOEFFS4= (0..200)
0 0 0 0 0 0 0 0 0 0 0 0 0 0 0 0 0 0 0 0 0 0 0 0 0 0 0 0 0 0 0 0 0 0 0 0
0 0 0 0 0 0 0 0 0 0 0 0 0 0 0 0 0 0 0 0 0 0 0 0 0 0 0 0 0 0 0 0 0 0 0 0
0 0 0 0 0 0 0 0 0 0 0 0 0 0 0 0 0 0 0 0 0 0 0 0 0 0 0 0 0 0 0 0 0 0 0 0
0 0 0 0 0 0 0 0 0 0 0 0 0 0 0 0 0 0 0 0 0 0 0 0 0 0 0 0 0 0 0 0 0 0 0 0
0 0 0 0 0 0 0 0 0 0 0 0 0 0 0 0 0 0 0 0 0 0 0 0 0 0 0 0 0 0 0 0 0 0 0 0
0 0 0 0 0 0 0 0 0 0 0 0 0 0 0 0 0 0 0 0 0
##$SHL_SFCOEFFS5= (0..200)
0 0 0 0 0 0 0 0 0 0 0 0 0 0 0 0 0 0 0 0 0 0 0 0 0 0 0 0 0 0 0 0 0 0 0 0
0 0 0 0 0 0 0 0 0 0 0 0 0 0 0 0 0 0 0 0 0 0 0 0 0 0 0 0 0 0 0 0 0 0 0 0
0 0 0 0 0 0 0 0 0 0 0 0 0 0 0 0 0 0 0 0 0 0 0 0 0 0 0 0 0 0 0 0 0 0 0 0
0 0 0 0 0 0 0 0 0 0 0 0 0 0 0 0 0 0 0 0 0 0 0 0 0 0 0 0 0 0 0 0 0 0 0 0
0 0 0 0 0 0 0 0 0 0 0 0 0 0 0 0 0 0 0 0 0 0 0 0 0 0 0 0 0 0 0 0 0 0 0 0
0 0 0 0 0 0 0 0 0 0 0 0 0 0 0 0 0 0 0 0 0
##$SHL_SFCOEFFS6= (0..200)
0 0 0 0 0 0 0 0 0 0 0 0 0 0 0 0 0 0 0 0 0 0 0 0 0 0 0 0 0 0 0 0 0 0 0 0
0 0 0 0 0 0 0 0 0 0 0 0 0 0 0 0 0 0 0 0 0 0 0 0 0 0 0 0 0 0 0 0 0 0 0 0
0 0 0 0 0 0 0 0 0 0 0 0 0 0 0 0 0 0 0 0 0 0 0 0 0 0 0 0 0 0 0 0 0 0 0 0
0 0 0 0 0 0 0 0 0 0 0 0 0 0 0 0 0 0 0 0 0 0 0 0 0 0 0 0 0 0 0 0 0 0 0 0
0 0 0 0 0 0 0 0 0 0 0 0 0 0 0 0 0 0 0 0 0 0 0 0 0 0 0 0 0 0 0 0 0 0 0 0
0 0 0 0 0 0 0 0 0 0 0 0 0 0 0 0 0 0 0 0 0
##$SHL_SFCOEFFS7= (0..200)
0 0 0 0 0 0 0 0 0 0 0 0 0 0 0 0 0 0 0 0 0 0 0 0 0 0 0 0 0 0 0 0 0 0 0 0
0 0 0 0 0 0 0 0 0 0 0 0 0 0 0 0 0 0 0 0 0 0 0 0 0 0 0 0 0 0 0 0 0 0 0 0
0 0 0 0 0 0 0 0 0 0 0 0 0 0 0 0 0 0 0 0 0 0 0 0 0 0 0 0 0 0 0 0 0 0 0 0
0 0 0 0 0 0 0 0 0 0 0 0 0 0 0 0 0 0 0 0 0 0 0 0 0 0 0 0 0 0 0 0 0 0 0 0
0 0 0 0 0 0 0 0 0 0 0 0 0 0 0 0 0 0 0 0 0 0 0 0 0 0 0 0 0 0 0 0 0 0 0 0
0 0 0 0 0 0 0 0 0 0 0 0 0 0 0 0 0 0 0 0 0
##$SHL_SFCOEFFS8= (0..200)
0 0 0 0 0 0 0 0 0 0 0 0 0 0 0 0 0 0 0 0 0 0 0 0 0 0 0 0 0 0 0 0 0 0 0 0
0 0 0 0 0 0 0 0 0 0 0 0 0 0 0 0 0 0 0 0 0 0 0 0 0 0 0 0 0 0 0 0 0 0 0 0
0 0 0 0 0 0 0 0 0 0 0 0 0 0 0 0 0 0 0 0 0 0 0 0 0 0 0 0 0 0 0 0 0 0 0 0
0 0 0 0 0 0 0 0 0 0 0 0 0 0 0 0 0 0 0 0 0 0 0 0 0 0 0 0 0 0 0 0 0 0 0 0
0 0 0 0 0 0 0 0 0 0 0 0 0 0 0 0 0 0 0 0 0 0 0 0 0 0 0 0 0 0 0 0 0 0 0 0
0 0 0 0 0 0 0 0 0 0 0 0 0 0 0 0 0 0 0 0 0
##$SHL_SFCOEFFS9= (0..200)
0 0 0 0 0 0 0 0 0 0 0 0 0 0 0 0 0 0 0 0 0 0 0 0 0 0 0 0 0 0 0 0 0 0 0 0
0 0 0 0 0 0 0 0 0 0 0 0 0 0 0 0 0 0 0 0 0 0 0 0 0 0 0 0 0 0 0 0 0 0 0 0
0 0 0 0 0 0 0 0 0 0 0 0 0 0 0 0 0 0 0 0 0 0 0 0 0 0 0 0 0 0 0 0 0 0 0 0
0 0 0 0 0 0 0 0 0 0 0 0 0 0 0 0 0 0 0 0 0 0 0 0 0 0 0 0 0 0 0 0 0 0 0 0
0 0 0 0 0 0 0 0 0 0 0 0 0 0 0 0 0 0 0 0 0 0 0 0 0 0 0 0 0 0 0 0 0 0 0 0
0 0 0 0 0 0 0 0 0 0 0 0 0 0 0 0 0 0 0 0 0
##$SHL_SMOOTHED= (0..15)
20 0 0 0 0 0 0 0 0 0 0 0 0 0 0 0
##$SHL_SMOOTHING= (0..15)
0 0 0 0 0 0 0 0 0 0 0 0 0 0 0 0
##$SHL_SPOAL= (0..15)
0 0 0 0 0 0 0 0 0 0 0 0 0 0 0 0
##$SHL_SPOFFS= (0..15)
0 0 0 0 0 0 0 0 0 0 0 0 0 0 0 0
##$SHL_SPOPH= (0..15)
0 0 0 0 0 0 0 0 0 0 0 0 0 0 0 0
##$SHL_STARTAMP= (0..15)
0 0 0 0 0 0 0 0 0 0 0 0 0 0 0 0
##$SHL_SW= (0..15)
20000 0 0 0 0 0 0 0 0 0 0 0 0 0 0 0
##$SHL_SWDIR= (0..15)
-1 -1 -1 -1 -1 -1 -1 -1 -1 -1 -1 -1 -1 -1 -1 -1
##$SHL_TANKAPPA= (0..15)
0 0 0 0 0 0 0 0 0 0 0 0 0 0 0 0
##$SHL_TOTROT= (0..15)
180 0 0 0 0 0 0 0 0 0 0 0 0 0 0 0
##$SHL_TRUNCLEV= (0..15)
0 0 0 0 0 0 0 0 0 0 0 0 0 0 0 0
##$SHL_TYPE= (0..15)
<Inversion> <> <> <> <> <> <> <> <> <> <> <> <> <> <> <>
##$SHL_WINDOWSIZE= (0..15)
0 0 0 0 0 0 0 0 0 0 0 0 0 0 0 0
##$SHL_ZETA= (0..15)
0 0 0 0 0 0 0 0 0 0 0 0 0 0 0 0
##NPOINTS= 500
##XYPOINTS= (XY..XY)
0.000000, 354.245760
1.586596, 342.771840
3.172793, 331.344000
4.758192, 319.962240
6.342392, 308.626560
7.924996, 297.336960
9.505604, 286.093440
11.083820, 274.896000
12.659245, 263.744640
14.231484, 252.639360
15.800140, 241.580160
17.364818, 230.567040
18.925124, 219.600000
20.480667, 208.679040
22.031053, 197.804160
23.575894, 186.975360
25.114799, 176.192640
26.647381, 165.456000
28.173256, 154.765440
29.692038, 144.120960
31.203345, 133.522560
32.706796, 122.970240
34.202014, 112.464000
35.688622, 102.003840
37.166246, 91.589760
38.634513, 81.221760
40.093054, 70.899840
41.541501, 60.624000
42.979491, 50.394240
44.406661, 40.210560
45.822652, 30.072960
47.227107, 19.981440
48.619674, 9.936000
50.000000, 359.936640
51.367739, 349.983360
52.722547, 340.076160
54.064082, 330.215040
55.392006, 320.400000
56.705986, 310.631040
58.005691, 300.908160
59.290793, 291.231360
60.560969, 281.600640
61.815899, 272.016000
63.055267, 262.477440
64.278761, 252.984960
65.486073, 243.538560
66.676900, 234.138240
67.850941, 224.784000
69.007901, 215.475840
70.147489, 206.213760
71.269417, 196.997760
72.373404, 187.827840
73.459171, 178.704000
74.526445, 169.626240
75.574957, 160.594560
76.604444, 151.608960
77.614646, 142.669440
78.605309, 133.776000
79.576184, 124.928640
80.527026, 116.127360
81.457595, 107.372160
82.367658, 98.663040
83.256985, 90.000000
84.125353, 81.383040
84.972543, 72.812160
85.798341, 64.287360
86.602540, 55.808640
87.384938, 47.376000
88.145336, 38.989440
88.883545, 30.648960
89.599377, 22.354560
90.292654, 14.106240
90.963200, 5.904000
91.610846, 357.747840
92.235429, 349.637760
92.836793, 341.573760
93.414786, 333.555840
93.969262, 325.584000
94.500082, 317.658240
95.007112, 309.778560
95.490224, 301.944960
95.949297, 294.157440
96.384216, 286.416000
96.794870, 278.720640
97.181157, 271.071360
97.542979, 263.468160
97.880245, 255.911040
98.192870, 248.400000
98.480775, 240.935040
98.743889, 233.516160
98.982144, 226.143360
99.195481, 218.816640
99.383846, 211.536000
99.547192, 204.301440
99.685478, 197.112960
99.798668, 189.970560
99.886734, 182.874240
99.949654, 175.824000
99.987413, 168.819840
100.000000, 161.861760
100.000000, 154.949760
100.000000, 148.083840
100.000000, 141.264000
100.000000, 134.490240
100.000000, 127.762560
100.000000, 121.080960
100.000000, 114.445440
100.000000, 107.856000
100.000000, 101.312640
100.000000, 94.815360
100.000000, 88.364160
100.000000, 81.959040
100.000000, 75.600000
100.000000, 69.287040
100.000000, 63.020160
100.000000, 56.799360
100.000000, 50.624640
100.000000, 44.496000
100.000000, 38.413440
100.000000, 32.376960
100.000000, 26.386560
100.000000, 20.442240
100.000000, 14.544000
100.000000, 8.691840
100.000000, 2.885760
100.000000, 357.125760
100.000000, 351.411840
100.000000, 345.744000
100.000000, 340.122240
100.000000, 334.546560
100.000000, 329.016960
100.000000, 323.533440
100.000000, 318.096000
100.000000, 312.704640
100.000000, 307.359360
100.000000, 302.060160
100.000000, 296.807040
100.000000, 291.600000
100.000000, 286.439040
100.000000, 281.324160
100.000000, 276.255360
100.000000, 271.232640
100.000000, 266.256000
100.000000, 261.325440
100.000000, 256.440960
100.000000, 251.602560
100.000000, 246.810240
100.000000, 242.064000
100.000000, 237.363840
100.000000, 232.709760
100.000000, 228.101760
100.000000, 223.539840
100.000000, 219.024000
100.000000, 214.554240
100.000000, 210.130560
100.000000, 205.752960
100.000000, 201.421440
100.000000, 197.136000
100.000000, 192.896640
100.000000, 188.703360
100.000000, 184.556160
100.000000, 180.455040
100.000000, 176.400000
100.000000, 172.391040
100.000000, 168.428160
100.000000, 164.511360
100.000000, 160.640640
100.000000, 156.816000
100.000000, 153.037440
100.000000, 149.304960
100.000000, 145.618560
100.000000, 141.978240
100.000000, 138.384000
100.000000, 134.835840
100.000000, 131.333760
100.000000, 127.877760
100.000000, 124.467840
100.000000, 121.104000
100.000000, 117.786240
100.000000, 114.514560
100.000000, 111.288960
100.000000, 108.109440
100.000000, 104.976000
100.000000, 101.888640
100.000000, 98.847360
100.000000, 95.852160
100.000000, 92.903040
100.000000, 90.000000
100.000000, 87.143040
100.000000, 84.332160
100.000000, 81.567360
100.000000, 78.848640
100.000000, 76.176000
100.000000, 73.549440
100.000000, 70.968960
100.000000, 68.434560
100.000000, 65.946240
100.000000, 63.504000
100.000000, 61.107840
100.000000, 58.757760
100.000000, 56.453760
100.000000, 54.195840
100.000000, 51.984000
100.000000, 49.818240
100.000000, 47.698560
100.000000, 45.624960
100.000000, 43.597440
100.000000, 41.616000
100.000000, 39.680640
100.000000, 37.791360
100.000000, 35.948160
100.000000, 34.151040
100.000000, 32.400000
100.000000, 30.695040
100.000000, 29.036160
100.000000, 27.423360
100.000000, 25.856640
100.000000, 24.336000
100.000000, 22.861440
100.000000, 21.432960
100.000000, 20.050560
100.000000, 18.714240
100.000000, 17.424000
100.000000, 16.179840
100.000000, 14.981760
100.000000, 13.829760
100.000000, 12.723840
100.000000, 11.664000
100.000000, 10.650240
100.000000, 9.682560
100.000000, 8.760960
100.000000, 7.885440
100.000000, 7.056000
100.000000, 6.272640
100.000000, 5.535360
100.000000, 4.844160
100.000000, 4.199040
100.000000, 3.600000
100.000000, 3.047040
100.000000, 2.540160
100.000000, 2.079360
100.000000, 1.664640
100.000000, 1.296000
100.000000, 0.973440
100.000000, 0.696960
100.000000, 0.466560
100.000000, 0.282240
100.000000, 0.144000
100.000000, 0.051840
100.000000, 0.005760
100.000000, 0.005760
100.000000, 0.051840
100.000000, 0.144000
100.000000, 0.282240
100.000000, 0.466560
100.000000, 0.696960
100.000000, 0.973440
100.000000, 1.296000
100.000000, 1.664640
100.000000, 2.079360
100.000000, 2.540160
100.000000, 3.047040
100.000000, 3.600000
100.000000, 4.199040
100.000000, 4.844160
100.000000, 5.535360
100.000000, 6.272640
100.000000, 7.056000
100.000000, 7.885440
100.000000, 8.760960
100.000000, 9.682560
100.000000, 10.650240
100.000000, 11.664000
100.000000, 12.723840
100.000000, 13.829760
100.000000, 14.981760
100.000000, 16.179840
100.000000, 17.424000
100.000000, 18.714240
100.000000, 20.050560
100.000000, 21.432960
100.000000, 22.861440
100.000000, 24.336000
100.000000, 25.856640
100.000000, 27.423360
100.000000, 29.036160
100.000000, 30.695040
100.000000, 32.400000
100.000000, 34.151040
100.000000, 35.948160
100.000000, 37.791360
100.000000, 39.680640
100.000000, 41.616000
100.000000, 43.597440
100.000000, 45.624960
100.000000, 47.698560
100.000000, 49.818240
100.000000, 51.984000
100.000000, 54.195840
100.000000, 56.453760
100.000000, 58.757760
100.000000, 61.107840
100.000000, 63.504000
100.000000, 65.946240
100.000000, 68.434560
100.000000, 70.968960
100.000000, 73.549440
100.000000, 76.176000
100.000000, 78.848640
100.000000, 81.567360
100.000000, 84.332160
100.000000, 87.143040
100.000000, 90.000000
100.000000, 92.903040
100.000000, 95.852160
100.000000, 98.847360
100.000000, 101.888640
100.000000, 104.976000
100.000000, 108.109440
100.000000, 111.288960
100.000000, 114.514560
100.000000, 117.786240
100.000000, 121.104000
100.000000, 124.467840
100.000000, 127.877760
100.000000, 131.333760
100.000000, 134.835840
100.000000, 138.384000
100.000000, 141.978240
100.000000, 145.618560
100.000000, 149.304960
100.000000, 153.037440
100.000000, 156.816000
100.000000, 160.640640
100.000000, 164.511360
100.000000, 168.428160
100.000000, 172.391040
100.000000, 176.400000
100.000000, 180.455040
100.000000, 184.556160
100.000000, 188.703360
100.000000, 192.896640
100.000000, 197.136000
100.000000, 201.421440
100.000000, 205.752960
100.000000, 210.130560
100.000000, 214.554240
100.000000, 219.024000
100.000000, 223.539840
100.000000, 228.101760
100.000000, 232.709760
100.000000, 237.363840
100.000000, 242.064000
100.000000, 246.810240
100.000000, 251.602560
100.000000, 256.440960
100.000000, 261.325440
100.000000, 266.256000
100.000000, 271.232640
100.000000, 276.255360
100.000000, 281.324160
100.000000, 286.439040
100.000000, 291.600000
100.000000, 296.807040
100.000000, 302.060160
100.000000, 307.359360
100.000000, 312.704640
100.000000, 318.096000
100.000000, 323.533440
100.000000, 329.016960
100.000000, 334.546560
100.000000, 340.122240
100.000000, 345.744000
100.000000, 351.411840
100.000000, 357.125760
100.000000, 2.885760
100.000000, 8.691840
100.000000, 14.544000
100.000000, 20.442240
100.000000, 26.386560
100.000000, 32.376960
100.000000, 38.413440
100.000000, 44.496000
100.000000, 50.624640
100.000000, 56.799360
100.000000, 63.020160
100.000000, 69.287040
100.000000, 75.600000
100.000000, 81.959040
100.000000, 88.364160
100.000000, 94.815360
100.000000, 101.312640
100.000000, 107.856000
100.000000, 114.445440
100.000000, 121.080960
100.000000, 127.762560
100.000000, 134.490240
100.000000, 141.264000
100.000000, 148.083840
100.000000, 154.949760
100.000000, 161.861760
99.987413, 168.819840
99.949654, 175.824000
99.886734, 182.874240
99.798668, 189.970560
99.685478, 197.112960
99.547192, 204.301440
99.383846, 211.536000
99.195481, 218.816640
98.982144, 226.143360
98.743889, 233.516160
98.480775, 240.935040
98.192870, 248.400000
97.880245, 255.911040
97.542979, 263.468160
97.181157, 271.071360
96.794870, 278.720640
96.384216, 286.416000
95.949297, 294.157440
95.490224, 301.944960
95.007112, 309.778560
94.500082, 317.658240
93.969262, 325.584000
93.414786, 333.555840
92.836793, 341.573760
92.235429, 349.637760
91.610846, 357.747840
90.963200, 5.904000
90.292654, 14.106240
89.599377, 22.354560
88.883545, 30.648960
88.145336, 38.989440
87.384938, 47.376000
86.602540, 55.808640
85.798341, 64.287360
84.972543, 72.812160
84.125353, 81.383040
83.256985, 90.000000
82.367658, 98.663040
81.457595, 107.372160
80.527026, 116.127360
79.576184, 124.928640
78.605309, 133.776000
77.614646, 142.669440
76.604444, 151.608960
75.574957, 160.594560
74.526445, 169.626240
73.459171, 178.704000
72.373404, 187.827840
71.269417, 196.997760
70.147489, 206.213760
69.007901, 215.475840
67.850941, 224.784000
66.676900, 234.138240
65.486073, 243.538560
64.278761, 252.984960
63.055267, 262.477440
61.815899, 272.016000
60.560969, 281.600640
59.290793, 291.231360
58.005691, 300.908160
56.705986, 310.631040
55.392006, 320.400000
54.064082, 330.215040
52.722547, 340.076160
51.367739, 349.983360
50.000000, 359.936640
48.619674, 9.936000
47.227107, 19.981440
45.822652, 30.072960
44.406661, 40.210560
42.979491, 50.394240
41.541501, 60.624000
40.093054, 70.899840
38.634513, 81.221760
37.166246, 91.589760
35.688622, 102.003840
34.202014, 112.464000
32.706796, 122.970240
31.203345, 133.522560
29.692038, 144.120960
28.173256, 154.765440
26.647381, 165.456000
25.114799, 176.192640
23.575894, 186.975360
22.031053, 197.804160
20.480667, 208.679040
18.925124, 219.600000
17.364818, 230.567040
15.800140, 241.580160
14.231484, 252.639360
12.659245, 263.744640
11.083820, 274.896000
9.505604, 286.093440
7.924996, 297.336960
6.342392, 308.626560
4.758192, 319.962240
3.172793, 331.344000
1.586596, 342.771840
0.000000, 354.245760
##END=
