# Supplementary material for: Obtaining Pure 1H NMR Spectra of Individual Pyranose and Furanose Anomers of Reducing Deoxyfluorinated Sugars
Source: J Org Chem. 2023 Sep 27;88(19):13908–25. doi: 10.1021/acs.joc.3c01503 (PMC10563139; doi:10.1021/acs.joc.3c01503)
Supplement: Supplementary file 2 — jo3c01503_si_002.zip [file jo3c01503_si_002.zip › FIDs_Full NMR of all compounds - 1H, 19F, SRI-FESTA/8_FDGal-46/9/spnam52]

##TITLE= Parameter file, TopSpin 3.6.2
##JCAMPDX= 5.0
##DATATYPE= Parameter Values
##ORIGIN= Bruker BioSpin GmbH
##OWNER= liquidnmr
$$ 2022-05-31 14:51:16.700 +0200  liquidnmr@Pasteur600
$$ /home/liquidnmr/Documents/DS_doc/wave/180Chirp_20kHz20s35msHL
$$ process /opt/topspin3.6.2/prog/mod/toolserver
##MINX= 0.00000000
##MAXX= 100.00000000
##MINY= 0.01408500
##MAXY= 359.99968500
##$SHAPE_ADDPHASE= 0
##$SHAPE_AMP= 100
##$SHAPE_BWFAC= 604.732
##$SHAPE_BWFAC50= 0
##$SHAPE_CALCBW= yes
##$SHAPE_CALCINTEG= yes
##$SHAPE_EXMODE= <Adiabatic>
##$SHAPE_EXPAND= <>
##$SHAPE_EXPANDCF= (0..143)
0 0 0 0 0 0 0 0 0 0 0 0 0 0 0 0 0 0 0 0 0 0 0 0 0 0 0 0 0 0 0 0 0 0 0 0
0 0 0 0 0 0 0 0 0 0 0 0 0 0 0 0 0 0 0 0 0 0 0 0 0 0 0 0 0 0 0 0 0 0 0 0
0 0 0 0 0 0 0 0 0 0 0 0 0 0 0 0 0 0 0 0 0 0 0 0 0 0 0 0 0 0 0 0 0 0 0 0
0 0 0 0 0 0 0 0 0 0 0 0 0 0 0 0 0 0 0 0 0 0 0 0 0 0 0 0 0 0 0 0 0 0 0 0
##$SHAPE_EXPFAC= 0
##$SHAPE_FRACEND= 0
##$SHAPE_FRACORG= 0
##$SHAPE_FRACSTART= 0
##$SHAPE_INTEGFAC= 0.02118488
##$SHAPE_KEEPRES= yes
##$SHAPE_LENGTH= 35000
##$SHAPE_MAN= <>
##$SHAPE_MODE= 0
##$SHAPE_MODFREQ= 0
##$SHAPE_MODPHASE= 0
##$SHAPE_MODSCALE= 0
##$SHAPE_MODSW= 0
##$SHAPE_MODSWDIR= -1
##$SHAPE_NPOINTS= 10000
##$SHAPE_OFFS= <>
##$SHAPE_OFFSCOEFF= (0..95)
0 0 0 0 0 0 0 0 0 0 0 0 0 0 0 0 0 0 0 0 0 0 0 0 0 0 0 0 0 0 0 0 0 0 0 0
0 0 0 0 0 0 0 0 0 0 0 0 0 0 0 0 0 0 0 0 0 0 0 0 0 0 0 0 0 0 0 0 0 0 0 0
0 0 0 0 0 0 0 0 0 0 0 0 0 0 0 0 0 0 0 0 0 0 0 0
##$SHAPE_PARAMETER= <>
##$SHAPE_REPHFAC= 0
##$SHAPE_RES= 0
##$SHAPE_SCALEFAC= 1
##$SHAPE_SCALETYPE= 0
##$SHAPE_SPOAL= 0
##$SHAPE_SPOFFS= 0
##$SHAPE_SPOPH= 0
##$SHAPE_TOTROT= 180
##$SHAPE_TYPE= <Inversion>
##$SHAPE_USER_DEF= 0
##$SHAPE_VERSION= 2.1
##$SHL_ADDPHASE= (0..15)
0 0 0 0 0 0 0 0 0 0 0 0 0 0 0 0
##$SHL_ALIGNOFFSET= (0..15)
0 0 0 0 0 0 0 0 0 0 0 0 0 0 0 0
##$SHL_AMP= (0..15)
100 0 0 0 0 0 0 0 0 0 0 0 0 0 0 0
##$SHL_AMPFAC= (0..15)
0 0 0 0 0 0 0 0 0 0 0 0 0 0 0 0
##$SHL_BETA= (0..15)
0 0 0 0 0 0 0 0 0 0 0 0 0 0 0 0
##$SHL_BWFAC= (0..15)
604.732 0 0 0 0 0 0 0 0 0 0 0 0 0 0 0
##$SHL_CALCBW= (0..15)
yes yes yes yes yes yes yes yes yes yes yes yes yes yes yes yes
##$SHL_CALCINTEG= (0..15)
yes yes yes yes yes yes yes yes yes yes yes yes yes yes yes yes
##$SHL_CENTERAMP= (0..15)
0 0 0 0 0 0 0 0 0 0 0 0 0 0 0 0
##$SHL_CYCNUM= (0..15)
0 0 0 0 0 0 0 0 0 0 0 0 0 0 0 0
##$SHL_DIPOLCPL= (0..15)
0 0 0 0 0 0 0 0 0 0 0 0 0 0 0 0
##$SHL_ENDAMP= (0..15)
0 0 0 0 0 0 0 0 0 0 0 0 0 0 0 0
##$SHL_EXMODE= (0..15)
<Adiabatic> <> <> <> <> <> <> <> <> <> <> <> <> <> <> <>
##$SHL_EXPAND= (0..15)
<> <> <> <> <> <> <> <> <> <> <> <> <> <> <> <>
##$SHL_EXPANDCF0= (0..143)
0 0 0 0 0 0 0 0 0 0 0 0 0 0 0 0 0 0 0 0 0 0 0 0 0 0 0 0 0 0 0 0 0 0 0 0
0 0 0 0 0 0 0 0 0 0 0 0 0 0 0 0 0 0 0 0 0 0 0 0 0 0 0 0 0 0 0 0 0 0 0 0
0 0 0 0 0 0 0 0 0 0 0 0 0 0 0 0 0 0 0 0 0 0 0 0 0 0 0 0 0 0 0 0 0 0 0 0
0 0 0 0 0 0 0 0 0 0 0 0 0 0 0 0 0 0 0 0 0 0 0 0 0 0 0 0 0 0 0 0 0 0 0 0
##$SHL_EXPANDCF1= (0..143)
0 0 0 0 0 0 0 0 0 0 0 0 0 0 0 0 0 0 0 0 0 0 0 0 0 0 0 0 0 0 0 0 0 0 0 0
0 0 0 0 0 0 0 0 0 0 0 0 0 0 0 0 0 0 0 0 0 0 0 0 0 0 0 0 0 0 0 0 0 0 0 0
0 0 0 0 0 0 0 0 0 0 0 0 0 0 0 0 0 0 0 0 0 0 0 0 0 0 0 0 0 0 0 0 0 0 0 0
0 0 0 0 0 0 0 0 0 0 0 0 0 0 0 0 0 0 0 0 0 0 0 0 0 0 0 0 0 0 0 0 0 0 0 0
##$SHL_EXPANDCF10= (0..143)
0 0 0 0 0 0 0 0 0 0 0 0 0 0 0 0 0 0 0 0 0 0 0 0 0 0 0 0 0 0 0 0 0 0 0 0
0 0 0 0 0 0 0 0 0 0 0 0 0 0 0 0 0 0 0 0 0 0 0 0 0 0 0 0 0 0 0 0 0 0 0 0
0 0 0 0 0 0 0 0 0 0 0 0 0 0 0 0 0 0 0 0 0 0 0 0 0 0 0 0 0 0 0 0 0 0 0 0
0 0 0 0 0 0 0 0 0 0 0 0 0 0 0 0 0 0 0 0 0 0 0 0 0 0 0 0 0 0 0 0 0 0 0 0
##$SHL_EXPANDCF11= (0..143)
0 0 0 0 0 0 0 0 0 0 0 0 0 0 0 0 0 0 0 0 0 0 0 0 0 0 0 0 0 0 0 0 0 0 0 0
0 0 0 0 0 0 0 0 0 0 0 0 0 0 0 0 0 0 0 0 0 0 0 0 0 0 0 0 0 0 0 0 0 0 0 0
0 0 0 0 0 0 0 0 0 0 0 0 0 0 0 0 0 0 0 0 0 0 0 0 0 0 0 0 0 0 0 0 0 0 0 0
0 0 0 0 0 0 0 0 0 0 0 0 0 0 0 0 0 0 0 0 0 0 0 0 0 0 0 0 0 0 0 0 0 0 0 0
##$SHL_EXPANDCF12= (0..143)
0 0 0 0 0 0 0 0 0 0 0 0 0 0 0 0 0 0 0 0 0 0 0 0 0 0 0 0 0 0 0 0 0 0 0 0
0 0 0 0 0 0 0 0 0 0 0 0 0 0 0 0 0 0 0 0 0 0 0 0 0 0 0 0 0 0 0 0 0 0 0 0
0 0 0 0 0 0 0 0 0 0 0 0 0 0 0 0 0 0 0 0 0 0 0 0 0 0 0 0 0 0 0 0 0 0 0 0
0 0 0 0 0 0 0 0 0 0 0 0 0 0 0 0 0 0 0 0 0 0 0 0 0 0 0 0 0 0 0 0 0 0 0 0
##$SHL_EXPANDCF13= (0..143)
0 0 0 0 0 0 0 0 0 0 0 0 0 0 0 0 0 0 0 0 0 0 0 0 0 0 0 0 0 0 0 0 0 0 0 0
0 0 0 0 0 0 0 0 0 0 0 0 0 0 0 0 0 0 0 0 0 0 0 0 0 0 0 0 0 0 0 0 0 0 0 0
0 0 0 0 0 0 0 0 0 0 0 0 0 0 0 0 0 0 0 0 0 0 0 0 0 0 0 0 0 0 0 0 0 0 0 0
0 0 0 0 0 0 0 0 0 0 0 0 0 0 0 0 0 0 0 0 0 0 0 0 0 0 0 0 0 0 0 0 0 0 0 0
##$SHL_EXPANDCF14= (0..143)
0 0 0 0 0 0 0 0 0 0 0 0 0 0 0 0 0 0 0 0 0 0 0 0 0 0 0 0 0 0 0 0 0 0 0 0
0 0 0 0 0 0 0 0 0 0 0 0 0 0 0 0 0 0 0 0 0 0 0 0 0 0 0 0 0 0 0 0 0 0 0 0
0 0 0 0 0 0 0 0 0 0 0 0 0 0 0 0 0 0 0 0 0 0 0 0 0 0 0 0 0 0 0 0 0 0 0 0
0 0 0 0 0 0 0 0 0 0 0 0 0 0 0 0 0 0 0 0 0 0 0 0 0 0 0 0 0 0 0 0 0 0 0 0
##$SHL_EXPANDCF15= (0..143)
0 0 0 0 0 0 0 0 0 0 0 0 0 0 0 0 0 0 0 0 0 0 0 0 0 0 0 0 0 0 0 0 0 0 0 0
0 0 0 0 0 0 0 0 0 0 0 0 0 0 0 0 0 0 0 0 0 0 0 0 0 0 0 0 0 0 0 0 0 0 0 0
0 0 0 0 0 0 0 0 0 0 0 0 0 0 0 0 0 0 0 0 0 0 0 0 0 0 0 0 0 0 0 0 0 0 0 0
0 0 0 0 0 0 0 0 0 0 0 0 0 0 0 0 0 0 0 0 0 0 0 0 0 0 0 0 0 0 0 0 0 0 0 0
##$SHL_EXPANDCF2= (0..143)
0 0 0 0 0 0 0 0 0 0 0 0 0 0 0 0 0 0 0 0 0 0 0 0 0 0 0 0 0 0 0 0 0 0 0 0
0 0 0 0 0 0 0 0 0 0 0 0 0 0 0 0 0 0 0 0 0 0 0 0 0 0 0 0 0 0 0 0 0 0 0 0
0 0 0 0 0 0 0 0 0 0 0 0 0 0 0 0 0 0 0 0 0 0 0 0 0 0 0 0 0 0 0 0 0 0 0 0
0 0 0 0 0 0 0 0 0 0 0 0 0 0 0 0 0 0 0 0 0 0 0 0 0 0 0 0 0 0 0 0 0 0 0 0
##$SHL_EXPANDCF3= (0..143)
0 0 0 0 0 0 0 0 0 0 0 0 0 0 0 0 0 0 0 0 0 0 0 0 0 0 0 0 0 0 0 0 0 0 0 0
0 0 0 0 0 0 0 0 0 0 0 0 0 0 0 0 0 0 0 0 0 0 0 0 0 0 0 0 0 0 0 0 0 0 0 0
0 0 0 0 0 0 0 0 0 0 0 0 0 0 0 0 0 0 0 0 0 0 0 0 0 0 0 0 0 0 0 0 0 0 0 0
0 0 0 0 0 0 0 0 0 0 0 0 0 0 0 0 0 0 0 0 0 0 0 0 0 0 0 0 0 0 0 0 0 0 0 0
##$SHL_EXPANDCF4= (0..143)
0 0 0 0 0 0 0 0 0 0 0 0 0 0 0 0 0 0 0 0 0 0 0 0 0 0 0 0 0 0 0 0 0 0 0 0
0 0 0 0 0 0 0 0 0 0 0 0 0 0 0 0 0 0 0 0 0 0 0 0 0 0 0 0 0 0 0 0 0 0 0 0
0 0 0 0 0 0 0 0 0 0 0 0 0 0 0 0 0 0 0 0 0 0 0 0 0 0 0 0 0 0 0 0 0 0 0 0
0 0 0 0 0 0 0 0 0 0 0 0 0 0 0 0 0 0 0 0 0 0 0 0 0 0 0 0 0 0 0 0 0 0 0 0
##$SHL_EXPANDCF5= (0..143)
0 0 0 0 0 0 0 0 0 0 0 0 0 0 0 0 0 0 0 0 0 0 0 0 0 0 0 0 0 0 0 0 0 0 0 0
0 0 0 0 0 0 0 0 0 0 0 0 0 0 0 0 0 0 0 0 0 0 0 0 0 0 0 0 0 0 0 0 0 0 0 0
0 0 0 0 0 0 0 0 0 0 0 0 0 0 0 0 0 0 0 0 0 0 0 0 0 0 0 0 0 0 0 0 0 0 0 0
0 0 0 0 0 0 0 0 0 0 0 0 0 0 0 0 0 0 0 0 0 0 0 0 0 0 0 0 0 0 0 0 0 0 0 0
##$SHL_EXPANDCF6= (0..143)
0 0 0 0 0 0 0 0 0 0 0 0 0 0 0 0 0 0 0 0 0 0 0 0 0 0 0 0 0 0 0 0 0 0 0 0
0 0 0 0 0 0 0 0 0 0 0 0 0 0 0 0 0 0 0 0 0 0 0 0 0 0 0 0 0 0 0 0 0 0 0 0
0 0 0 0 0 0 0 0 0 0 0 0 0 0 0 0 0 0 0 0 0 0 0 0 0 0 0 0 0 0 0 0 0 0 0 0
0 0 0 0 0 0 0 0 0 0 0 0 0 0 0 0 0 0 0 0 0 0 0 0 0 0 0 0 0 0 0 0 0 0 0 0
##$SHL_EXPANDCF7= (0..143)
0 0 0 0 0 0 0 0 0 0 0 0 0 0 0 0 0 0 0 0 0 0 0 0 0 0 0 0 0 0 0 0 0 0 0 0
0 0 0 0 0 0 0 0 0 0 0 0 0 0 0 0 0 0 0 0 0 0 0 0 0 0 0 0 0 0 0 0 0 0 0 0
0 0 0 0 0 0 0 0 0 0 0 0 0 0 0 0 0 0 0 0 0 0 0 0 0 0 0 0 0 0 0 0 0 0 0 0
0 0 0 0 0 0 0 0 0 0 0 0 0 0 0 0 0 0 0 0 0 0 0 0 0 0 0 0 0 0 0 0 0 0 0 0
##$SHL_EXPANDCF8= (0..143)
0 0 0 0 0 0 0 0 0 0 0 0 0 0 0 0 0 0 0 0 0 0 0 0 0 0 0 0 0 0 0 0 0 0 0 0
0 0 0 0 0 0 0 0 0 0 0 0 0 0 0 0 0 0 0 0 0 0 0 0 0 0 0 0 0 0 0 0 0 0 0 0
0 0 0 0 0 0 0 0 0 0 0 0 0 0 0 0 0 0 0 0 0 0 0 0 0 0 0 0 0 0 0 0 0 0 0 0
0 0 0 0 0 0 0 0 0 0 0 0 0 0 0 0 0 0 0 0 0 0 0 0 0 0 0 0 0 0 0 0 0 0 0 0
##$SHL_EXPANDCF9= (0..143)
0 0 0 0 0 0 0 0 0 0 0 0 0 0 0 0 0 0 0 0 0 0 0 0 0 0 0 0 0 0 0 0 0 0 0 0
0 0 0 0 0 0 0 0 0 0 0 0 0 0 0 0 0 0 0 0 0 0 0 0 0 0 0 0 0 0 0 0 0 0 0 0
0 0 0 0 0 0 0 0 0 0 0 0 0 0 0 0 0 0 0 0 0 0 0 0 0 0 0 0 0 0 0 0 0 0 0 0
0 0 0 0 0 0 0 0 0 0 0 0 0 0 0 0 0 0 0 0 0 0 0 0 0 0 0 0 0 0 0 0 0 0 0 0
##$SHL_EXPFAC= (0..15)
0 0 0 0 0 0 0 0 0 0 0 0 0 0 0 0
##$SHL_FRACEND= (0..15)
0 0 0 0 0 0 0 0 0 0 0 0 0 0 0 0
##$SHL_FRACORG= (0..15)
0 0 0 0 0 0 0 0 0 0 0 0 0 0 0 0
##$SHL_FRACSTART= (0..15)
0 0 0 0 0 0 0 0 0 0 0 0 0 0 0 0
##$SHL_FULLHALF= (0..15)
0 0 0 0 0 0 0 0 0 0 0 0 0 0 0 0
##$SHL_FUNCAMP= (0..15)
0 0 0 0 0 0 0 0 0 0 0 0 0 0 0 0
##$SHL_FUNCTION= (0..15)
<SmoothedChirp> <> <> <> <> <> <> <> <> <> <> <> <> <> <> <>
##$SHL_GCO= (0..15)
<> <> <> <> <> <> <> <> <> <> <> <> <> <> <> <>
##$SHL_GCOCOEFFS0= (0..59)
0 0 0 0 0 0 0 0 0 0 0 0 0 0 0 0 0 0 0 0 0 0 0 0 0 0 0 0 0 0 0 0 0 0 0 0
0 0 0 0 0 0 0 0 0 0 0 0 0 0 0 0 0 0 0 0 0 0 0 0
##$SHL_GCOCOEFFS1= (0..59)
0 0 0 0 0 0 0 0 0 0 0 0 0 0 0 0 0 0 0 0 0 0 0 0 0 0 0 0 0 0 0 0 0 0 0 0
0 0 0 0 0 0 0 0 0 0 0 0 0 0 0 0 0 0 0 0 0 0 0 0
##$SHL_GCOCOEFFS10= (0..59)
0 0 0 0 0 0 0 0 0 0 0 0 0 0 0 0 0 0 0 0 0 0 0 0 0 0 0 0 0 0 0 0 0 0 0 0
0 0 0 0 0 0 0 0 0 0 0 0 0 0 0 0 0 0 0 0 0 0 0 0
##$SHL_GCOCOEFFS11= (0..59)
0 0 0 0 0 0 0 0 0 0 0 0 0 0 0 0 0 0 0 0 0 0 0 0 0 0 0 0 0 0 0 0 0 0 0 0
0 0 0 0 0 0 0 0 0 0 0 0 0 0 0 0 0 0 0 0 0 0 0 0
##$SHL_GCOCOEFFS12= (0..59)
0 0 0 0 0 0 0 0 0 0 0 0 0 0 0 0 0 0 0 0 0 0 0 0 0 0 0 0 0 0 0 0 0 0 0 0
0 0 0 0 0 0 0 0 0 0 0 0 0 0 0 0 0 0 0 0 0 0 0 0
##$SHL_GCOCOEFFS13= (0..59)
0 0 0 0 0 0 0 0 0 0 0 0 0 0 0 0 0 0 0 0 0 0 0 0 0 0 0 0 0 0 0 0 0 0 0 0
0 0 0 0 0 0 0 0 0 0 0 0 0 0 0 0 0 0 0 0 0 0 0 0
##$SHL_GCOCOEFFS14= (0..59)
0 0 0 0 0 0 0 0 0 0 0 0 0 0 0 0 0 0 0 0 0 0 0 0 0 0 0 0 0 0 0 0 0 0 0 0
0 0 0 0 0 0 0 0 0 0 0 0 0 0 0 0 0 0 0 0 0 0 0 0
##$SHL_GCOCOEFFS15= (0..59)
0 0 0 0 0 0 0 0 0 0 0 0 0 0 0 0 0 0 0 0 0 0 0 0 0 0 0 0 0 0 0 0 0 0 0 0
0 0 0 0 0 0 0 0 0 0 0 0 0 0 0 0 0 0 0 0 0 0 0 0
##$SHL_GCOCOEFFS2= (0..59)
0 0 0 0 0 0 0 0 0 0 0 0 0 0 0 0 0 0 0 0 0 0 0 0 0 0 0 0 0 0 0 0 0 0 0 0
0 0 0 0 0 0 0 0 0 0 0 0 0 0 0 0 0 0 0 0 0 0 0 0
##$SHL_GCOCOEFFS3= (0..59)
0 0 0 0 0 0 0 0 0 0 0 0 0 0 0 0 0 0 0 0 0 0 0 0 0 0 0 0 0 0 0 0 0 0 0 0
0 0 0 0 0 0 0 0 0 0 0 0 0 0 0 0 0 0 0 0 0 0 0 0
##$SHL_GCOCOEFFS4= (0..59)
0 0 0 0 0 0 0 0 0 0 0 0 0 0 0 0 0 0 0 0 0 0 0 0 0 0 0 0 0 0 0 0 0 0 0 0
0 0 0 0 0 0 0 0 0 0 0 0 0 0 0 0 0 0 0 0 0 0 0 0
##$SHL_GCOCOEFFS5= (0..59)
0 0 0 0 0 0 0 0 0 0 0 0 0 0 0 0 0 0 0 0 0 0 0 0 0 0 0 0 0 0 0 0 0 0 0 0
0 0 0 0 0 0 0 0 0 0 0 0 0 0 0 0 0 0 0 0 0 0 0 0
##$SHL_GCOCOEFFS6= (0..59)
0 0 0 0 0 0 0 0 0 0 0 0 0 0 0 0 0 0 0 0 0 0 0 0 0 0 0 0 0 0 0 0 0 0 0 0
0 0 0 0 0 0 0 0 0 0 0 0 0 0 0 0 0 0 0 0 0 0 0 0
##$SHL_GCOCOEFFS7= (0..59)
0 0 0 0 0 0 0 0 0 0 0 0 0 0 0 0 0 0 0 0 0 0 0 0 0 0 0 0 0 0 0 0 0 0 0 0
0 0 0 0 0 0 0 0 0 0 0 0 0 0 0 0 0 0 0 0 0 0 0 0
##$SHL_GCOCOEFFS8= (0..59)
0 0 0 0 0 0 0 0 0 0 0 0 0 0 0 0 0 0 0 0 0 0 0 0 0 0 0 0 0 0 0 0 0 0 0 0
0 0 0 0 0 0 0 0 0 0 0 0 0 0 0 0 0 0 0 0 0 0 0 0
##$SHL_GCOCOEFFS9= (0..59)
0 0 0 0 0 0 0 0 0 0 0 0 0 0 0 0 0 0 0 0 0 0 0 0 0 0 0 0 0 0 0 0 0 0 0 0
0 0 0 0 0 0 0 0 0 0 0 0 0 0 0 0 0 0 0 0 0 0 0 0
##$SHL_INTEGFAC= (0..15)
0.02118488 0 0 0 0 0 0 0 0 0 0 0 0 0 0 0
##$SHL_LB= (0..15)
0 0 0 0 0 0 0 0 0 0 0 0 0 0 0 0
##$SHL_LEFTLIMIT= (0..15)
0 0 0 0 0 0 0 0 0 0 0 0 0 0 0 0
##$SHL_LENGTH= (0..15)
35000 0 0 0 0 0 0 0 0 0 0 0 0 0 0 0
##$SHL_MAN= (0..15)
<> <> <> <> <> <> <> <> <> <> <> <> <> <> <> <>
##$SHL_MEANAMP= (0..15)
0 0 0 0 0 0 0 0 0 0 0 0 0 0 0 0
##$SHL_MODAMP= (0..15)
0 0 0 0 0 0 0 0 0 0 0 0 0 0 0 0
##$SHL_MODE= (0..15)
0 0 0 0 0 0 0 0 0 0 0 0 0 0 0 0
##$SHL_MODFREQ= (0..15)
0 0 0 0 0 0 0 0 0 0 0 0 0 0 0 0
##$SHL_MODPHASE= (0..15)
0 0 0 0 0 0 0 0 0 0 0 0 0 0 0 0
##$SHL_MODSCALE= (0..15)
0 0 0 0 0 0 0 0 0 0 0 0 0 0 0 0
##$SHL_MODSW= (0..15)
0 0 0 0 0 0 0 0 0 0 0 0 0 0 0 0
##$SHL_MODSWDIR= (0..15)
-1 -1 -1 -1 -1 -1 -1 -1 -1 -1 -1 -1 -1 -1 -1 -1
##$SHL_MU= (0..15)
0 0 0 0 0 0 0 0 0 0 0 0 0 0 0 0
##$SHL_NPOINTS= (0..15)
10000 0 0 0 0 0 0 0 0 0 0 0 0 0 0 0
##$SHL_OFFS= (0..15)
<> <> <> <> <> <> <> <> <> <> <> <> <> <> <> <>
##$SHL_OFFSCOEFF0= (0..95)
0 0 0 0 0 0 0 0 0 0 0 0 0 0 0 0 0 0 0 0 0 0 0 0 0 0 0 0 0 0 0 0 0 0 0 0
0 0 0 0 0 0 0 0 0 0 0 0 0 0 0 0 0 0 0 0 0 0 0 0 0 0 0 0 0 0 0 0 0 0 0 0
0 0 0 0 0 0 0 0 0 0 0 0 0 0 0 0 0 0 0 0 0 0 0 0
##$SHL_OFFSCOEFF1= (0..95)
0 0 0 0 0 0 0 0 0 0 0 0 0 0 0 0 0 0 0 0 0 0 0 0 0 0 0 0 0 0 0 0 0 0 0 0
0 0 0 0 0 0 0 0 0 0 0 0 0 0 0 0 0 0 0 0 0 0 0 0 0 0 0 0 0 0 0 0 0 0 0 0
0 0 0 0 0 0 0 0 0 0 0 0 0 0 0 0 0 0 0 0 0 0 0 0
##$SHL_OFFSCOEFF10= (0..95)
0 0 0 0 0 0 0 0 0 0 0 0 0 0 0 0 0 0 0 0 0 0 0 0 0 0 0 0 0 0 0 0 0 0 0 0
0 0 0 0 0 0 0 0 0 0 0 0 0 0 0 0 0 0 0 0 0 0 0 0 0 0 0 0 0 0 0 0 0 0 0 0
0 0 0 0 0 0 0 0 0 0 0 0 0 0 0 0 0 0 0 0 0 0 0 0
##$SHL_OFFSCOEFF11= (0..95)
0 0 0 0 0 0 0 0 0 0 0 0 0 0 0 0 0 0 0 0 0 0 0 0 0 0 0 0 0 0 0 0 0 0 0 0
0 0 0 0 0 0 0 0 0 0 0 0 0 0 0 0 0 0 0 0 0 0 0 0 0 0 0 0 0 0 0 0 0 0 0 0
0 0 0 0 0 0 0 0 0 0 0 0 0 0 0 0 0 0 0 0 0 0 0 0
##$SHL_OFFSCOEFF12= (0..95)
0 0 0 0 0 0 0 0 0 0 0 0 0 0 0 0 0 0 0 0 0 0 0 0 0 0 0 0 0 0 0 0 0 0 0 0
0 0 0 0 0 0 0 0 0 0 0 0 0 0 0 0 0 0 0 0 0 0 0 0 0 0 0 0 0 0 0 0 0 0 0 0
0 0 0 0 0 0 0 0 0 0 0 0 0 0 0 0 0 0 0 0 0 0 0 0
##$SHL_OFFSCOEFF13= (0..95)
0 0 0 0 0 0 0 0 0 0 0 0 0 0 0 0 0 0 0 0 0 0 0 0 0 0 0 0 0 0 0 0 0 0 0 0
0 0 0 0 0 0 0 0 0 0 0 0 0 0 0 0 0 0 0 0 0 0 0 0 0 0 0 0 0 0 0 0 0 0 0 0
0 0 0 0 0 0 0 0 0 0 0 0 0 0 0 0 0 0 0 0 0 0 0 0
##$SHL_OFFSCOEFF14= (0..95)
0 0 0 0 0 0 0 0 0 0 0 0 0 0 0 0 0 0 0 0 0 0 0 0 0 0 0 0 0 0 0 0 0 0 0 0
0 0 0 0 0 0 0 0 0 0 0 0 0 0 0 0 0 0 0 0 0 0 0 0 0 0 0 0 0 0 0 0 0 0 0 0
0 0 0 0 0 0 0 0 0 0 0 0 0 0 0 0 0 0 0 0 0 0 0 0
##$SHL_OFFSCOEFF15= (0..95)
0 0 0 0 0 0 0 0 0 0 0 0 0 0 0 0 0 0 0 0 0 0 0 0 0 0 0 0 0 0 0 0 0 0 0 0
0 0 0 0 0 0 0 0 0 0 0 0 0 0 0 0 0 0 0 0 0 0 0 0 0 0 0 0 0 0 0 0 0 0 0 0
0 0 0 0 0 0 0 0 0 0 0 0 0 0 0 0 0 0 0 0 0 0 0 0
##$SHL_OFFSCOEFF2= (0..95)
0 0 0 0 0 0 0 0 0 0 0 0 0 0 0 0 0 0 0 0 0 0 0 0 0 0 0 0 0 0 0 0 0 0 0 0
0 0 0 0 0 0 0 0 0 0 0 0 0 0 0 0 0 0 0 0 0 0 0 0 0 0 0 0 0 0 0 0 0 0 0 0
0 0 0 0 0 0 0 0 0 0 0 0 0 0 0 0 0 0 0 0 0 0 0 0
##$SHL_OFFSCOEFF3= (0..95)
0 0 0 0 0 0 0 0 0 0 0 0 0 0 0 0 0 0 0 0 0 0 0 0 0 0 0 0 0 0 0 0 0 0 0 0
0 0 0 0 0 0 0 0 0 0 0 0 0 0 0 0 0 0 0 0 0 0 0 0 0 0 0 0 0 0 0 0 0 0 0 0
0 0 0 0 0 0 0 0 0 0 0 0 0 0 0 0 0 0 0 0 0 0 0 0
##$SHL_OFFSCOEFF4= (0..95)
0 0 0 0 0 0 0 0 0 0 0 0 0 0 0 0 0 0 0 0 0 0 0 0 0 0 0 0 0 0 0 0 0 0 0 0
0 0 0 0 0 0 0 0 0 0 0 0 0 0 0 0 0 0 0 0 0 0 0 0 0 0 0 0 0 0 0 0 0 0 0 0
0 0 0 0 0 0 0 0 0 0 0 0 0 0 0 0 0 0 0 0 0 0 0 0
##$SHL_OFFSCOEFF5= (0..95)
0 0 0 0 0 0 0 0 0 0 0 0 0 0 0 0 0 0 0 0 0 0 0 0 0 0 0 0 0 0 0 0 0 0 0 0
0 0 0 0 0 0 0 0 0 0 0 0 0 0 0 0 0 0 0 0 0 0 0 0 0 0 0 0 0 0 0 0 0 0 0 0
0 0 0 0 0 0 0 0 0 0 0 0 0 0 0 0 0 0 0 0 0 0 0 0
##$SHL_OFFSCOEFF6= (0..95)
0 0 0 0 0 0 0 0 0 0 0 0 0 0 0 0 0 0 0 0 0 0 0 0 0 0 0 0 0 0 0 0 0 0 0 0
0 0 0 0 0 0 0 0 0 0 0 0 0 0 0 0 0 0 0 0 0 0 0 0 0 0 0 0 0 0 0 0 0 0 0 0
0 0 0 0 0 0 0 0 0 0 0 0 0 0 0 0 0 0 0 0 0 0 0 0
##$SHL_OFFSCOEFF7= (0..95)
0 0 0 0 0 0 0 0 0 0 0 0 0 0 0 0 0 0 0 0 0 0 0 0 0 0 0 0 0 0 0 0 0 0 0 0
0 0 0 0 0 0 0 0 0 0 0 0 0 0 0 0 0 0 0 0 0 0 0 0 0 0 0 0 0 0 0 0 0 0 0 0
0 0 0 0 0 0 0 0 0 0 0 0 0 0 0 0 0 0 0 0 0 0 0 0
##$SHL_OFFSCOEFF8= (0..95)
0 0 0 0 0 0 0 0 0 0 0 0 0 0 0 0 0 0 0 0 0 0 0 0 0 0 0 0 0 0 0 0 0 0 0 0
0 0 0 0 0 0 0 0 0 0 0 0 0 0 0 0 0 0 0 0 0 0 0 0 0 0 0 0 0 0 0 0 0 0 0 0
0 0 0 0 0 0 0 0 0 0 0 0 0 0 0 0 0 0 0 0 0 0 0 0
##$SHL_OFFSCOEFF9= (0..95)
0 0 0 0 0 0 0 0 0 0 0 0 0 0 0 0 0 0 0 0 0 0 0 0 0 0 0 0 0 0 0 0 0 0 0 0
0 0 0 0 0 0 0 0 0 0 0 0 0 0 0 0 0 0 0 0 0 0 0 0 0 0 0 0 0 0 0 0 0 0 0 0
0 0 0 0 0 0 0 0 0 0 0 0 0 0 0 0 0 0 0 0 0 0 0 0
##$SHL_PHASE= (0..15)
0 0 0 0 0 0 0 0 0 0 0 0 0 0 0 0
##$SHL_PHASEFAC= (0..15)
0 0 0 0 0 0 0 0 0 0 0 0 0 0 0 0
##$SHL_POWERINDEX= (0..15)
0 0 0 0 0 0 0 0 0 0 0 0 0 0 0 0
##$SHL_QUADCOEFF= (0..15)
0 0 0 0 0 0 0 0 0 0 0 0 0 0 0 0
##$SHL_RIGHTLIMIT= (0..15)
0 0 0 0 0 0 0 0 0 0 0 0 0 0 0 0
##$SHL_SCALEFACTOR= (0..15)
1 1 1 1 1 1 1 1 1 1 1 1 1 1 1 1
##$SHL_SF= (0..15)
<> <> <> <> <> <> <> <> <> <> <> <> <> <> <> <>
##$SHL_SFCOEFFS0= (0..200)
0 0 0 0 0 0 0 0 0 0 0 0 0 0 0 0 0 0 0 0 0 0 0 0 0 0 0 0 0 0 0 0 0 0 0 0
0 0 0 0 0 0 0 0 0 0 0 0 0 0 0 0 0 0 0 0 0 0 0 0 0 0 0 0 0 0 0 0 0 0 0 0
0 0 0 0 0 0 0 0 0 0 0 0 0 0 0 0 0 0 0 0 0 0 0 0 0 0 0 0 0 0 0 0 0 0 0 0
0 0 0 0 0 0 0 0 0 0 0 0 0 0 0 0 0 0 0 0 0 0 0 0 0 0 0 0 0 0 0 0 0 0 0 0
0 0 0 0 0 0 0 0 0 0 0 0 0 0 0 0 0 0 0 0 0 0 0 0 0 0 0 0 0 0 0 0 0 0 0 0
0 0 0 0 0 0 0 0 0 0 0 0 0 0 0 0 0 0 0 0 0
##$SHL_SFCOEFFS1= (0..200)
0 0 0 0 0 0 0 0 0 0 0 0 0 0 0 0 0 0 0 0 0 0 0 0 0 0 0 0 0 0 0 0 0 0 0 0
0 0 0 0 0 0 0 0 0 0 0 0 0 0 0 0 0 0 0 0 0 0 0 0 0 0 0 0 0 0 0 0 0 0 0 0
0 0 0 0 0 0 0 0 0 0 0 0 0 0 0 0 0 0 0 0 0 0 0 0 0 0 0 0 0 0 0 0 0 0 0 0
0 0 0 0 0 0 0 0 0 0 0 0 0 0 0 0 0 0 0 0 0 0 0 0 0 0 0 0 0 0 0 0 0 0 0 0
0 0 0 0 0 0 0 0 0 0 0 0 0 0 0 0 0 0 0 0 0 0 0 0 0 0 0 0 0 0 0 0 0 0 0 0
0 0 0 0 0 0 0 0 0 0 0 0 0 0 0 0 0 0 0 0 0
##$SHL_SFCOEFFS10= (0..200)
0 0 0 0 0 0 0 0 0 0 0 0 0 0 0 0 0 0 0 0 0 0 0 0 0 0 0 0 0 0 0 0 0 0 0 0
0 0 0 0 0 0 0 0 0 0 0 0 0 0 0 0 0 0 0 0 0 0 0 0 0 0 0 0 0 0 0 0 0 0 0 0
0 0 0 0 0 0 0 0 0 0 0 0 0 0 0 0 0 0 0 0 0 0 0 0 0 0 0 0 0 0 0 0 0 0 0 0
0 0 0 0 0 0 0 0 0 0 0 0 0 0 0 0 0 0 0 0 0 0 0 0 0 0 0 0 0 0 0 0 0 0 0 0
0 0 0 0 0 0 0 0 0 0 0 0 0 0 0 0 0 0 0 0 0 0 0 0 0 0 0 0 0 0 0 0 0 0 0 0
0 0 0 0 0 0 0 0 0 0 0 0 0 0 0 0 0 0 0 0 0
##$SHL_SFCOEFFS11= (0..200)
0 0 0 0 0 0 0 0 0 0 0 0 0 0 0 0 0 0 0 0 0 0 0 0 0 0 0 0 0 0 0 0 0 0 0 0
0 0 0 0 0 0 0 0 0 0 0 0 0 0 0 0 0 0 0 0 0 0 0 0 0 0 0 0 0 0 0 0 0 0 0 0
0 0 0 0 0 0 0 0 0 0 0 0 0 0 0 0 0 0 0 0 0 0 0 0 0 0 0 0 0 0 0 0 0 0 0 0
0 0 0 0 0 0 0 0 0 0 0 0 0 0 0 0 0 0 0 0 0 0 0 0 0 0 0 0 0 0 0 0 0 0 0 0
0 0 0 0 0 0 0 0 0 0 0 0 0 0 0 0 0 0 0 0 0 0 0 0 0 0 0 0 0 0 0 0 0 0 0 0
0 0 0 0 0 0 0 0 0 0 0 0 0 0 0 0 0 0 0 0 0
##$SHL_SFCOEFFS12= (0..200)
0 0 0 0 0 0 0 0 0 0 0 0 0 0 0 0 0 0 0 0 0 0 0 0 0 0 0 0 0 0 0 0 0 0 0 0
0 0 0 0 0 0 0 0 0 0 0 0 0 0 0 0 0 0 0 0 0 0 0 0 0 0 0 0 0 0 0 0 0 0 0 0
0 0 0 0 0 0 0 0 0 0 0 0 0 0 0 0 0 0 0 0 0 0 0 0 0 0 0 0 0 0 0 0 0 0 0 0
0 0 0 0 0 0 0 0 0 0 0 0 0 0 0 0 0 0 0 0 0 0 0 0 0 0 0 0 0 0 0 0 0 0 0 0
0 0 0 0 0 0 0 0 0 0 0 0 0 0 0 0 0 0 0 0 0 0 0 0 0 0 0 0 0 0 0 0 0 0 0 0
0 0 0 0 0 0 0 0 0 0 0 0 0 0 0 0 0 0 0 0 0
##$SHL_SFCOEFFS13= (0..200)
0 0 0 0 0 0 0 0 0 0 0 0 0 0 0 0 0 0 0 0 0 0 0 0 0 0 0 0 0 0 0 0 0 0 0 0
0 0 0 0 0 0 0 0 0 0 0 0 0 0 0 0 0 0 0 0 0 0 0 0 0 0 0 0 0 0 0 0 0 0 0 0
0 0 0 0 0 0 0 0 0 0 0 0 0 0 0 0 0 0 0 0 0 0 0 0 0 0 0 0 0 0 0 0 0 0 0 0
0 0 0 0 0 0 0 0 0 0 0 0 0 0 0 0 0 0 0 0 0 0 0 0 0 0 0 0 0 0 0 0 0 0 0 0
0 0 0 0 0 0 0 0 0 0 0 0 0 0 0 0 0 0 0 0 0 0 0 0 0 0 0 0 0 0 0 0 0 0 0 0
0 0 0 0 0 0 0 0 0 0 0 0 0 0 0 0 0 0 0 0 0
##$SHL_SFCOEFFS14= (0..200)
0 0 0 0 0 0 0 0 0 0 0 0 0 0 0 0 0 0 0 0 0 0 0 0 0 0 0 0 0 0 0 0 0 0 0 0
0 0 0 0 0 0 0 0 0 0 0 0 0 0 0 0 0 0 0 0 0 0 0 0 0 0 0 0 0 0 0 0 0 0 0 0
0 0 0 0 0 0 0 0 0 0 0 0 0 0 0 0 0 0 0 0 0 0 0 0 0 0 0 0 0 0 0 0 0 0 0 0
0 0 0 0 0 0 0 0 0 0 0 0 0 0 0 0 0 0 0 0 0 0 0 0 0 0 0 0 0 0 0 0 0 0 0 0
0 0 0 0 0 0 0 0 0 0 0 0 0 0 0 0 0 0 0 0 0 0 0 0 0 0 0 0 0 0 0 0 0 0 0 0
0 0 0 0 0 0 0 0 0 0 0 0 0 0 0 0 0 0 0 0 0
##$SHL_SFCOEFFS15= (0..200)
0 0 0 0 0 0 0 0 0 0 0 0 0 0 0 0 0 0 0 0 0 0 0 0 0 0 0 0 0 0 0 0 0 0 0 0
0 0 0 0 0 0 0 0 0 0 0 0 0 0 0 0 0 0 0 0 0 0 0 0 0 0 0 0 0 0 0 0 0 0 0 0
0 0 0 0 0 0 0 0 0 0 0 0 0 0 0 0 0 0 0 0 0 0 0 0 0 0 0 0 0 0 0 0 0 0 0 0
0 0 0 0 0 0 0 0 0 0 0 0 0 0 0 0 0 0 0 0 0 0 0 0 0 0 0 0 0 0 0 0 0 0 0 0
0 0 0 0 0 0 0 0 0 0 0 0 0 0 0 0 0 0 0 0 0 0 0 0 0 0 0 0 0 0 0 0 0 0 0 0
0 0 0 0 0 0 0 0 0 0 0 0 0 0 0 0 0 0 0 0 0
##$SHL_SFCOEFFS2= (0..200)
0 0 0 0 0 0 0 0 0 0 0 0 0 0 0 0 0 0 0 0 0 0 0 0 0 0 0 0 0 0 0 0 0 0 0 0
0 0 0 0 0 0 0 0 0 0 0 0 0 0 0 0 0 0 0 0 0 0 0 0 0 0 0 0 0 0 0 0 0 0 0 0
0 0 0 0 0 0 0 0 0 0 0 0 0 0 0 0 0 0 0 0 0 0 0 0 0 0 0 0 0 0 0 0 0 0 0 0
0 0 0 0 0 0 0 0 0 0 0 0 0 0 0 0 0 0 0 0 0 0 0 0 0 0 0 0 0 0 0 0 0 0 0 0
0 0 0 0 0 0 0 0 0 0 0 0 0 0 0 0 0 0 0 0 0 0 0 0 0 0 0 0 0 0 0 0 0 0 0 0
0 0 0 0 0 0 0 0 0 0 0 0 0 0 0 0 0 0 0 0 0
##$SHL_SFCOEFFS3= (0..200)
0 0 0 0 0 0 0 0 0 0 0 0 0 0 0 0 0 0 0 0 0 0 0 0 0 0 0 0 0 0 0 0 0 0 0 0
0 0 0 0 0 0 0 0 0 0 0 0 0 0 0 0 0 0 0 0 0 0 0 0 0 0 0 0 0 0 0 0 0 0 0 0
0 0 0 0 0 0 0 0 0 0 0 0 0 0 0 0 0 0 0 0 0 0 0 0 0 0 0 0 0 0 0 0 0 0 0 0
0 0 0 0 0 0 0 0 0 0 0 0 0 0 0 0 0 0 0 0 0 0 0 0 0 0 0 0 0 0 0 0 0 0 0 0
0 0 0 0 0 0 0 0 0 0 0 0 0 0 0 0 0 0 0 0 0 0 0 0 0 0 0 0 0 0 0 0 0 0 0 0
0 0 0 0 0 0 0 0 0 0 0 0 0 0 0 0 0 0 0 0 0
##$SHL_SFCOEFFS4= (0..200)
0 0 0 0 0 0 0 0 0 0 0 0 0 0 0 0 0 0 0 0 0 0 0 0 0 0 0 0 0 0 0 0 0 0 0 0
0 0 0 0 0 0 0 0 0 0 0 0 0 0 0 0 0 0 0 0 0 0 0 0 0 0 0 0 0 0 0 0 0 0 0 0
0 0 0 0 0 0 0 0 0 0 0 0 0 0 0 0 0 0 0 0 0 0 0 0 0 0 0 0 0 0 0 0 0 0 0 0
0 0 0 0 0 0 0 0 0 0 0 0 0 0 0 0 0 0 0 0 0 0 0 0 0 0 0 0 0 0 0 0 0 0 0 0
0 0 0 0 0 0 0 0 0 0 0 0 0 0 0 0 0 0 0 0 0 0 0 0 0 0 0 0 0 0 0 0 0 0 0 0
0 0 0 0 0 0 0 0 0 0 0 0 0 0 0 0 0 0 0 0 0
##$SHL_SFCOEFFS5= (0..200)
0 0 0 0 0 0 0 0 0 0 0 0 0 0 0 0 0 0 0 0 0 0 0 0 0 0 0 0 0 0 0 0 0 0 0 0
0 0 0 0 0 0 0 0 0 0 0 0 0 0 0 0 0 0 0 0 0 0 0 0 0 0 0 0 0 0 0 0 0 0 0 0
0 0 0 0 0 0 0 0 0 0 0 0 0 0 0 0 0 0 0 0 0 0 0 0 0 0 0 0 0 0 0 0 0 0 0 0
0 0 0 0 0 0 0 0 0 0 0 0 0 0 0 0 0 0 0 0 0 0 0 0 0 0 0 0 0 0 0 0 0 0 0 0
0 0 0 0 0 0 0 0 0 0 0 0 0 0 0 0 0 0 0 0 0 0 0 0 0 0 0 0 0 0 0 0 0 0 0 0
0 0 0 0 0 0 0 0 0 0 0 0 0 0 0 0 0 0 0 0 0
##$SHL_SFCOEFFS6= (0..200)
0 0 0 0 0 0 0 0 0 0 0 0 0 0 0 0 0 0 0 0 0 0 0 0 0 0 0 0 0 0 0 0 0 0 0 0
0 0 0 0 0 0 0 0 0 0 0 0 0 0 0 0 0 0 0 0 0 0 0 0 0 0 0 0 0 0 0 0 0 0 0 0
0 0 0 0 0 0 0 0 0 0 0 0 0 0 0 0 0 0 0 0 0 0 0 0 0 0 0 0 0 0 0 0 0 0 0 0
0 0 0 0 0 0 0 0 0 0 0 0 0 0 0 0 0 0 0 0 0 0 0 0 0 0 0 0 0 0 0 0 0 0 0 0
0 0 0 0 0 0 0 0 0 0 0 0 0 0 0 0 0 0 0 0 0 0 0 0 0 0 0 0 0 0 0 0 0 0 0 0
0 0 0 0 0 0 0 0 0 0 0 0 0 0 0 0 0 0 0 0 0
##$SHL_SFCOEFFS7= (0..200)
0 0 0 0 0 0 0 0 0 0 0 0 0 0 0 0 0 0 0 0 0 0 0 0 0 0 0 0 0 0 0 0 0 0 0 0
0 0 0 0 0 0 0 0 0 0 0 0 0 0 0 0 0 0 0 0 0 0 0 0 0 0 0 0 0 0 0 0 0 0 0 0
0 0 0 0 0 0 0 0 0 0 0 0 0 0 0 0 0 0 0 0 0 0 0 0 0 0 0 0 0 0 0 0 0 0 0 0
0 0 0 0 0 0 0 0 0 0 0 0 0 0 0 0 0 0 0 0 0 0 0 0 0 0 0 0 0 0 0 0 0 0 0 0
0 0 0 0 0 0 0 0 0 0 0 0 0 0 0 0 0 0 0 0 0 0 0 0 0 0 0 0 0 0 0 0 0 0 0 0
0 0 0 0 0 0 0 0 0 0 0 0 0 0 0 0 0 0 0 0 0
##$SHL_SFCOEFFS8= (0..200)
0 0 0 0 0 0 0 0 0 0 0 0 0 0 0 0 0 0 0 0 0 0 0 0 0 0 0 0 0 0 0 0 0 0 0 0
0 0 0 0 0 0 0 0 0 0 0 0 0 0 0 0 0 0 0 0 0 0 0 0 0 0 0 0 0 0 0 0 0 0 0 0
0 0 0 0 0 0 0 0 0 0 0 0 0 0 0 0 0 0 0 0 0 0 0 0 0 0 0 0 0 0 0 0 0 0 0 0
0 0 0 0 0 0 0 0 0 0 0 0 0 0 0 0 0 0 0 0 0 0 0 0 0 0 0 0 0 0 0 0 0 0 0 0
0 0 0 0 0 0 0 0 0 0 0 0 0 0 0 0 0 0 0 0 0 0 0 0 0 0 0 0 0 0 0 0 0 0 0 0
0 0 0 0 0 0 0 0 0 0 0 0 0 0 0 0 0 0 0 0 0
##$SHL_SFCOEFFS9= (0..200)
0 0 0 0 0 0 0 0 0 0 0 0 0 0 0 0 0 0 0 0 0 0 0 0 0 0 0 0 0 0 0 0 0 0 0 0
0 0 0 0 0 0 0 0 0 0 0 0 0 0 0 0 0 0 0 0 0 0 0 0 0 0 0 0 0 0 0 0 0 0 0 0
0 0 0 0 0 0 0 0 0 0 0 0 0 0 0 0 0 0 0 0 0 0 0 0 0 0 0 0 0 0 0 0 0 0 0 0
0 0 0 0 0 0 0 0 0 0 0 0 0 0 0 0 0 0 0 0 0 0 0 0 0 0 0 0 0 0 0 0 0 0 0 0
0 0 0 0 0 0 0 0 0 0 0 0 0 0 0 0 0 0 0 0 0 0 0 0 0 0 0 0 0 0 0 0 0 0 0 0
0 0 0 0 0 0 0 0 0 0 0 0 0 0 0 0 0 0 0 0 0
##$SHL_SMOOTHED= (0..15)
20 0 0 0 0 0 0 0 0 0 0 0 0 0 0 0
##$SHL_SMOOTHING= (0..15)
0 0 0 0 0 0 0 0 0 0 0 0 0 0 0 0
##$SHL_SPOAL= (0..15)
0 0 0 0 0 0 0 0 0 0 0 0 0 0 0 0
##$SHL_SPOFFS= (0..15)
0 0 0 0 0 0 0 0 0 0 0 0 0 0 0 0
##$SHL_SPOPH= (0..15)
0 0 0 0 0 0 0 0 0 0 0 0 0 0 0 0
##$SHL_STARTAMP= (0..15)
0 0 0 0 0 0 0 0 0 0 0 0 0 0 0 0
##$SHL_SW= (0..15)
20000 0 0 0 0 0 0 0 0 0 0 0 0 0 0 0
##$SHL_SWDIR= (0..15)
1 -1 -1 -1 -1 -1 -1 -1 -1 -1 -1 -1 -1 -1 -1 -1
##$SHL_TANKAPPA= (0..15)
0 0 0 0 0 0 0 0 0 0 0 0 0 0 0 0
##$SHL_TOTROT= (0..15)
180 0 0 0 0 0 0 0 0 0 0 0 0 0 0 0
##$SHL_TRUNCLEV= (0..15)
0 0 0 0 0 0 0 0 0 0 0 0 0 0 0 0
##$SHL_TYPE= (0..15)
<Inversion> <> <> <> <> <> <> <> <> <> <> <> <> <> <> <>
##$SHL_WINDOWSIZE= (0..15)
0 0 0 0 0 0 0 0 0 0 0 0 0 0 0 0
##$SHL_ZETA= (0..15)
0 0 0 0 0 0 0 0 0 0 0 0 0 0 0 0
##NPOINTS= 10000
##XYPOINTS= (XY..XY)
0.000000, 186.299685
0.078579, 198.897165
0.157158, 211.492125
0.235737, 224.084565
0.314316, 236.674485
0.392895, 249.261885
0.471473, 261.846765
0.550051, 274.429125
0.628629, 287.008965
0.707206, 299.586285
0.785783, 312.161085
0.864359, 324.733365
0.942935, 337.303125
1.021511, 349.870365
1.100085, 2.435085
1.178659, 14.997285
1.257233, 27.556965
1.335805, 40.114125
1.414377, 52.668765
1.492948, 65.220885
1.571517, 77.770485
1.650086, 90.317565
1.728654, 102.862125
1.807221, 115.404165
1.885787, 127.943685
1.964351, 140.480685
2.042915, 153.015165
2.121477, 165.547125
2.200037, 178.076565
2.278597, 190.603485
2.357155, 203.127885
2.435711, 215.649765
2.514266, 228.169125
2.592820, 240.685965
2.671372, 253.200285
2.749922, 265.712085
2.828471, 278.221365
2.907017, 290.728125
2.985562, 303.232365
3.064105, 315.734085
3.142647, 328.233285
3.221186, 340.729965
3.299723, 353.224125
3.378259, 5.715765
3.456792, 18.204885
3.535323, 30.691485
3.613852, 43.175565
3.692378, 55.657125
3.770903, 68.136165
3.849425, 80.612685
3.927945, 93.086685
4.006462, 105.558165
4.084977, 118.027125
4.163489, 130.493565
4.241998, 142.957485
4.320506, 155.418885
4.399010, 167.877765
4.477512, 180.334125
4.556010, 192.787965
4.634507, 205.239285
4.713000, 217.688085
4.791490, 230.134365
4.869978, 242.578125
4.948462, 255.019365
5.026943, 267.458085
5.105421, 279.894285
5.183896, 292.327965
5.262368, 304.759125
5.340837, 317.187765
5.419302, 329.613885
5.497764, 342.037485
5.576223, 354.458565
5.654678, 6.877125
5.733129, 19.293165
5.811577, 31.706685
5.890022, 44.117685
5.968463, 56.526165
6.046900, 68.932125
6.125333, 81.335565
6.203763, 93.736485
6.282189, 106.134885
6.360611, 118.530765
6.439029, 130.924125
6.517443, 143.314965
6.595853, 155.703285
6.674259, 168.089085
6.752661, 180.472365
6.831058, 192.853125
6.909452, 205.231365
6.987841, 217.607085
7.066226, 229.980285
7.144606, 242.350965
7.222982, 254.719125
7.301354, 267.084765
7.379721, 279.447885
7.458084, 291.808485
7.536442, 304.166565
7.614795, 316.522125
7.693144, 328.875165
7.771487, 341.225685
7.849826, 353.573685
7.928161, 5.919165
8.006490, 18.262125
8.084814, 30.602565
8.163134, 42.940485
8.241448, 55.275885
8.319757, 67.608765
8.398061, 79.939125
8.476360, 92.266965
8.554654, 104.592285
8.632942, 116.915085
8.711225, 129.235365
8.789503, 141.553125
8.867775, 153.868365
8.946042, 166.181085
9.024303, 178.491285
9.102559, 190.798965
9.180809, 203.104125
9.259054, 215.406765
9.337292, 227.706885
9.415525, 240.004485
9.493752, 252.299565
9.571973, 264.592125
9.650189, 276.882165
9.728398, 289.169685
9.806602, 301.454685
9.884799, 313.737165
9.962990, 326.017125
10.041175, 338.294565
10.119354, 350.569485
10.197527, 2.841885
10.275693, 15.111765
10.353853, 27.379125
10.432006, 39.643965
10.510154, 51.906285
10.588294, 64.166085
10.666428, 76.423365
10.744556, 88.678125
10.822677, 100.930365
10.900791, 113.180085
10.978898, 125.427285
11.056999, 137.671965
11.135093, 149.914125
11.213180, 162.153765
11.291260, 174.390885
11.369333, 186.625485
11.447399, 198.857565
11.525458, 211.087125
11.603510, 223.314165
11.681555, 235.538685
11.759592, 247.760685
11.837623, 259.980165
11.915645, 272.197125
11.993661, 284.411565
12.071669, 296.623485
12.149670, 308.832885
12.227663, 321.039765
12.305649, 333.244125
12.383627, 345.445965
12.461597, 357.645285
12.539560, 9.842085
12.617515, 22.036365
12.695462, 34.228125
12.773402, 46.417365
12.851333, 58.604085
12.929257, 70.788285
13.007172, 82.969965
13.085080, 95.149125
13.162979, 107.325765
13.240870, 119.499885
13.318754, 131.671485
13.396629, 143.840565
13.474495, 156.007125
13.552353, 168.171165
13.630203, 180.332685
13.708045, 192.491685
13.785878, 204.648165
13.863703, 216.802125
13.941519, 228.953565
14.019326, 241.102485
14.097125, 253.248885
14.174915, 265.392765
14.252696, 277.534125
14.330469, 289.672965
14.408232, 301.809285
14.485987, 313.943085
14.563733, 326.074365
14.641469, 338.203125
14.719197, 350.329365
14.796916, 2.453085
14.874625, 14.574285
14.952326, 26.692965
15.030017, 38.809125
15.107699, 50.922765
15.185371, 63.033885
15.263034, 75.142485
15.340688, 87.248565
15.418332, 99.352125
15.495967, 111.453165
15.573592, 123.551685
15.651208, 135.647685
15.728813, 147.741165
15.806410, 159.832125
15.883996, 171.920565
15.961573, 184.006485
16.039139, 196.089885
16.116696, 208.170765
16.194243, 220.249125
16.271780, 232.324965
16.349307, 244.398285
16.426823, 256.469085
16.504330, 268.537365
16.581826, 280.603125
16.659313, 292.666365
16.736788, 304.727085
16.814254, 316.785285
16.891709, 328.840965
16.969154, 340.894125
17.046588, 352.944765
17.124012, 4.992885
17.201425, 17.038485
17.278827, 29.081565
17.356219, 41.122125
17.433600, 53.160165
17.510971, 65.195685
17.588330, 77.228685
17.665679, 89.259165
17.743017, 101.287125
17.820344, 113.312565
17.897660, 125.335485
17.974964, 137.355885
18.052258, 149.373765
18.129541, 161.389125
18.206812, 173.401965
18.284072, 185.412285
18.361321, 197.420085
18.438558, 209.425365
18.515784, 221.428125
18.592999, 233.428365
18.670202, 245.426085
18.747394, 257.421285
18.824574, 269.413965
18.901742, 281.404125
18.978899, 293.391765
19.056044, 305.376885
19.133177, 317.359485
19.210299, 329.339565
19.287409, 341.317125
19.364506, 353.292165
19.441592, 5.264685
19.518666, 17.234685
19.595727, 29.202165
19.672777, 41.167125
19.749814, 53.129565
19.826840, 65.089485
19.903853, 77.046885
19.980853, 89.001765
20.057842, 100.954125
20.134818, 112.903965
20.211781, 124.851285
20.288732, 136.796085
20.365671, 148.738365
20.442597, 160.678125
20.519510, 172.615365
20.596411, 184.550085
20.673299, 196.482285
20.750174, 208.411965
20.827037, 220.339125
20.903886, 232.263765
20.980723, 244.185885
21.057546, 256.105485
21.134357, 268.022565
21.211155, 279.937125
21.287939, 291.849165
21.364711, 303.758685
21.441469, 315.665685
21.518214, 327.570165
21.594945, 339.472125
21.671664, 351.371565
21.748369, 3.268485
21.825060, 15.162885
21.901738, 27.054765
21.978403, 38.944125
22.055054, 50.830965
22.131691, 62.715285
22.208315, 74.597085
22.284925, 86.476365
22.361521, 98.353125
22.438103, 110.227365
22.514672, 122.099085
22.591226, 133.968285
22.667767, 145.834965
22.744294, 157.699125
22.820806, 169.560765
22.897305, 181.419885
22.973789, 193.276485
23.050259, 205.130565
23.126715, 216.982125
23.203157, 228.831165
23.279584, 240.677685
23.355997, 252.521685
23.432396, 264.363165
23.508780, 276.202125
23.585150, 288.038565
23.661505, 299.872485
23.737845, 311.703885
23.814171, 323.532765
23.890482, 335.359125
23.966778, 347.182965
24.043060, 359.004285
24.119326, 10.823085
24.195578, 22.639365
24.271815, 34.453125
24.348037, 46.264365
24.424244, 58.073085
24.500435, 69.879285
24.576612, 81.682965
24.652773, 93.484125
24.728920, 105.282765
24.805051, 117.078885
24.881166, 128.872485
24.957266, 140.663565
25.033351, 152.452125
25.109421, 164.238165
25.185475, 176.021685
25.261513, 187.802685
25.337536, 199.581165
25.413543, 211.357125
25.489534, 223.130565
25.565510, 234.901485
25.641470, 246.669885
25.717414, 258.435765
25.793342, 270.199125
25.869254, 281.959965
25.945150, 293.718285
26.021031, 305.474085
26.096895, 317.227365
26.172743, 328.978125
26.248575, 340.726365
26.324390, 352.472085
26.400190, 4.215285
26.475973, 15.955965
26.551740, 27.694125
26.627490, 39.429765
26.703224, 51.162885
26.778941, 62.893485
26.854642, 74.621565
26.930327, 86.347125
27.005994, 98.070165
27.081645, 109.790685
27.157280, 121.508685
27.232897, 133.224165
27.308498, 144.937125
27.384082, 156.647565
27.459649, 168.355485
27.535199, 180.060885
27.610732, 191.763765
27.686248, 203.464125
27.761747, 215.161965
27.837228, 226.857285
27.912693, 238.550085
27.988140, 250.240365
28.063570, 261.928125
28.138983, 273.613365
28.214378, 285.296085
28.289756, 296.976285
28.365117, 308.653965
28.440459, 320.329125
28.515785, 332.001765
28.591093, 343.671885
28.666383, 355.339485
28.741655, 7.004565
28.816910, 18.667125
28.892146, 30.327165
28.967365, 41.984685
29.042567, 53.639685
29.117750, 65.292165
29.192915, 76.942125
29.268062, 88.589565
29.343191, 100.234485
29.418302, 111.876885
29.493395, 123.516765
29.568470, 135.154125
29.643526, 146.788965
29.718564, 158.421285
29.793584, 170.051085
29.868585, 181.678365
29.943568, 193.303125
30.018532, 204.925365
30.093478, 216.545085
30.168405, 228.162285
30.243314, 239.776965
30.318204, 251.389125
30.393075, 262.998765
30.467928, 274.605885
30.542761, 286.210485
30.617576, 297.812565
30.692372, 309.412125
30.767149, 321.009165
30.841907, 332.603685
30.916646, 344.195685
30.991365, 355.785165
31.066066, 7.372125
31.140748, 18.956565
31.215410, 30.538485
31.290053, 42.117885
31.364677, 53.694765
31.439281, 65.269125
31.513866, 76.840965
31.588431, 88.410285
31.662977, 99.977085
31.737503, 111.541365
31.812010, 123.103125
31.886497, 134.662365
31.960965, 146.219085
32.035412, 157.773285
32.109840, 169.324965
32.184248, 180.874125
32.258637, 192.420765
32.333005, 203.964885
32.407353, 215.506485
32.481682, 227.045565
32.555990, 238.582125
32.630278, 250.116165
32.704546, 261.647685
32.778794, 273.176685
32.853022, 284.703165
32.927229, 296.227125
33.001416, 307.748565
33.075582, 319.267485
33.149729, 330.783885
33.223854, 342.297765
33.297959, 353.809125
33.372044, 5.317965
33.446108, 16.824285
33.520151, 28.328085
33.594174, 39.829365
33.668176, 51.328125
33.742157, 62.824365
33.816117, 74.318085
33.890057, 85.809285
33.963975, 97.297965
34.037873, 108.784125
34.111749, 120.267765
34.185605, 131.748885
34.259439, 143.227485
34.333252, 154.703565
34.407044, 166.177125
34.480815, 177.648165
34.554565, 189.116685
34.628293, 200.582685
34.701999, 212.046165
34.775685, 223.507125
34.849349, 234.965565
34.922991, 246.421485
34.996612, 257.874885
35.070211, 269.325765
35.143788, 280.774125
35.217344, 292.219965
35.290878, 303.663285
35.364390, 315.104085
35.437881, 326.542365
35.511349, 337.978125
35.584796, 349.411365
35.658220, 0.842085
35.731623, 12.270285
35.805004, 23.695965
35.878362, 35.119125
35.951698, 46.539765
36.025012, 57.957885
36.098304, 69.373485
36.171574, 80.786565
36.244821, 92.197125
36.318046, 103.605165
36.391248, 115.010685
36.464428, 126.413685
36.537586, 137.814165
36.610720, 149.212125
36.683833, 160.607565
36.756922, 172.000485
36.829989, 183.390885
36.903033, 194.778765
36.976055, 206.164125
37.049053, 217.546965
37.122029, 228.927285
37.194982, 240.305085
37.267912, 251.680365
37.340818, 263.053125
37.413702, 274.423365
37.486563, 285.791085
37.559400, 297.156285
37.632214, 308.518965
37.705005, 319.879125
37.777773, 331.236765
37.850518, 342.591885
37.923239, 353.944485
37.995936, 5.294565
38.068611, 16.642125
38.141261, 27.987165
38.213888, 39.329685
38.286492, 50.669685
38.359072, 62.007165
38.431628, 73.342125
38.504160, 84.674565
38.576669, 96.004485
38.649154, 107.331885
38.721615, 118.656765
38.794052, 129.979125
38.866465, 141.298965
38.938854, 152.616285
39.011220, 163.931085
39.083561, 175.243365
39.155878, 186.553125
39.228170, 197.860365
39.300439, 209.165085
39.372683, 220.467285
39.444903, 231.766965
39.517098, 243.064125
39.589270, 254.358765
39.661416, 265.650885
39.733538, 276.940485
39.805636, 288.227565
39.877709, 299.512125
39.949758, 310.794165
40.021782, 322.073685
40.093781, 333.350685
40.165755, 344.625165
40.237705, 355.897125
40.309629, 7.166565
40.381529, 18.433485
40.453404, 29.697885
40.525254, 40.959765
40.597079, 52.219125
40.668879, 63.475965
40.740653, 74.730285
40.812403, 85.982085
40.884127, 97.231365
40.955826, 108.478125
41.027500, 119.722365
41.099148, 130.964085
41.170772, 142.203285
41.242369, 153.439965
41.313941, 164.674125
41.385488, 175.905765
41.457009, 187.134885
41.528505, 198.361485
41.599975, 209.585565
41.671419, 220.807125
41.742837, 232.026165
41.814230, 243.242685
41.885597, 254.456685
41.956938, 265.668165
42.028253, 276.877125
42.099542, 288.083565
42.170806, 299.287485
42.242043, 310.488885
42.313254, 321.687765
42.384439, 332.884125
42.455597, 344.077965
42.526730, 355.269285
42.597836, 6.458085
42.668916, 17.644365
42.739970, 28.828125
42.810997, 40.009365
42.881998, 51.188085
42.952972, 62.364285
43.023920, 73.537965
43.094841, 84.709125
43.165736, 95.877765
43.236604, 107.043885
43.307445, 118.207485
43.378260, 129.368565
43.449047, 140.527125
43.519808, 151.683165
43.590542, 162.836685
43.661250, 173.987685
43.731930, 185.136165
43.802583, 196.282125
43.873209, 207.425565
43.943808, 218.566485
44.014380, 229.704885
44.084925, 240.840765
44.155442, 251.974125
44.225933, 263.104965
44.296395, 274.233285
44.366831, 285.359085
44.437239, 296.482365
44.507620, 307.603125
44.577973, 318.721365
44.648299, 329.837085
44.718597, 340.950285
44.788868, 352.060965
44.859111, 3.169125
44.929326, 14.274765
44.999513, 25.377885
45.069673, 36.478485
45.139805, 47.576565
45.209909, 58.672125
45.279985, 69.765165
45.350033, 80.855685
45.420053, 91.943685
45.490045, 103.029165
45.560009, 114.112125
45.629945, 125.192565
45.699853, 136.270485
45.769732, 147.345885
45.839583, 158.418765
45.909406, 169.489125
45.979201, 180.556965
46.048967, 191.622285
46.118704, 202.685085
46.188414, 213.745365
46.258094, 224.803125
46.327747, 235.858365
46.397370, 246.911085
46.466965, 257.961285
46.536531, 269.008965
46.606069, 280.054125
46.675577, 291.096765
46.745057, 302.136885
46.814508, 313.174485
46.883930, 324.209565
46.953323, 335.242125
47.022688, 346.272165
47.092023, 357.299685
47.161329, 8.324685
47.230606, 19.347165
47.299853, 30.367125
47.369072, 41.384565
47.438261, 52.399485
47.507421, 63.411885
47.576552, 74.421765
47.645653, 85.429125
47.714725, 96.433965
47.783767, 107.436285
47.852780, 118.436085
47.921764, 129.433365
47.990718, 140.428125
48.059642, 151.420365
48.128536, 162.410085
48.197401, 173.397285
48.266236, 184.381965
48.335041, 195.364125
48.403816, 206.343765
48.472562, 217.320885
48.541277, 228.295485
48.609963, 239.267565
48.678618, 250.237125
48.747244, 261.204165
48.815839, 272.168685
48.884405, 283.130685
48.952940, 294.090165
49.021444, 305.047125
49.089919, 316.001565
49.158363, 326.953485
49.226777, 337.902885
49.295161, 348.849765
49.363514, 359.794125
49.431836, 10.735965
49.500128, 21.675285
49.568390, 32.612085
49.636621, 43.546365
49.704821, 54.478125
49.772990, 65.407365
49.841129, 76.334085
49.909237, 87.258285
49.977314, 98.179965
50.045361, 109.099125
50.113376, 120.015765
50.181361, 130.929885
50.249314, 141.841485
50.317237, 152.750565
50.385128, 163.657125
50.452989, 174.561165
50.520818, 185.462685
50.588616, 196.361685
50.656382, 207.258165
50.724118, 218.152125
50.791822, 229.043565
50.859495, 239.932485
50.927136, 250.818885
50.994746, 261.702765
51.062324, 272.584125
51.129871, 283.462965
51.197387, 294.339285
51.264870, 305.213085
51.332322, 316.084365
51.399743, 326.953125
51.467131, 337.819365
51.534488, 348.683085
51.601813, 359.544285
51.669107, 10.402965
51.736368, 21.259125
51.803597, 32.112765
51.870794, 42.963885
51.937960, 53.812485
52.005093, 64.658565
52.072194, 75.502125
52.139263, 86.343165
52.206300, 97.181685
52.273304, 108.017685
52.340277, 118.851165
52.407217, 129.682125
52.474124, 140.510565
52.540999, 151.336485
52.607842, 162.159885
52.674652, 172.980765
52.741430, 183.799125
52.808175, 194.614965
52.874888, 205.428285
52.941568, 216.239085
53.008215, 227.047365
53.074829, 237.853125
53.141411, 248.656365
53.207960, 259.457085
53.274476, 270.255285
53.340959, 281.050965
53.407409, 291.844125
53.473827, 302.634765
53.540211, 313.422885
53.606562, 324.208485
53.672880, 334.991565
53.739165, 345.772125
53.805417, 356.550165
53.871635, 7.325685
53.937821, 18.098685
54.003973, 28.869165
54.070091, 39.637125
54.136176, 50.402565
54.202228, 61.165485
54.268246, 71.925885
54.334231, 82.683765
54.400183, 93.439125
54.466100, 104.191965
54.531984, 114.942285
54.597835, 125.690085
54.663651, 136.435365
54.729434, 147.178125
54.795183, 157.918365
54.860899, 168.656085
54.926580, 179.391285
54.992227, 190.123965
55.057841, 200.854125
55.123421, 211.581765
55.188966, 222.306885
55.254477, 233.029485
55.319955, 243.749565
55.385398, 254.467125
55.450807, 265.182165
55.516182, 275.894685
55.581522, 286.604685
55.646828, 297.312165
55.712100, 308.017125
55.777337, 318.719565
55.842540, 329.419485
55.907708, 340.116885
55.972842, 350.811765
56.037942, 1.504125
56.103006, 12.193965
56.168037, 22.881285
56.233032, 33.566085
56.297993, 44.248365
56.362919, 54.928125
56.427810, 65.605365
56.492666, 76.280085
56.557487, 86.952285
56.622274, 97.621965
56.687025, 108.289125
56.751742, 118.953765
56.816423, 129.615885
56.881070, 140.275485
56.945681, 150.932565
57.010257, 161.587125
57.074798, 172.239165
57.139304, 182.888685
57.203774, 193.535685
57.268209, 204.180165
57.332609, 214.822125
57.396973, 225.461565
57.461302, 236.098485
57.525595, 246.732885
57.589853, 257.364765
57.654076, 267.994125
57.718262, 278.620965
57.782413, 289.245285
57.846529, 299.867085
57.910608, 310.486365
57.974652, 321.103125
58.038660, 331.717365
58.102633, 342.329085
58.166569, 352.938285
58.230469, 3.544965
58.294334, 14.149125
58.358163, 24.750765
58.421955, 35.349885
58.485711, 45.946485
58.549432, 56.540565
58.613116, 67.132125
58.676764, 77.721165
58.740376, 88.307685
58.803951, 98.891685
58.867490, 109.473165
58.930993, 120.052125
58.994459, 130.628565
59.057889, 141.202485
59.121283, 151.773885
59.184640, 162.342765
59.247960, 172.909125
59.311244, 183.472965
59.374492, 194.034285
59.437702, 204.593085
59.500876, 215.149365
59.564013, 225.703125
59.627114, 236.254365
59.690177, 246.803085
59.753204, 257.349285
59.816194, 267.892965
59.879147, 278.434125
59.942062, 288.972765
60.004941, 299.508885
60.067783, 310.042485
60.130588, 320.573565
60.193356, 331.102125
60.256086, 341.628165
60.318779, 352.151685
60.381435, 2.672685
60.444054, 13.191165
60.506635, 23.707125
60.569179, 34.220565
60.631686, 44.731485
60.694155, 55.239885
60.756587, 65.745765
60.818981, 76.249125
60.881338, 86.749965
60.943657, 97.248285
61.005938, 107.744085
61.068182, 118.237365
61.130388, 128.728125
61.192556, 139.216365
61.254687, 149.702085
61.316780, 160.185285
61.378835, 170.665965
61.440851, 181.144125
61.502830, 191.619765
61.564771, 202.092885
61.626675, 212.563485
61.688539, 223.031565
61.750366, 233.497125
61.812155, 243.960165
61.873906, 254.420685
61.935618, 264.878685
61.997292, 275.334165
62.058928, 285.787125
62.120526, 296.237565
62.182085, 306.685485
62.243605, 317.130885
62.305088, 327.573765
62.366532, 338.014125
62.427937, 348.451965
62.489304, 358.887285
62.550632, 9.320085
62.611922, 19.750365
62.673173, 30.178125
62.734385, 40.603365
62.795558, 51.026085
62.856693, 61.446285
62.917789, 71.863965
62.978846, 82.279125
63.039864, 92.691765
63.100843, 103.101885
63.161784, 113.509485
63.222685, 123.914565
63.283547, 134.317125
63.344371, 144.717165
63.405155, 155.114685
63.465899, 165.509685
63.526605, 175.902165
63.587272, 186.292125
63.647899, 196.679565
63.708487, 207.064485
63.769036, 217.446885
63.829545, 227.826765
63.890015, 238.204125
63.950445, 248.578965
64.010836, 258.951285
64.071187, 269.321085
64.131499, 279.688365
64.191771, 290.053125
64.252004, 300.415365
64.312197, 310.775085
64.372350, 321.132285
64.432463, 331.486965
64.492537, 341.839125
64.552571, 352.188765
64.612565, 2.535885
64.672519, 12.880485
64.732433, 23.222565
64.792307, 33.562125
64.852141, 43.899165
64.911935, 54.233685
64.971689, 64.565685
65.031403, 74.895165
65.091077, 85.222125
65.150710, 95.546565
65.210304, 105.868485
65.269857, 116.187885
65.329370, 126.504765
65.388842, 136.819125
65.448274, 147.130965
65.507666, 157.440285
65.567017, 167.747085
65.626328, 178.051365
65.685598, 188.353125
65.744827, 198.652365
65.804016, 208.949085
65.863165, 219.243285
65.922273, 229.534965
65.981340, 239.824125
66.040366, 250.110765
66.099351, 260.394885
66.158296, 270.676485
66.217200, 280.955565
66.276063, 291.232125
66.334885, 301.506165
66.393666, 311.777685
66.452406, 322.046685
66.511105, 332.313165
66.569763, 342.577125
66.628380, 352.838565
66.686956, 3.097485
66.745490, 13.353885
66.803983, 23.607765
66.862436, 33.859125
66.920846, 44.107965
66.979216, 54.354285
67.037544, 64.598085
67.095831, 74.839365
67.154076, 85.078125
67.212280, 95.314365
67.270442, 105.548085
67.328563, 115.779285
67.386642, 126.007965
67.444680, 136.234125
67.502676, 146.457765
67.560630, 156.678885
67.618543, 166.897485
67.676413, 177.113565
67.734242, 187.327125
67.792030, 197.538165
67.849775, 207.746685
67.907478, 217.952685
67.965140, 228.156165
68.022760, 238.357125
68.080337, 248.555565
68.137873, 258.751485
68.195366, 268.944885
68.252817, 279.135765
68.310227, 289.324125
68.367594, 299.509965
68.424918, 309.693285
68.482201, 319.874085
68.539441, 330.052365
68.596639, 340.228125
68.653795, 350.401365
68.710908, 0.572085
68.767979, 10.740285
68.825007, 20.905965
68.881993, 31.069125
68.938936, 41.229765
68.995837, 51.387885
69.052695, 61.543485
69.109510, 71.696565
69.166283, 81.847125
69.223013, 91.995165
69.279701, 102.140685
69.336345, 112.283685
69.392947, 122.424165
69.449506, 132.562125
69.506022, 142.697565
69.562495, 152.830485
69.618925, 162.960885
69.675312, 173.088765
69.731656, 183.214125
69.787957, 193.336965
69.844215, 203.457285
69.900430, 213.575085
69.956602, 223.690365
70.012731, 233.803125
70.068816, 243.913365
70.124858, 254.021085
70.180857, 264.126285
70.236812, 274.228965
70.292724, 284.329125
70.348593, 294.426765
70.404418, 304.521885
70.460199, 314.614485
70.515938, 324.704565
70.571632, 334.792125
70.627283, 344.877165
70.682891, 354.959685
70.738455, 5.039685
70.793975, 15.117165
70.849451, 25.192125
70.904884, 35.264565
70.960273, 45.334485
71.015618, 55.401885
71.070919, 65.466765
71.126176, 75.529125
71.181390, 85.588965
71.236559, 95.646285
71.291685, 105.701085
71.346766, 115.753365
71.401804, 125.803125
71.456797, 135.850365
71.511746, 145.895085
71.566651, 155.937285
71.621512, 165.976965
71.676329, 176.014125
71.731101, 186.048765
71.785829, 196.080885
71.840513, 206.110485
71.895152, 216.137565
71.949747, 226.162125
72.004298, 236.184165
72.058804, 246.203685
72.113266, 256.220685
72.167683, 266.235165
72.222055, 276.247125
72.276383, 286.256565
72.330667, 296.263485
72.384905, 306.267885
72.439099, 316.269765
72.493248, 326.269125
72.547353, 336.265965
72.601413, 346.260285
72.655427, 356.252085
72.709397, 6.241365
72.763322, 16.228125
72.817203, 26.212365
72.871038, 36.194085
72.924828, 46.173285
72.978573, 56.149965
73.032273, 66.124125
73.085928, 76.095765
73.139538, 86.064885
73.193103, 96.031485
73.246622, 105.995565
73.300097, 115.957125
73.353526, 125.916165
73.406910, 135.872685
73.460248, 145.826685
73.513541, 155.778165
73.566789, 165.727125
73.619991, 175.673565
73.673148, 185.617485
73.726259, 195.558885
73.779325, 205.497765
73.832345, 215.434125
73.885320, 225.367965
73.938249, 235.299285
73.991132, 245.228085
74.043970, 255.154365
74.096762, 265.078125
74.149508, 274.999365
74.202208, 284.918085
74.254863, 294.834285
74.307472, 304.747965
74.360034, 314.659125
74.412551, 324.567765
74.465022, 334.473885
74.517447, 344.377485
74.569826, 354.278565
74.622159, 4.177125
74.674446, 14.073165
74.726687, 23.966685
74.778882, 33.857685
74.831030, 43.746165
74.883132, 53.632125
74.935188, 63.515565
74.987198, 73.396485
75.039161, 83.274885
75.091079, 93.150765
75.142949, 103.024125
75.194774, 112.894965
75.246552, 122.763285
75.298283, 132.629085
75.349968, 142.492365
75.401606, 152.353125
75.453198, 162.211365
75.504744, 172.067085
75.556242, 181.920285
75.607694, 191.770965
75.659100, 201.619125
75.710458, 211.464765
75.761770, 221.307885
75.813035, 231.148485
75.864253, 240.986565
75.915425, 250.822125
75.966549, 260.655165
76.017627, 270.485685
76.068658, 280.313685
76.119641, 290.139165
76.170578, 299.962125
76.221468, 309.782565
76.272310, 319.600485
76.323106, 329.415885
76.373854, 339.228765
76.424556, 349.039125
76.475210, 358.846965
76.525816, 8.652285
76.576376, 18.455085
76.626888, 28.255365
76.677353, 38.053125
76.727771, 47.848365
76.778141, 57.641085
76.828464, 67.431285
76.878740, 77.218965
76.928968, 87.004125
76.979148, 96.786765
77.029281, 106.566885
77.079366, 116.344485
77.129404, 126.119565
77.179394, 135.892125
77.229337, 145.662165
77.279231, 155.429685
77.329078, 165.194685
77.378878, 174.957165
77.428629, 184.717125
77.478333, 194.474565
77.527989, 204.229485
77.577597, 213.981885
77.627157, 223.731765
77.676669, 233.479125
77.726134, 243.223965
77.775550, 252.966285
77.824918, 262.706085
77.874238, 272.443365
77.923510, 282.178125
77.972734, 291.910365
78.021910, 301.640085
78.071038, 311.367285
78.120117, 321.091965
78.169148, 330.814125
78.218131, 340.533765
78.267066, 350.250885
78.315952, 359.965485
78.364790, 9.677565
78.413580, 19.387125
78.462321, 29.094165
78.511013, 38.798685
78.559658, 48.500685
78.608253, 58.200165
78.656800, 67.897125
78.705299, 77.591565
78.753749, 87.283485
78.802150, 96.972885
78.850503, 106.659765
78.898807, 116.344125
78.947062, 126.025965
78.995269, 135.705285
79.043427, 145.382085
79.091536, 155.056365
79.139596, 164.728125
79.187607, 174.397365
79.235570, 184.064085
79.283483, 193.728285
79.331348, 203.389965
79.379163, 213.049125
79.426930, 222.705765
79.474647, 232.359885
79.522315, 242.011485
79.569935, 251.660565
79.617505, 261.307125
79.665026, 270.951165
79.712498, 280.592685
79.759920, 290.231685
79.807294, 299.868165
79.854618, 309.502125
79.901892, 319.133565
79.949118, 328.762485
79.996294, 338.388885
80.043420, 348.012765
80.090498, 357.634125
80.137525, 7.252965
80.184504, 16.869285
80.231432, 26.483085
80.278312, 36.094365
80.325141, 45.703125
80.371921, 55.309365
80.418652, 64.913085
80.465333, 74.514285
80.511964, 84.112965
80.558545, 93.709125
80.605077, 103.302765
80.651559, 112.893885
80.697991, 122.482485
80.744373, 132.068565
80.790705, 141.652125
80.836988, 151.233165
80.883220, 160.811685
80.929403, 170.387685
80.975536, 179.961165
81.021618, 189.532125
81.067651, 199.100565
81.113634, 208.666485
81.159566, 218.229885
81.205448, 227.790765
81.251281, 237.349125
81.297063, 246.904965
81.342795, 256.458285
81.388476, 266.009085
81.434108, 275.557365
81.479689, 285.103125
81.525220, 294.646365
81.570700, 304.187085
81.616130, 313.725285
81.661510, 323.260965
81.706839, 332.794125
81.752118, 342.324765
81.797346, 351.852885
81.842524, 1.378485
81.887652, 10.901565
81.932728, 20.422125
81.977754, 29.940165
82.022730, 39.455685
82.067655, 48.968685
82.112529, 58.479165
82.157353, 67.987125
82.202125, 77.492565
82.246847, 86.995485
82.291519, 96.495885
82.336139, 105.993765
82.380709, 115.489125
82.425227, 124.981965
82.469695, 134.472285
82.514112, 143.960085
82.558478, 153.445365
82.602793, 162.928125
82.647057, 172.408365
82.691270, 181.886085
82.735432, 191.361285
82.779543, 200.833965
82.823602, 210.304125
82.867611, 219.771765
82.911568, 229.236885
82.955474, 238.699485
82.999329, 248.159565
83.043133, 257.617125
83.086885, 267.072165
83.130587, 276.524685
83.174236, 285.974685
83.217835, 295.422165
83.261382, 304.867125
83.304877, 314.309565
83.348322, 323.749485
83.391714, 333.186885
83.435056, 342.621765
83.478345, 352.054125
83.521584, 1.483965
83.564770, 10.911285
83.607905, 20.336085
83.650989, 29.758365
83.694020, 39.178125
83.737000, 48.595365
83.779929, 58.010085
83.822805, 67.422285
83.865630, 76.831965
83.908403, 86.239125
83.951125, 95.643765
83.993794, 105.045885
84.036412, 114.445485
84.078977, 123.842565
84.121491, 133.237125
84.163953, 142.629165
84.206363, 152.018685
84.248720, 161.405685
84.291026, 170.790165
84.333280, 180.172125
84.375482, 189.551565
84.417631, 198.928485
84.459729, 208.302885
84.501774, 217.674765
84.543767, 227.044125
84.585708, 236.410965
84.627597, 245.775285
84.669434, 255.137085
84.711218, 264.496365
84.752950, 273.853125
84.794629, 283.207365
84.836256, 292.559085
84.877831, 301.908285
84.919354, 311.254965
84.960824, 320.599125
85.002241, 329.940765
85.043606, 339.279885
85.084919, 348.616485
85.126179, 357.950565
85.167386, 7.282125
85.208541, 16.611165
85.249643, 25.937685
85.290693, 35.261685
85.331690, 44.583165
85.372634, 53.902125
85.413525, 63.218565
85.454364, 72.532485
85.495150, 81.843885
85.535883, 91.152765
85.576564, 100.459125
85.617191, 109.762965
85.657766, 119.064285
85.698288, 128.363085
85.738757, 137.659365
85.779172, 146.953125
85.819535, 156.244365
85.859845, 165.533085
85.900102, 174.819285
85.940306, 184.102965
85.980457, 193.384125
86.020555, 202.662765
86.060600, 211.938885
86.100591, 221.212485
86.140529, 230.483565
86.180415, 239.752125
86.220247, 249.018165
86.260025, 258.281685
86.299751, 267.542685
86.339423, 276.801165
86.379042, 286.057125
86.418607, 295.310565
86.458119, 304.561485
86.497578, 313.809885
86.536984, 323.055765
86.576335, 332.299125
86.615634, 341.539965
86.654879, 350.778285
86.694070, 0.014085
86.733208, 9.247365
86.772293, 18.478125
86.811324, 27.706365
86.850301, 36.932085
86.889224, 46.155285
86.928094, 55.375965
86.966910, 64.594125
87.005673, 73.809765
87.044382, 83.022885
87.083037, 92.233485
87.121638, 101.441565
87.160186, 110.647125
87.198679, 119.850165
87.237119, 129.050685
87.275505, 138.248685
87.313837, 147.444165
87.352116, 156.637125
87.390340, 165.827565
87.428510, 175.015485
87.466626, 184.200885
87.504689, 193.383765
87.542697, 202.564125
87.580651, 211.741965
87.618551, 220.917285
87.656397, 230.090085
87.694189, 239.260365
87.731927, 248.428125
87.769611, 257.593365
87.807240, 266.756085
87.844815, 275.916285
87.882336, 285.073965
87.919803, 294.229125
87.957215, 303.381765
87.994573, 312.531885
88.031877, 321.679485
88.069126, 330.824565
88.106321, 339.967125
88.143462, 349.107165
88.180548, 358.244685
88.217580, 7.379685
88.254557, 16.512165
88.291480, 25.642125
88.328348, 34.769565
88.365162, 43.894485
88.401921, 53.016885
88.438626, 62.136765
88.475275, 71.254125
88.511871, 80.368965
88.548411, 89.481285
88.584897, 98.591085
88.621329, 107.698365
88.657705, 116.803125
88.694027, 125.905365
88.730294, 135.005085
88.766506, 144.102285
88.802664, 153.196965
88.838767, 162.289125
88.874814, 171.378765
88.910807, 180.465885
88.946745, 189.550485
88.982628, 198.632565
89.018456, 207.712125
89.054230, 216.789165
89.089948, 225.863685
89.125611, 234.935685
89.161219, 244.005165
89.196772, 253.072125
89.232270, 262.136565
89.267713, 271.198485
89.303101, 280.257885
89.338433, 289.314765
89.373711, 298.369125
89.408933, 307.420965
89.444100, 316.470285
89.479212, 325.517085
89.514269, 334.561365
89.549270, 343.603125
89.584216, 352.642365
89.619107, 1.679085
89.653942, 10.713285
89.688722, 19.744965
89.723447, 28.774125
89.758116, 37.800765
89.792730, 46.824885
89.827288, 55.846485
89.861791, 64.865565
89.896239, 73.882125
89.930631, 82.896165
89.964967, 91.907685
89.999248, 100.916685
90.033473, 109.923165
90.067643, 118.927125
90.101757, 127.928565
90.135815, 136.927485
90.169818, 145.923885
90.203765, 154.917765
90.237657, 163.909125
90.271492, 172.897965
90.305272, 181.884285
90.338996, 190.868085
90.372665, 199.849365
90.406277, 208.828125
90.439834, 217.804365
90.473335, 226.778085
90.506780, 235.749285
90.540169, 244.717965
90.573503, 253.684125
90.606780, 262.647765
90.640001, 271.608885
90.673167, 280.567485
90.706276, 289.523565
90.739330, 298.477125
90.772327, 307.428165
90.805268, 316.376685
90.838154, 325.322685
90.870983, 334.266165
90.903756, 343.207125
90.936473, 352.145565
90.969134, 1.081485
91.001738, 10.014885
91.034287, 18.945765
91.066779, 27.874125
91.099215, 36.799965
91.131595, 45.723285
91.163918, 54.644085
91.196185, 63.562365
91.228396, 72.478125
91.260551, 81.391365
91.292649, 90.302085
91.324691, 99.210285
91.356676, 108.115965
91.388605, 117.019125
91.420478, 125.919765
91.452294, 134.817885
91.484054, 143.713485
91.515757, 152.606565
91.547404, 161.497125
91.578994, 170.385165
91.610528, 179.270685
91.642005, 188.153685
91.673425, 197.034165
91.704789, 205.912125
91.736096, 214.787565
91.767347, 223.660485
91.798541, 232.530885
91.829678, 241.398765
91.860758, 250.264125
91.891782, 259.126965
91.922749, 267.987285
91.953660, 276.845085
91.984513, 285.700365
92.015310, 294.553125
92.046050, 303.403365
92.076733, 312.251085
92.107359, 321.096285
92.137929, 329.938965
92.168441, 338.779125
92.198897, 347.616765
92.229295, 356.451885
92.259637, 5.284485
92.289922, 14.114565
92.320149, 22.942125
92.350320, 31.767165
92.380434, 40.589685
92.410490, 49.409685
92.440490, 58.227165
92.470433, 67.042125
92.500318, 75.854565
92.530146, 84.664485
92.559917, 93.471885
92.589631, 102.276765
92.619288, 111.079125
92.648888, 119.878965
92.678430, 128.676285
92.707916, 137.471085
92.737344, 146.263365
92.766714, 155.053125
92.796028, 163.840365
92.825284, 172.625085
92.854483, 181.407285
92.883624, 190.186965
92.912708, 198.964125
92.941735, 207.738765
92.970704, 216.510885
92.999616, 225.280485
93.028471, 234.047565
93.057268, 242.812125
93.086008, 251.574165
93.114690, 260.333685
93.143315, 269.090685
93.171882, 277.845165
93.200391, 286.597125
93.228843, 295.346565
93.257238, 304.093485
93.285575, 312.837885
93.313854, 321.579765
93.342076, 330.319125
93.370240, 339.055965
93.398346, 347.790285
93.426395, 356.522085
93.454386, 5.251365
93.482320, 13.978125
93.510195, 22.702365
93.538013, 31.424085
93.565773, 40.143285
93.593476, 48.859965
93.621120, 57.574125
93.648707, 66.285765
93.676236, 74.994885
93.703707, 83.701485
93.731120, 92.405565
93.758476, 101.107125
93.785773, 109.806165
93.813013, 118.502685
93.840194, 127.196685
93.867318, 135.888165
93.894384, 144.577125
93.921391, 153.263565
93.948341, 161.947485
93.975233, 170.628885
94.002067, 179.307765
94.028842, 187.984125
94.055560, 196.657965
94.082220, 205.329285
94.108821, 213.998085
94.135364, 222.664365
94.161850, 231.328125
94.188277, 239.989365
94.214646, 248.648085
94.240956, 257.304285
94.267209, 265.957965
94.293403, 274.609125
94.319539, 283.257765
94.345617, 291.903885
94.371637, 300.547485
94.397598, 309.188565
94.423501, 317.827125
94.449346, 326.463165
94.475133, 335.096685
94.500861, 343.727685
94.526530, 352.356165
94.552142, 0.982125
94.577695, 9.605565
94.603189, 18.226485
94.628626, 26.844885
94.654003, 35.460765
94.679323, 44.074125
94.704584, 52.684965
94.729786, 61.293285
94.754930, 69.899085
94.780015, 78.502365
94.805042, 87.103125
94.830010, 95.701365
94.854920, 104.297085
94.879771, 112.890285
94.904564, 121.480965
94.929298, 130.069125
94.953973, 138.654765
94.978590, 147.237885
95.003148, 155.818485
95.027648, 164.396565
95.052089, 172.972125
95.076471, 181.545165
95.100794, 190.115685
95.125059, 198.683685
95.149265, 207.249165
95.173412, 215.812125
95.197500, 224.372565
95.221530, 232.930485
95.245501, 241.485885
95.269413, 250.038765
95.293266, 258.589125
95.317060, 267.136965
95.340796, 275.682285
95.364472, 284.225085
95.388090, 292.765365
95.411649, 301.303125
95.435149, 309.838365
95.458590, 318.371085
95.481972, 326.901285
95.505295, 335.428965
95.528559, 343.954125
95.551764, 352.476765
95.574910, 0.996885
95.597998, 9.514485
95.621026, 18.029565
95.643995, 26.542125
95.666905, 35.052165
95.689756, 43.559685
95.712547, 52.064685
95.735280, 60.567165
95.757954, 69.067125
95.780568, 77.564565
95.803124, 86.059485
95.825620, 94.551885
95.848057, 103.041765
95.870435, 111.529125
95.892753, 120.013965
95.915013, 128.496285
95.937213, 136.976085
95.959354, 145.453365
95.981436, 153.928125
96.003458, 162.400365
96.025421, 170.870085
96.047325, 179.337285
96.069170, 187.801965
96.090955, 196.264125
96.112681, 204.723765
96.134348, 213.180885
96.155955, 221.635485
96.177503, 230.087565
96.198991, 238.537125
96.220420, 246.984165
96.241790, 255.428685
96.263100, 263.870685
96.284351, 272.310165
96.305542, 280.747125
96.326674, 289.181565
96.347747, 297.613485
96.368760, 306.042885
96.389713, 314.469765
96.410607, 322.894125
96.431441, 331.315965
96.452216, 339.735285
96.472931, 348.152085
96.493587, 356.566365
96.514183, 4.978125
96.534720, 13.387365
96.555196, 21.794085
96.575614, 30.198285
96.595971, 38.599965
96.616269, 46.999125
96.636508, 55.395765
96.656686, 63.789885
96.676805, 72.181485
96.696865, 80.570565
96.716864, 88.957125
96.736804, 97.341165
96.756684, 105.722685
96.776505, 114.101685
96.796265, 122.478165
96.815966, 130.852125
96.835607, 139.223565
96.855189, 147.592485
96.874710, 155.958885
96.894172, 164.322765
96.913574, 172.684125
96.932916, 181.042965
96.952198, 189.399285
96.971420, 197.753085
96.990583, 206.104365
97.009685, 214.453125
97.028728, 222.799365
97.047710, 231.143085
97.066633, 239.484285
97.085496, 247.822965
97.104299, 256.159125
97.123042, 264.492765
97.141725, 272.823885
97.160348, 281.152485
97.178911, 289.478565
97.197414, 297.802125
97.215857, 306.123165
97.234240, 314.441685
97.252563, 322.757685
97.270826, 331.071165
97.289028, 339.382125
97.307171, 347.690565
97.325254, 355.996485
97.343276, 4.299885
97.361239, 12.600765
97.379141, 20.899125
97.396983, 29.194965
97.414765, 37.488285
97.432487, 45.779085
97.450149, 54.067365
97.467751, 62.353125
97.485292, 70.636365
97.502773, 78.917085
97.520194, 87.195285
97.537555, 95.470965
97.554855, 103.744125
97.572096, 112.014765
97.589276, 120.282885
97.606396, 128.548485
97.623455, 136.811565
97.640454, 145.072125
97.657393, 153.330165
97.674272, 161.585685
97.691090, 169.838685
97.707848, 178.089165
97.724546, 186.337125
97.741183, 194.582565
97.757761, 202.825485
97.774277, 211.065885
97.790733, 219.303765
97.807129, 227.539125
97.823465, 235.771965
97.839740, 244.002285
97.855955, 252.230085
97.872109, 260.455365
97.888203, 268.678125
97.904236, 276.898365
97.920209, 285.116085
97.936121, 293.331285
97.951973, 301.543965
97.967765, 309.754125
97.983496, 317.961765
97.999167, 326.166885
98.014777, 334.369485
98.030326, 342.569565
98.045815, 350.767125
98.061243, 358.962165
98.076611, 7.154685
98.091919, 15.344685
98.107165, 23.532165
98.122352, 31.717125
98.137477, 39.899565
98.152542, 48.079485
98.167546, 56.256885
98.182490, 64.431765
98.197373, 72.604125
98.212196, 80.773965
98.226958, 88.941285
98.241659, 97.106085
98.256299, 105.268365
98.270879, 113.428125
98.285399, 121.585365
98.299857, 129.740085
98.314255, 137.892285
98.328592, 146.041965
98.342868, 154.189125
98.357084, 162.333765
98.371239, 170.475885
98.385333, 178.615485
98.399367, 186.752565
98.413339, 194.887125
98.427251, 203.019165
98.441102, 211.148685
98.454893, 219.275685
98.468622, 227.400165
98.482291, 235.522125
98.495899, 243.641565
98.509446, 251.758485
98.522932, 259.872885
98.536358, 267.984765
98.549723, 276.094125
98.563026, 284.200965
98.576269, 292.305285
98.589451, 300.407085
98.602573, 308.506365
98.615633, 316.603125
98.628632, 324.697365
98.641571, 332.789085
98.654448, 340.878285
98.667265, 348.964965
98.680021, 357.049125
98.692716, 5.130765
98.705349, 13.209885
98.717922, 21.286485
98.730434, 29.360565
98.742885, 37.432125
98.755275, 45.501165
98.767605, 53.567685
98.779873, 61.631685
98.792080, 69.693165
98.804226, 77.752125
98.816311, 85.808565
98.828335, 93.862485
98.840298, 101.913885
98.852200, 109.962765
98.864041, 118.009125
98.875821, 126.052965
98.887540, 134.094285
98.899198, 142.133085
98.910794, 150.169365
98.922330, 158.203125
98.933805, 166.234365
98.945218, 174.263085
98.956571, 182.289285
98.967862, 190.312965
98.979092, 198.334125
98.990261, 206.352765
99.001369, 214.368885
99.012416, 222.382485
99.023402, 230.393565
99.034326, 238.402125
99.045190, 246.408165
99.055992, 254.411685
99.066733, 262.412685
99.077413, 270.411165
99.088031, 278.407125
99.098589, 286.400565
99.109085, 294.391485
99.119521, 302.379885
99.129894, 310.365765
99.140207, 318.349125
99.150459, 326.329965
99.160649, 334.308285
99.170778, 342.284085
99.180846, 350.257365
99.190853, 358.228125
99.200798, 6.196365
99.210682, 14.162085
99.220505, 22.125285
99.230266, 30.085965
99.239967, 38.044125
99.249606, 45.999765
99.259184, 53.952885
99.268700, 61.903485
99.278155, 69.851565
99.287549, 77.797125
99.296882, 85.740165
99.306153, 93.680685
99.315363, 101.618685
99.324511, 109.554165
99.333599, 117.487125
99.342625, 125.417565
99.351589, 133.345485
99.360492, 141.270885
99.369334, 149.193765
99.378115, 157.114125
99.386834, 165.031965
99.395492, 172.947285
99.404088, 180.860085
99.412623, 188.770365
99.421097, 196.678125
99.429509, 204.583365
99.437860, 212.486085
99.446150, 220.386285
99.454378, 228.283965
99.462544, 236.179125
99.470650, 244.071765
99.478693, 251.961885
99.486676, 259.849485
99.494597, 267.734565
99.502456, 275.617125
99.510255, 283.497165
99.517991, 291.374685
99.525666, 299.249685
99.533280, 307.122165
99.540832, 314.992125
99.548323, 322.859565
99.555753, 330.724485
99.563121, 338.586885
99.570427, 346.446765
99.577672, 354.304125
99.584855, 2.158965
99.591977, 10.011285
99.599038, 17.861085
99.606037, 25.708365
99.612974, 33.553125
99.619850, 41.395365
99.626665, 49.235085
99.633418, 57.072285
99.640109, 64.906965
99.646739, 72.739125
99.653307, 80.568765
99.659814, 88.395885
99.666259, 96.220485
99.672643, 104.042565
99.678965, 111.862125
99.685226, 119.679165
99.691425, 127.493685
99.697563, 135.305685
99.703639, 143.115165
99.709653, 150.922125
99.715606, 158.726565
99.721497, 166.528485
99.727327, 174.327885
99.733095, 182.124765
99.738802, 189.919125
99.744446, 197.710965
99.750030, 205.500285
99.755552, 213.287085
99.761012, 221.071365
99.766410, 228.853125
99.771747, 236.632365
99.777023, 244.409085
99.782237, 252.183285
99.787389, 259.954965
99.792479, 267.724125
99.797508, 275.490765
99.802475, 283.254885
99.807381, 291.016485
99.812225, 298.775565
99.817008, 306.532125
99.821728, 314.286165
99.826387, 322.037685
99.830985, 329.786685
99.835521, 337.533165
99.839995, 345.277125
99.844408, 353.018565
99.848759, 0.757485
99.853048, 8.493885
99.857275, 16.227765
99.861441, 23.959125
99.865546, 31.687965
99.869588, 39.414285
99.873569, 47.138085
99.877489, 54.859365
99.881346, 62.578125
99.885142, 70.294365
99.888876, 78.008085
99.892549, 85.719285
99.896160, 93.427965
99.899709, 101.134125
99.903197, 108.837765
99.906623, 116.538885
99.909987, 124.237485
99.913289, 131.933565
99.916530, 139.627125
99.919709, 147.318165
99.922826, 155.006685
99.925882, 162.692685
99.928876, 170.376165
99.931808, 178.057125
99.934679, 185.735565
99.937488, 193.411485
99.940235, 201.084885
99.942921, 208.755765
99.945544, 216.424125
99.948106, 224.089965
99.950607, 231.753285
99.953045, 239.414085
99.955422, 247.072365
99.957737, 254.728125
99.959991, 262.381365
99.962182, 270.032085
99.964312, 277.680285
99.966381, 285.325965
99.968387, 292.969125
99.970332, 300.609765
99.972215, 308.247885
99.974037, 315.883485
99.975796, 323.516565
99.977494, 331.147125
99.979130, 338.775165
99.980705, 346.400685
99.982217, 354.023685
99.983668, 1.644165
99.985058, 9.262125
99.986385, 16.877565
99.987651, 24.490485
99.988855, 32.100885
99.989997, 39.708765
99.991078, 47.314125
99.992097, 54.916965
99.993054, 62.517285
99.993949, 70.115085
99.994782, 77.710365
99.995554, 85.303125
99.996264, 92.893365
99.996913, 100.481085
99.997499, 108.066285
99.998024, 115.648965
99.998487, 123.229125
99.998889, 130.806765
99.999228, 138.381885
99.999506, 145.954485
99.999722, 153.524565
99.999877, 161.092125
99.999969, 168.657165
100.000000, 176.219685
100.000000, 183.779685
100.000000, 191.337165
100.000000, 198.892125
100.000000, 206.444565
100.000000, 213.994485
100.000000, 221.541885
100.000000, 229.086765
100.000000, 236.629125
100.000000, 244.168965
100.000000, 251.706285
100.000000, 259.241085
100.000000, 266.773365
100.000000, 274.303125
100.000000, 281.830365
100.000000, 289.355085
100.000000, 296.877285
100.000000, 304.396965
100.000000, 311.914125
100.000000, 319.428765
100.000000, 326.940885
100.000000, 334.450485
100.000000, 341.957565
100.000000, 349.462125
100.000000, 356.964165
100.000000, 4.463685
100.000000, 11.960685
100.000000, 19.455165
100.000000, 26.947125
100.000000, 34.436565
100.000000, 41.923485
100.000000, 49.407885
100.000000, 56.889765
100.000000, 64.369125
100.000000, 71.845965
100.000000, 79.320285
100.000000, 86.792085
100.000000, 94.261365
100.000000, 101.728125
100.000000, 109.192365
100.000000, 116.654085
100.000000, 124.113285
100.000000, 131.569965
100.000000, 139.024125
100.000000, 146.475765
100.000000, 153.924885
100.000000, 161.371485
100.000000, 168.815565
100.000000, 176.257125
100.000000, 183.696165
100.000000, 191.132685
100.000000, 198.566685
100.000000, 205.998165
100.000000, 213.427125
100.000000, 220.853565
100.000000, 228.277485
100.000000, 235.698885
100.000000, 243.117765
100.000000, 250.534125
100.000000, 257.947965
100.000000, 265.359285
100.000000, 272.768085
100.000000, 280.174365
100.000000, 287.578125
100.000000, 294.979365
100.000000, 302.378085
100.000000, 309.774285
100.000000, 317.167965
100.000000, 324.559125
100.000000, 331.947765
100.000000, 339.333885
100.000000, 346.717485
100.000000, 354.098565
100.000000, 1.477125
100.000000, 8.853165
100.000000, 16.226685
100.000000, 23.597685
100.000000, 30.966165
100.000000, 38.332125
100.000000, 45.695565
100.000000, 53.056485
100.000000, 60.414885
100.000000, 67.770765
100.000000, 75.124125
100.000000, 82.474965
100.000000, 89.823285
100.000000, 97.169085
100.000000, 104.512365
100.000000, 111.853125
100.000000, 119.191365
100.000000, 126.527085
100.000000, 133.860285
100.000000, 141.190965
100.000000, 148.519125
100.000000, 155.844765
100.000000, 163.167885
100.000000, 170.488485
100.000000, 177.806565
100.000000, 185.122125
100.000000, 192.435165
100.000000, 199.745685
100.000000, 207.053685
100.000000, 214.359165
100.000000, 221.662125
100.000000, 228.962565
100.000000, 236.260485
100.000000, 243.555885
100.000000, 250.848765
100.000000, 258.139125
100.000000, 265.426965
100.000000, 272.712285
100.000000, 279.995085
100.000000, 287.275365
100.000000, 294.553125
100.000000, 301.828365
100.000000, 309.101085
100.000000, 316.371285
100.000000, 323.638965
100.000000, 330.904125
100.000000, 338.166765
100.000000, 345.426885
100.000000, 352.684485
100.000000, 359.939565
100.000000, 7.192125
100.000000, 14.442165
100.000000, 21.689685
100.000000, 28.934685
100.000000, 36.177165
100.000000, 43.417125
100.000000, 50.654565
100.000000, 57.889485
100.000000, 65.121885
100.000000, 72.351765
100.000000, 79.579125
100.000000, 86.803965
100.000000, 94.026285
100.000000, 101.246085
100.000000, 108.463365
100.000000, 115.678125
100.000000, 122.890365
100.000000, 130.100085
100.000000, 137.307285
100.000000, 144.511965
100.000000, 151.714125
100.000000, 158.913765
100.000000, 166.110885
100.000000, 173.305485
100.000000, 180.497565
100.000000, 187.687125
100.000000, 194.874165
100.000000, 202.058685
100.000000, 209.240685
100.000000, 216.420165
100.000000, 223.597125
100.000000, 230.771565
100.000000, 237.943485
100.000000, 245.112885
100.000000, 252.279765
100.000000, 259.444125
100.000000, 266.605965
100.000000, 273.765285
100.000000, 280.922085
100.000000, 288.076365
100.000000, 295.228125
100.000000, 302.377365
100.000000, 309.524085
100.000000, 316.668285
100.000000, 323.809965
100.000000, 330.949125
100.000000, 338.085765
100.000000, 345.219885
100.000000, 352.351485
100.000000, 359.480565
100.000000, 6.607125
100.000000, 13.731165
100.000000, 20.852685
100.000000, 27.971685
100.000000, 35.088165
100.000000, 42.202125
100.000000, 49.313565
100.000000, 56.422485
100.000000, 63.528885
100.000000, 70.632765
100.000000, 77.734125
100.000000, 84.832965
100.000000, 91.929285
100.000000, 99.023085
100.000000, 106.114365
100.000000, 113.203125
100.000000, 120.289365
100.000000, 127.373085
100.000000, 134.454285
100.000000, 141.532965
100.000000, 148.609125
100.000000, 155.682765
100.000000, 162.753885
100.000000, 169.822485
100.000000, 176.888565
100.000000, 183.952125
100.000000, 191.013165
100.000000, 198.071685
100.000000, 205.127685
100.000000, 212.181165
100.000000, 219.232125
100.000000, 226.280565
100.000000, 233.326485
100.000000, 240.369885
100.000000, 247.410765
100.000000, 254.449125
100.000000, 261.484965
100.000000, 268.518285
100.000000, 275.549085
100.000000, 282.577365
100.000000, 289.603125
100.000000, 296.626365
100.000000, 303.647085
100.000000, 310.665285
100.000000, 317.680965
100.000000, 324.694125
100.000000, 331.704765
100.000000, 338.712885
100.000000, 345.718485
100.000000, 352.721565
100.000000, 359.722125
100.000000, 6.720165
100.000000, 13.715685
100.000000, 20.708685
100.000000, 27.699165
100.000000, 34.687125
100.000000, 41.672565
100.000000, 48.655485
100.000000, 55.635885
100.000000, 62.613765
100.000000, 69.589125
100.000000, 76.561965
100.000000, 83.532285
100.000000, 90.500085
100.000000, 97.465365
100.000000, 104.428125
100.000000, 111.388365
100.000000, 118.346085
100.000000, 125.301285
100.000000, 132.253965
100.000000, 139.204125
100.000000, 146.151765
100.000000, 153.096885
100.000000, 160.039485
100.000000, 166.979565
100.000000, 173.917125
100.000000, 180.852165
100.000000, 187.784685
100.000000, 194.714685
100.000000, 201.642165
100.000000, 208.567125
100.000000, 215.489565
100.000000, 222.409485
100.000000, 229.326885
100.000000, 236.241765
100.000000, 243.154125
100.000000, 250.063965
100.000000, 256.971285
100.000000, 263.876085
100.000000, 270.778365
100.000000, 277.678125
100.000000, 284.575365
100.000000, 291.470085
100.000000, 298.362285
100.000000, 305.251965
100.000000, 312.139125
100.000000, 319.023765
100.000000, 325.905885
100.000000, 332.785485
100.000000, 339.662565
100.000000, 346.537125
100.000000, 353.409165
100.000000, 0.278685
100.000000, 7.145685
100.000000, 14.010165
100.000000, 20.872125
100.000000, 27.731565
100.000000, 34.588485
100.000000, 41.442885
100.000000, 48.294765
100.000000, 55.144125
100.000000, 61.990965
100.000000, 68.835285
100.000000, 75.677085
100.000000, 82.516365
100.000000, 89.353125
100.000000, 96.187365
100.000000, 103.019085
100.000000, 109.848285
100.000000, 116.674965
100.000000, 123.499125
100.000000, 130.320765
100.000000, 137.139885
100.000000, 143.956485
100.000000, 150.770565
100.000000, 157.582125
100.000000, 164.391165
100.000000, 171.197685
100.000000, 178.001685
100.000000, 184.803165
100.000000, 191.602125
100.000000, 198.398565
100.000000, 205.192485
100.000000, 211.983885
100.000000, 218.772765
100.000000, 225.559125
100.000000, 232.342965
100.000000, 239.124285
100.000000, 245.903085
100.000000, 252.679365
100.000000, 259.453125
100.000000, 266.224365
100.000000, 272.993085
100.000000, 279.759285
100.000000, 286.522965
100.000000, 293.284125
100.000000, 300.042765
100.000000, 306.798885
100.000000, 313.552485
100.000000, 320.303565
100.000000, 327.052125
100.000000, 333.798165
100.000000, 340.541685
100.000000, 347.282685
100.000000, 354.021165
100.000000, 0.757125
100.000000, 7.490565
100.000000, 14.221485
100.000000, 20.949885
100.000000, 27.675765
100.000000, 34.399125
100.000000, 41.119965
100.000000, 47.838285
100.000000, 54.554085
100.000000, 61.267365
100.000000, 67.978125
100.000000, 74.686365
100.000000, 81.392085
100.000000, 88.095285
100.000000, 94.795965
100.000000, 101.494125
100.000000, 108.189765
100.000000, 114.882885
100.000000, 121.573485
100.000000, 128.261565
100.000000, 134.947125
100.000000, 141.630165
100.000000, 148.310685
100.000000, 154.988685
100.000000, 161.664165
100.000000, 168.337125
100.000000, 175.007565
100.000000, 181.675485
100.000000, 188.340885
100.000000, 195.003765
100.000000, 201.664125
100.000000, 208.321965
100.000000, 214.977285
100.000000, 221.630085
100.000000, 228.280365
100.000000, 234.928125
100.000000, 241.573365
100.000000, 248.216085
100.000000, 254.856285
100.000000, 261.493965
100.000000, 268.129125
100.000000, 274.761765
100.000000, 281.391885
100.000000, 288.019485
100.000000, 294.644565
100.000000, 301.267125
100.000000, 307.887165
100.000000, 314.504685
100.000000, 321.119685
100.000000, 327.732165
100.000000, 334.342125
100.000000, 340.949565
100.000000, 347.554485
100.000000, 354.156885
100.000000, 0.756765
100.000000, 7.354125
100.000000, 13.948965
100.000000, 20.541285
100.000000, 27.131085
100.000000, 33.718365
100.000000, 40.303125
100.000000, 46.885365
100.000000, 53.465085
100.000000, 60.042285
100.000000, 66.616965
100.000000, 73.189125
100.000000, 79.758765
100.000000, 86.325885
100.000000, 92.890485
100.000000, 99.452565
100.000000, 106.012125
100.000000, 112.569165
100.000000, 119.123685
100.000000, 125.675685
100.000000, 132.225165
100.000000, 138.772125
100.000000, 145.316565
100.000000, 151.858485
100.000000, 158.397885
100.000000, 164.934765
100.000000, 171.469125
100.000000, 178.000965
100.000000, 184.530285
100.000000, 191.057085
100.000000, 197.581365
100.000000, 204.103125
100.000000, 210.622365
100.000000, 217.139085
100.000000, 223.653285
100.000000, 230.164965
100.000000, 236.674125
100.000000, 243.180765
100.000000, 249.684885
100.000000, 256.186485
100.000000, 262.685565
100.000000, 269.182125
100.000000, 275.676165
100.000000, 282.167685
100.000000, 288.656685
100.000000, 295.143165
100.000000, 301.627125
100.000000, 308.108565
100.000000, 314.587485
100.000000, 321.063885
100.000000, 327.537765
100.000000, 334.009125
100.000000, 340.477965
100.000000, 346.944285
100.000000, 353.408085
100.000000, 359.869365
100.000000, 6.328125
100.000000, 12.784365
100.000000, 19.238085
100.000000, 25.689285
100.000000, 32.137965
100.000000, 38.584125
100.000000, 45.027765
100.000000, 51.468885
100.000000, 57.907485
100.000000, 64.343565
100.000000, 70.777125
100.000000, 77.208165
100.000000, 83.636685
100.000000, 90.062685
100.000000, 96.486165
100.000000, 102.907125
100.000000, 109.325565
100.000000, 115.741485
100.000000, 122.154885
100.000000, 128.565765
100.000000, 134.974125
100.000000, 141.379965
100.000000, 147.783285
100.000000, 154.184085
100.000000, 160.582365
100.000000, 166.978125
100.000000, 173.371365
100.000000, 179.762085
100.000000, 186.150285
100.000000, 192.535965
100.000000, 198.919125
100.000000, 205.299765
100.000000, 211.677885
100.000000, 218.053485
100.000000, 224.426565
100.000000, 230.797125
100.000000, 237.165165
100.000000, 243.530685
100.000000, 249.893685
100.000000, 256.254165
100.000000, 262.612125
100.000000, 268.967565
100.000000, 275.320485
100.000000, 281.670885
100.000000, 288.018765
100.000000, 294.364125
100.000000, 300.706965
100.000000, 307.047285
100.000000, 313.385085
100.000000, 319.720365
100.000000, 326.053125
100.000000, 332.383365
100.000000, 338.711085
100.000000, 345.036285
100.000000, 351.358965
100.000000, 357.679125
100.000000, 3.996765
100.000000, 10.311885
100.000000, 16.624485
100.000000, 22.934565
100.000000, 29.242125
100.000000, 35.547165
100.000000, 41.849685
100.000000, 48.149685
100.000000, 54.447165
100.000000, 60.742125
100.000000, 67.034565
100.000000, 73.324485
100.000000, 79.611885
100.000000, 85.896765
100.000000, 92.179125
100.000000, 98.458965
100.000000, 104.736285
100.000000, 111.011085
100.000000, 117.283365
100.000000, 123.553125
100.000000, 129.820365
100.000000, 136.085085
100.000000, 142.347285
100.000000, 148.606965
100.000000, 154.864125
100.000000, 161.118765
100.000000, 167.370885
100.000000, 173.620485
100.000000, 179.867565
100.000000, 186.112125
100.000000, 192.354165
100.000000, 198.593685
100.000000, 204.830685
100.000000, 211.065165
100.000000, 217.297125
100.000000, 223.526565
100.000000, 229.753485
100.000000, 235.977885
100.000000, 242.199765
100.000000, 248.419125
100.000000, 254.635965
100.000000, 260.850285
100.000000, 267.062085
100.000000, 273.271365
100.000000, 279.478125
100.000000, 285.682365
100.000000, 291.884085
100.000000, 298.083285
100.000000, 304.279965
100.000000, 310.474125
100.000000, 316.665765
100.000000, 322.854885
100.000000, 329.041485
100.000000, 335.225565
100.000000, 341.407125
100.000000, 347.586165
100.000000, 353.762685
100.000000, 359.936685
100.000000, 6.108165
100.000000, 12.277125
100.000000, 18.443565
100.000000, 24.607485
100.000000, 30.768885
100.000000, 36.927765
100.000000, 43.084125
100.000000, 49.237965
100.000000, 55.389285
100.000000, 61.538085
100.000000, 67.684365
100.000000, 73.828125
100.000000, 79.969365
100.000000, 86.108085
100.000000, 92.244285
100.000000, 98.377965
100.000000, 104.509125
100.000000, 110.637765
100.000000, 116.763885
100.000000, 122.887485
100.000000, 129.008565
100.000000, 135.127125
100.000000, 141.243165
100.000000, 147.356685
100.000000, 153.467685
100.000000, 159.576165
100.000000, 165.682125
100.000000, 171.785565
100.000000, 177.886485
100.000000, 183.984885
100.000000, 190.080765
100.000000, 196.174125
100.000000, 202.264965
100.000000, 208.353285
100.000000, 214.439085
100.000000, 220.522365
100.000000, 226.603125
100.000000, 232.681365
100.000000, 238.757085
100.000000, 244.830285
100.000000, 250.900965
100.000000, 256.969125
100.000000, 263.034765
100.000000, 269.097885
100.000000, 275.158485
100.000000, 281.216565
100.000000, 287.272125
100.000000, 293.325165
100.000000, 299.375685
100.000000, 305.423685
100.000000, 311.469165
100.000000, 317.512125
100.000000, 323.552565
100.000000, 329.590485
100.000000, 335.625885
100.000000, 341.658765
100.000000, 347.689125
100.000000, 353.716965
100.000000, 359.742285
100.000000, 5.765085
100.000000, 11.785365
100.000000, 17.803125
100.000000, 23.818365
100.000000, 29.831085
100.000000, 35.841285
100.000000, 41.848965
100.000000, 47.854125
100.000000, 53.856765
100.000000, 59.856885
100.000000, 65.854485
100.000000, 71.849565
100.000000, 77.842125
100.000000, 83.832165
100.000000, 89.819685
100.000000, 95.804685
100.000000, 101.787165
100.000000, 107.767125
100.000000, 113.744565
100.000000, 119.719485
100.000000, 125.691885
100.000000, 131.661765
100.000000, 137.629125
100.000000, 143.593965
100.000000, 149.556285
100.000000, 155.516085
100.000000, 161.473365
100.000000, 167.428125
100.000000, 173.380365
100.000000, 179.330085
100.000000, 185.277285
100.000000, 191.221965
100.000000, 197.164125
100.000000, 203.103765
100.000000, 209.040885
100.000000, 214.975485
100.000000, 220.907565
100.000000, 226.837125
100.000000, 232.764165
100.000000, 238.688685
100.000000, 244.610685
100.000000, 250.530165
100.000000, 256.447125
100.000000, 262.361565
100.000000, 268.273485
100.000000, 274.182885
100.000000, 280.089765
100.000000, 285.994125
100.000000, 291.895965
100.000000, 297.795285
100.000000, 303.692085
100.000000, 309.586365
100.000000, 315.478125
100.000000, 321.367365
100.000000, 327.254085
100.000000, 333.138285
100.000000, 339.019965
100.000000, 344.899125
100.000000, 350.775765
100.000000, 356.649885
100.000000, 2.521485
100.000000, 8.390565
100.000000, 14.257125
100.000000, 20.121165
100.000000, 25.982685
100.000000, 31.841685
100.000000, 37.698165
100.000000, 43.552125
100.000000, 49.403565
100.000000, 55.252485
100.000000, 61.098885
100.000000, 66.942765
100.000000, 72.784125
100.000000, 78.622965
100.000000, 84.459285
100.000000, 90.293085
100.000000, 96.124365
100.000000, 101.953125
100.000000, 107.779365
100.000000, 113.603085
100.000000, 119.424285
100.000000, 125.242965
100.000000, 131.059125
100.000000, 136.872765
100.000000, 142.683885
100.000000, 148.492485
100.000000, 154.298565
100.000000, 160.102125
100.000000, 165.903165
100.000000, 171.701685
100.000000, 177.497685
100.000000, 183.291165
100.000000, 189.082125
100.000000, 194.870565
100.000000, 200.656485
100.000000, 206.439885
100.000000, 212.220765
100.000000, 217.999125
100.000000, 223.774965
100.000000, 229.548285
100.000000, 235.319085
100.000000, 241.087365
100.000000, 246.853125
100.000000, 252.616365
100.000000, 258.377085
100.000000, 264.135285
100.000000, 269.890965
100.000000, 275.644125
100.000000, 281.394765
100.000000, 287.142885
100.000000, 292.888485
100.000000, 298.631565
100.000000, 304.372125
100.000000, 310.110165
100.000000, 315.845685
100.000000, 321.578685
100.000000, 327.309165
100.000000, 333.037125
100.000000, 338.762565
100.000000, 344.485485
100.000000, 350.205885
100.000000, 355.923765
100.000000, 1.639125
100.000000, 7.351965
100.000000, 13.062285
100.000000, 18.770085
100.000000, 24.475365
100.000000, 30.178125
100.000000, 35.878365
100.000000, 41.576085
100.000000, 47.271285
100.000000, 52.963965
100.000000, 58.654125
100.000000, 64.341765
100.000000, 70.026885
100.000000, 75.709485
100.000000, 81.389565
100.000000, 87.067125
100.000000, 92.742165
100.000000, 98.414685
100.000000, 104.084685
100.000000, 109.752165
100.000000, 115.417125
100.000000, 121.079565
100.000000, 126.739485
100.000000, 132.396885
100.000000, 138.051765
100.000000, 143.704125
100.000000, 149.353965
100.000000, 155.001285
100.000000, 160.646085
100.000000, 166.288365
100.000000, 171.928125
100.000000, 177.565365
100.000000, 183.200085
100.000000, 188.832285
100.000000, 194.461965
100.000000, 200.089125
100.000000, 205.713765
100.000000, 211.335885
100.000000, 216.955485
100.000000, 222.572565
100.000000, 228.187125
100.000000, 233.799165
100.000000, 239.408685
100.000000, 245.015685
100.000000, 250.620165
100.000000, 256.222125
100.000000, 261.821565
100.000000, 267.418485
100.000000, 273.012885
100.000000, 278.604765
100.000000, 284.194125
100.000000, 289.780965
100.000000, 295.365285
100.000000, 300.947085
100.000000, 306.526365
100.000000, 312.103125
100.000000, 317.677365
100.000000, 323.249085
100.000000, 328.818285
100.000000, 334.384965
100.000000, 339.949125
100.000000, 345.510765
100.000000, 351.069885
100.000000, 356.626485
100.000000, 2.180565
100.000000, 7.732125
100.000000, 13.281165
100.000000, 18.827685
100.000000, 24.371685
100.000000, 29.913165
100.000000, 35.452125
100.000000, 40.988565
100.000000, 46.522485
100.000000, 52.053885
100.000000, 57.582765
100.000000, 63.109125
100.000000, 68.632965
100.000000, 74.154285
100.000000, 79.673085
100.000000, 85.189365
100.000000, 90.703125
100.000000, 96.214365
100.000000, 101.723085
100.000000, 107.229285
100.000000, 112.732965
100.000000, 118.234125
100.000000, 123.732765
100.000000, 129.228885
100.000000, 134.722485
100.000000, 140.213565
100.000000, 145.702125
100.000000, 151.188165
100.000000, 156.671685
100.000000, 162.152685
100.000000, 167.631165
100.000000, 173.107125
100.000000, 178.580565
100.000000, 184.051485
100.000000, 189.519885
100.000000, 194.985765
100.000000, 200.449125
100.000000, 205.909965
100.000000, 211.368285
100.000000, 216.824085
100.000000, 222.277365
100.000000, 227.728125
100.000000, 233.176365
100.000000, 238.622085
100.000000, 244.065285
100.000000, 249.505965
100.000000, 254.944125
100.000000, 260.379765
100.000000, 265.812885
100.000000, 271.243485
100.000000, 276.671565
100.000000, 282.097125
100.000000, 287.520165
100.000000, 292.940685
100.000000, 298.358685
100.000000, 303.774165
100.000000, 309.187125
100.000000, 314.597565
100.000000, 320.005485
100.000000, 325.410885
100.000000, 330.813765
100.000000, 336.214125
100.000000, 341.611965
100.000000, 347.007285
100.000000, 352.400085
100.000000, 357.790365
100.000000, 3.178125
100.000000, 8.563365
100.000000, 13.946085
100.000000, 19.326285
100.000000, 24.703965
100.000000, 30.079125
100.000000, 35.451765
100.000000, 40.821885
100.000000, 46.189485
100.000000, 51.554565
100.000000, 56.917125
100.000000, 62.277165
100.000000, 67.634685
100.000000, 72.989685
100.000000, 78.342165
100.000000, 83.692125
100.000000, 89.039565
100.000000, 94.384485
100.000000, 99.726885
100.000000, 105.066765
100.000000, 110.404125
100.000000, 115.738965
100.000000, 121.071285
100.000000, 126.401085
100.000000, 131.728365
100.000000, 137.053125
100.000000, 142.375365
100.000000, 147.695085
100.000000, 153.012285
100.000000, 158.326965
100.000000, 163.639125
100.000000, 168.948765
100.000000, 174.255885
100.000000, 179.560485
100.000000, 184.862565
100.000000, 190.162125
100.000000, 195.459165
100.000000, 200.753685
100.000000, 206.045685
100.000000, 211.335165
100.000000, 216.622125
100.000000, 221.906565
100.000000, 227.188485
100.000000, 232.467885
100.000000, 237.744765
100.000000, 243.019125
100.000000, 248.290965
100.000000, 253.560285
100.000000, 258.827085
100.000000, 264.091365
100.000000, 269.353125
100.000000, 274.612365
100.000000, 279.869085
100.000000, 285.123285
100.000000, 290.374965
100.000000, 295.624125
100.000000, 300.870765
100.000000, 306.114885
100.000000, 311.356485
100.000000, 316.595565
100.000000, 321.832125
100.000000, 327.066165
100.000000, 332.297685
100.000000, 337.526685
100.000000, 342.753165
100.000000, 347.977125
100.000000, 353.198565
100.000000, 358.417485
100.000000, 3.633885
100.000000, 8.847765
100.000000, 14.059125
100.000000, 19.267965
100.000000, 24.474285
100.000000, 29.678085
100.000000, 34.879365
100.000000, 40.078125
100.000000, 45.274365
100.000000, 50.468085
100.000000, 55.659285
100.000000, 60.847965
100.000000, 66.034125
100.000000, 71.217765
100.000000, 76.398885
100.000000, 81.577485
100.000000, 86.753565
100.000000, 91.927125
100.000000, 97.098165
100.000000, 102.266685
100.000000, 107.432685
100.000000, 112.596165
100.000000, 117.757125
100.000000, 122.915565
100.000000, 128.071485
100.000000, 133.224885
100.000000, 138.375765
100.000000, 143.524125
100.000000, 148.669965
100.000000, 153.813285
100.000000, 158.954085
100.000000, 164.092365
100.000000, 169.228125
100.000000, 174.361365
100.000000, 179.492085
100.000000, 184.620285
100.000000, 189.745965
100.000000, 194.869125
100.000000, 199.989765
100.000000, 205.107885
100.000000, 210.223485
100.000000, 215.336565
100.000000, 220.447125
100.000000, 225.555165
100.000000, 230.660685
100.000000, 235.763685
100.000000, 240.864165
100.000000, 245.962125
100.000000, 251.057565
100.000000, 256.150485
100.000000, 261.240885
100.000000, 266.328765
100.000000, 271.414125
100.000000, 276.496965
100.000000, 281.577285
100.000000, 286.655085
100.000000, 291.730365
100.000000, 296.803125
100.000000, 301.873365
100.000000, 306.941085
100.000000, 312.006285
100.000000, 317.068965
100.000000, 322.129125
100.000000, 327.186765
100.000000, 332.241885
100.000000, 337.294485
100.000000, 342.344565
100.000000, 347.392125
100.000000, 352.437165
100.000000, 357.479685
100.000000, 2.519685
100.000000, 7.557165
100.000000, 12.592125
100.000000, 17.624565
100.000000, 22.654485
100.000000, 27.681885
100.000000, 32.706765
100.000000, 37.729125
100.000000, 42.748965
100.000000, 47.766285
100.000000, 52.781085
100.000000, 57.793365
100.000000, 62.803125
100.000000, 67.810365
100.000000, 72.815085
100.000000, 77.817285
100.000000, 82.816965
100.000000, 87.814125
100.000000, 92.808765
100.000000, 97.800885
100.000000, 102.790485
100.000000, 107.777565
100.000000, 112.762125
100.000000, 117.744165
100.000000, 122.723685
100.000000, 127.700685
100.000000, 132.675165
100.000000, 137.647125
100.000000, 142.616565
100.000000, 147.583485
100.000000, 152.547885
100.000000, 157.509765
100.000000, 162.469125
100.000000, 167.425965
100.000000, 172.380285
100.000000, 177.332085
100.000000, 182.281365
100.000000, 187.228125
100.000000, 192.172365
100.000000, 197.114085
100.000000, 202.053285
100.000000, 206.989965
100.000000, 211.924125
100.000000, 216.855765
100.000000, 221.784885
100.000000, 226.711485
100.000000, 231.635565
100.000000, 236.557125
100.000000, 241.476165
100.000000, 246.392685
100.000000, 251.306685
100.000000, 256.218165
100.000000, 261.127125
100.000000, 266.033565
100.000000, 270.937485
100.000000, 275.838885
100.000000, 280.737765
100.000000, 285.634125
100.000000, 290.527965
100.000000, 295.419285
100.000000, 300.308085
100.000000, 305.194365
100.000000, 310.078125
100.000000, 314.959365
100.000000, 319.838085
100.000000, 324.714285
100.000000, 329.587965
100.000000, 334.459125
100.000000, 339.327765
100.000000, 344.193885
100.000000, 349.057485
100.000000, 353.918565
100.000000, 358.777125
100.000000, 3.633165
100.000000, 8.486685
100.000000, 13.337685
100.000000, 18.186165
100.000000, 23.032125
100.000000, 27.875565
100.000000, 32.716485
100.000000, 37.554885
100.000000, 42.390765
100.000000, 47.224125
100.000000, 52.054965
100.000000, 56.883285
100.000000, 61.709085
100.000000, 66.532365
100.000000, 71.353125
100.000000, 76.171365
100.000000, 80.987085
100.000000, 85.800285
100.000000, 90.610965
100.000000, 95.419125
100.000000, 100.224765
100.000000, 105.027885
100.000000, 109.828485
100.000000, 114.626565
100.000000, 119.422125
100.000000, 124.215165
100.000000, 129.005685
100.000000, 133.793685
100.000000, 138.579165
100.000000, 143.362125
100.000000, 148.142565
100.000000, 152.920485
100.000000, 157.695885
100.000000, 162.468765
100.000000, 167.239125
100.000000, 172.006965
100.000000, 176.772285
100.000000, 181.535085
100.000000, 186.295365
100.000000, 191.053125
100.000000, 195.808365
100.000000, 200.561085
100.000000, 205.311285
100.000000, 210.058965
100.000000, 214.804125
100.000000, 219.546765
100.000000, 224.286885
100.000000, 229.024485
100.000000, 233.759565
100.000000, 238.492125
100.000000, 243.222165
100.000000, 247.949685
100.000000, 252.674685
100.000000, 257.397165
100.000000, 262.117125
100.000000, 266.834565
100.000000, 271.549485
100.000000, 276.261885
100.000000, 280.971765
100.000000, 285.679125
100.000000, 290.383965
100.000000, 295.086285
100.000000, 299.786085
100.000000, 304.483365
100.000000, 309.178125
100.000000, 313.870365
100.000000, 318.560085
100.000000, 323.247285
100.000000, 327.931965
100.000000, 332.614125
100.000000, 337.293765
100.000000, 341.970885
100.000000, 346.645485
100.000000, 351.317565
100.000000, 355.987125
100.000000, 0.654165
100.000000, 5.318685
100.000000, 9.980685
100.000000, 14.640165
100.000000, 19.297125
100.000000, 23.951565
100.000000, 28.603485
100.000000, 33.252885
100.000000, 37.899765
100.000000, 42.544125
100.000000, 47.185965
100.000000, 51.825285
100.000000, 56.462085
100.000000, 61.096365
100.000000, 65.728125
100.000000, 70.357365
100.000000, 74.984085
100.000000, 79.608285
100.000000, 84.229965
100.000000, 88.849125
100.000000, 93.465765
100.000000, 98.079885
100.000000, 102.691485
100.000000, 107.300565
100.000000, 111.907125
100.000000, 116.511165
100.000000, 121.112685
100.000000, 125.711685
100.000000, 130.308165
100.000000, 134.902125
100.000000, 139.493565
100.000000, 144.082485
100.000000, 148.668885
100.000000, 153.252765
100.000000, 157.834125
100.000000, 162.412965
100.000000, 166.989285
100.000000, 171.563085
100.000000, 176.134365
100.000000, 180.703125
100.000000, 185.269365
100.000000, 189.833085
100.000000, 194.394285
100.000000, 198.952965
100.000000, 203.509125
100.000000, 208.062765
100.000000, 212.613885
100.000000, 217.162485
100.000000, 221.708565
100.000000, 226.252125
100.000000, 230.793165
100.000000, 235.331685
100.000000, 239.867685
100.000000, 244.401165
100.000000, 248.932125
100.000000, 253.460565
100.000000, 257.986485
100.000000, 262.509885
100.000000, 267.030765
100.000000, 271.549125
100.000000, 276.064965
100.000000, 280.578285
100.000000, 285.089085
100.000000, 289.597365
100.000000, 294.103125
100.000000, 298.606365
100.000000, 303.107085
100.000000, 307.605285
100.000000, 312.100965
100.000000, 316.594125
100.000000, 321.084765
100.000000, 325.572885
100.000000, 330.058485
100.000000, 334.541565
100.000000, 339.022125
100.000000, 343.500165
100.000000, 347.975685
100.000000, 352.448685
100.000000, 356.919165
100.000000, 1.387125
100.000000, 5.852565
100.000000, 10.315485
100.000000, 14.775885
100.000000, 19.233765
100.000000, 23.689125
100.000000, 28.141965
100.000000, 32.592285
100.000000, 37.040085
100.000000, 41.485365
100.000000, 45.928125
100.000000, 50.368365
100.000000, 54.806085
100.000000, 59.241285
100.000000, 63.673965
100.000000, 68.104125
100.000000, 72.531765
100.000000, 76.956885
100.000000, 81.379485
100.000000, 85.799565
100.000000, 90.217125
100.000000, 94.632165
100.000000, 99.044685
100.000000, 103.454685
100.000000, 107.862165
100.000000, 112.267125
100.000000, 116.669565
100.000000, 121.069485
100.000000, 125.466885
100.000000, 129.861765
100.000000, 134.254125
100.000000, 138.643965
100.000000, 143.031285
100.000000, 147.416085
100.000000, 151.798365
100.000000, 156.178125
100.000000, 160.555365
100.000000, 164.930085
100.000000, 169.302285
100.000000, 173.671965
100.000000, 178.039125
100.000000, 182.403765
100.000000, 186.765885
100.000000, 191.125485
100.000000, 195.482565
100.000000, 199.837125
100.000000, 204.189165
100.000000, 208.538685
100.000000, 212.885685
100.000000, 217.230165
100.000000, 221.572125
100.000000, 225.911565
100.000000, 230.248485
100.000000, 234.582885
100.000000, 238.914765
100.000000, 243.244125
100.000000, 247.570965
100.000000, 251.895285
100.000000, 256.217085
100.000000, 260.536365
100.000000, 264.853125
100.000000, 269.167365
100.000000, 273.479085
100.000000, 277.788285
100.000000, 282.094965
100.000000, 286.399125
100.000000, 290.700765
100.000000, 294.999885
100.000000, 299.296485
100.000000, 303.590565
100.000000, 307.882125
100.000000, 312.171165
100.000000, 316.457685
100.000000, 320.741685
100.000000, 325.023165
100.000000, 329.302125
100.000000, 333.578565
100.000000, 337.852485
100.000000, 342.123885
100.000000, 346.392765
100.000000, 350.659125
100.000000, 354.922965
100.000000, 359.184285
100.000000, 3.443085
100.000000, 7.699365
100.000000, 11.953125
100.000000, 16.204365
100.000000, 20.453085
100.000000, 24.699285
100.000000, 28.942965
100.000000, 33.184125
100.000000, 37.422765
100.000000, 41.658885
100.000000, 45.892485
100.000000, 50.123565
100.000000, 54.352125
100.000000, 58.578165
100.000000, 62.801685
100.000000, 67.022685
100.000000, 71.241165
100.000000, 75.457125
100.000000, 79.670565
100.000000, 83.881485
100.000000, 88.089885
100.000000, 92.295765
100.000000, 96.499125
100.000000, 100.699965
100.000000, 104.898285
100.000000, 109.094085
100.000000, 113.287365
100.000000, 117.478125
100.000000, 121.666365
100.000000, 125.852085
100.000000, 130.035285
100.000000, 134.215965
100.000000, 138.394125
100.000000, 142.569765
100.000000, 146.742885
100.000000, 150.913485
100.000000, 155.081565
100.000000, 159.247125
100.000000, 163.410165
100.000000, 167.570685
100.000000, 171.728685
100.000000, 175.884165
100.000000, 180.037125
100.000000, 184.187565
100.000000, 188.335485
100.000000, 192.480885
100.000000, 196.623765
100.000000, 200.764125
100.000000, 204.901965
100.000000, 209.037285
100.000000, 213.170085
100.000000, 217.300365
100.000000, 221.428125
100.000000, 225.553365
100.000000, 229.676085
100.000000, 233.796285
100.000000, 237.913965
100.000000, 242.029125
100.000000, 246.141765
100.000000, 250.251885
100.000000, 254.359485
100.000000, 258.464565
100.000000, 262.567125
100.000000, 266.667165
100.000000, 270.764685
100.000000, 274.859685
100.000000, 278.952165
100.000000, 283.042125
100.000000, 287.129565
100.000000, 291.214485
100.000000, 295.296885
100.000000, 299.376765
100.000000, 303.454125
100.000000, 307.528965
100.000000, 311.601285
100.000000, 315.671085
100.000000, 319.738365
100.000000, 323.803125
100.000000, 327.865365
100.000000, 331.925085
100.000000, 335.982285
100.000000, 340.036965
100.000000, 344.089125
100.000000, 348.138765
100.000000, 352.185885
100.000000, 356.230485
100.000000, 0.272565
100.000000, 4.312125
100.000000, 8.349165
100.000000, 12.383685
100.000000, 16.415685
100.000000, 20.445165
100.000000, 24.472125
100.000000, 28.496565
100.000000, 32.518485
100.000000, 36.537885
100.000000, 40.554765
100.000000, 44.569125
100.000000, 48.580965
100.000000, 52.590285
100.000000, 56.597085
100.000000, 60.601365
100.000000, 64.603125
100.000000, 68.602365
100.000000, 72.599085
100.000000, 76.593285
100.000000, 80.584965
100.000000, 84.574125
100.000000, 88.560765
100.000000, 92.544885
100.000000, 96.526485
100.000000, 100.505565
100.000000, 104.482125
100.000000, 108.456165
100.000000, 112.427685
100.000000, 116.396685
100.000000, 120.363165
100.000000, 124.327125
100.000000, 128.288565
100.000000, 132.247485
100.000000, 136.203885
100.000000, 140.157765
100.000000, 144.109125
100.000000, 148.057965
100.000000, 152.004285
100.000000, 155.948085
100.000000, 159.889365
100.000000, 163.828125
100.000000, 167.764365
100.000000, 171.698085
100.000000, 175.629285
100.000000, 179.557965
100.000000, 183.484125
100.000000, 187.407765
100.000000, 191.328885
100.000000, 195.247485
100.000000, 199.163565
100.000000, 203.077125
100.000000, 206.988165
100.000000, 210.896685
100.000000, 214.802685
100.000000, 218.706165
100.000000, 222.607125
100.000000, 226.505565
100.000000, 230.401485
100.000000, 234.294885
100.000000, 238.185765
100.000000, 242.074125
100.000000, 245.959965
100.000000, 249.843285
100.000000, 253.724085
100.000000, 257.602365
100.000000, 261.478125
100.000000, 265.351365
100.000000, 269.222085
100.000000, 273.090285
100.000000, 276.955965
100.000000, 280.819125
100.000000, 284.679765
100.000000, 288.537885
100.000000, 292.393485
100.000000, 296.246565
100.000000, 300.097125
100.000000, 303.945165
100.000000, 307.790685
100.000000, 311.633685
100.000000, 315.474165
100.000000, 319.312125
100.000000, 323.147565
100.000000, 326.980485
100.000000, 330.810885
100.000000, 334.638765
100.000000, 338.464125
100.000000, 342.286965
100.000000, 346.107285
100.000000, 349.925085
100.000000, 353.740365
100.000000, 357.553125
100.000000, 1.363365
100.000000, 5.171085
100.000000, 8.976285
100.000000, 12.778965
100.000000, 16.579125
100.000000, 20.376765
100.000000, 24.171885
100.000000, 27.964485
100.000000, 31.754565
100.000000, 35.542125
100.000000, 39.327165
100.000000, 43.109685
100.000000, 46.889685
100.000000, 50.667165
100.000000, 54.442125
100.000000, 58.214565
100.000000, 61.984485
100.000000, 65.751885
100.000000, 69.516765
100.000000, 73.279125
100.000000, 77.038965
100.000000, 80.796285
100.000000, 84.551085
100.000000, 88.303365
100.000000, 92.053125
100.000000, 95.800365
100.000000, 99.545085
100.000000, 103.287285
100.000000, 107.026965
100.000000, 110.764125
100.000000, 114.498765
100.000000, 118.230885
100.000000, 121.960485
100.000000, 125.687565
100.000000, 129.412125
100.000000, 133.134165
100.000000, 136.853685
100.000000, 140.570685
100.000000, 144.285165
100.000000, 147.997125
100.000000, 151.706565
100.000000, 155.413485
100.000000, 159.117885
100.000000, 162.819765
100.000000, 166.519125
100.000000, 170.215965
100.000000, 173.910285
100.000000, 177.602085
100.000000, 181.291365
100.000000, 184.978125
100.000000, 188.662365
100.000000, 192.344085
100.000000, 196.023285
100.000000, 199.699965
100.000000, 203.374125
100.000000, 207.045765
100.000000, 210.714885
100.000000, 214.381485
100.000000, 218.045565
100.000000, 221.707125
100.000000, 225.366165
100.000000, 229.022685
100.000000, 232.676685
100.000000, 236.328165
100.000000, 239.977125
100.000000, 243.623565
100.000000, 247.267485
100.000000, 250.908885
100.000000, 254.547765
100.000000, 258.184125
100.000000, 261.817965
100.000000, 265.449285
100.000000, 269.078085
100.000000, 272.704365
100.000000, 276.328125
100.000000, 279.949365
100.000000, 283.568085
100.000000, 287.184285
100.000000, 290.797965
100.000000, 294.409125
100.000000, 298.017765
100.000000, 301.623885
100.000000, 305.227485
100.000000, 308.828565
100.000000, 312.427125
100.000000, 316.023165
100.000000, 319.616685
100.000000, 323.207685
100.000000, 326.796165
100.000000, 330.382125
100.000000, 333.965565
100.000000, 337.546485
100.000000, 341.124885
100.000000, 344.700765
100.000000, 348.274125
100.000000, 351.844965
100.000000, 355.413285
100.000000, 358.979085
100.000000, 2.542365
100.000000, 6.103125
100.000000, 9.661365
100.000000, 13.217085
100.000000, 16.770285
100.000000, 20.320965
100.000000, 23.869125
100.000000, 27.414765
100.000000, 30.957885
100.000000, 34.498485
100.000000, 38.036565
100.000000, 41.572125
100.000000, 45.105165
100.000000, 48.635685
100.000000, 52.163685
100.000000, 55.689165
100.000000, 59.212125
100.000000, 62.732565
100.000000, 66.250485
100.000000, 69.765885
100.000000, 73.278765
100.000000, 76.789125
100.000000, 80.296965
100.000000, 83.802285
100.000000, 87.305085
100.000000, 90.805365
100.000000, 94.303125
100.000000, 97.798365
100.000000, 101.291085
100.000000, 104.781285
100.000000, 108.268965
100.000000, 111.754125
100.000000, 115.236765
100.000000, 118.716885
100.000000, 122.194485
100.000000, 125.669565
100.000000, 129.142125
100.000000, 132.612165
100.000000, 136.079685
100.000000, 139.544685
100.000000, 143.007165
100.000000, 146.467125
100.000000, 149.924565
100.000000, 153.379485
100.000000, 156.831885
100.000000, 160.281765
100.000000, 163.729125
100.000000, 167.173965
100.000000, 170.616285
100.000000, 174.056085
100.000000, 177.493365
100.000000, 180.928125
100.000000, 184.360365
100.000000, 187.790085
100.000000, 191.217285
100.000000, 194.641965
100.000000, 198.064125
100.000000, 201.483765
100.000000, 204.900885
100.000000, 208.315485
100.000000, 211.727565
100.000000, 215.137125
100.000000, 218.544165
100.000000, 221.948685
100.000000, 225.350685
100.000000, 228.750165
100.000000, 232.147125
100.000000, 235.541565
100.000000, 238.933485
100.000000, 242.322885
100.000000, 245.709765
100.000000, 249.094125
100.000000, 252.475965
100.000000, 255.855285
100.000000, 259.232085
100.000000, 262.606365
100.000000, 265.978125
100.000000, 269.347365
100.000000, 272.714085
100.000000, 276.078285
100.000000, 279.439965
100.000000, 282.799125
100.000000, 286.155765
100.000000, 289.509885
100.000000, 292.861485
100.000000, 296.210565
100.000000, 299.557125
100.000000, 302.901165
100.000000, 306.242685
100.000000, 309.581685
100.000000, 312.918165
100.000000, 316.252125
100.000000, 319.583565
100.000000, 322.912485
100.000000, 326.238885
100.000000, 329.562765
100.000000, 332.884125
100.000000, 336.202965
100.000000, 339.519285
100.000000, 342.833085
100.000000, 346.144365
100.000000, 349.453125
100.000000, 352.759365
100.000000, 356.063085
100.000000, 359.364285
100.000000, 2.662965
100.000000, 5.959125
100.000000, 9.252765
100.000000, 12.543885
100.000000, 15.832485
100.000000, 19.118565
100.000000, 22.402125
100.000000, 25.683165
100.000000, 28.961685
100.000000, 32.237685
100.000000, 35.511165
100.000000, 38.782125
100.000000, 42.050565
100.000000, 45.316485
100.000000, 48.579885
100.000000, 51.840765
100.000000, 55.099125
100.000000, 58.354965
100.000000, 61.608285
100.000000, 64.859085
100.000000, 68.107365
100.000000, 71.353125
100.000000, 74.596365
100.000000, 77.837085
100.000000, 81.075285
100.000000, 84.310965
100.000000, 87.544125
100.000000, 90.774765
100.000000, 94.002885
100.000000, 97.228485
100.000000, 100.451565
100.000000, 103.672125
100.000000, 106.890165
100.000000, 110.105685
100.000000, 113.318685
100.000000, 116.529165
100.000000, 119.737125
100.000000, 122.942565
100.000000, 126.145485
100.000000, 129.345885
100.000000, 132.543765
100.000000, 135.739125
100.000000, 138.931965
100.000000, 142.122285
100.000000, 145.310085
100.000000, 148.495365
100.000000, 151.678125
100.000000, 154.858365
100.000000, 158.036085
100.000000, 161.211285
100.000000, 164.383965
100.000000, 167.554125
100.000000, 170.721765
100.000000, 173.886885
100.000000, 177.049485
100.000000, 180.209565
100.000000, 183.367125
100.000000, 186.522165
100.000000, 189.674685
100.000000, 192.824685
100.000000, 195.972165
100.000000, 199.117125
100.000000, 202.259565
100.000000, 205.399485
100.000000, 208.536885
100.000000, 211.671765
100.000000, 214.804125
100.000000, 217.933965
100.000000, 221.061285
100.000000, 224.186085
100.000000, 227.308365
100.000000, 230.428125
100.000000, 233.545365
100.000000, 236.660085
100.000000, 239.772285
100.000000, 242.881965
100.000000, 245.989125
100.000000, 249.093765
100.000000, 252.195885
100.000000, 255.295485
100.000000, 258.392565
100.000000, 261.487125
100.000000, 264.579165
100.000000, 267.668685
100.000000, 270.755685
100.000000, 273.840165
100.000000, 276.922125
100.000000, 280.001565
100.000000, 283.078485
100.000000, 286.152885
100.000000, 289.224765
100.000000, 292.294125
100.000000, 295.360965
100.000000, 298.425285
100.000000, 301.487085
100.000000, 304.546365
100.000000, 307.603125
100.000000, 310.657365
100.000000, 313.709085
100.000000, 316.758285
100.000000, 319.804965
100.000000, 322.849125
100.000000, 325.890765
100.000000, 328.929885
100.000000, 331.966485
100.000000, 335.000565
100.000000, 338.032125
100.000000, 341.061165
100.000000, 344.087685
100.000000, 347.111685
100.000000, 350.133165
100.000000, 353.152125
100.000000, 356.168565
100.000000, 359.182485
100.000000, 2.193885
100.000000, 5.202765
100.000000, 8.209125
100.000000, 11.212965
100.000000, 14.214285
100.000000, 17.213085
100.000000, 20.209365
100.000000, 23.203125
100.000000, 26.194365
100.000000, 29.183085
100.000000, 32.169285
100.000000, 35.152965
100.000000, 38.134125
100.000000, 41.112765
100.000000, 44.088885
100.000000, 47.062485
100.000000, 50.033565
100.000000, 53.002125
100.000000, 55.968165
100.000000, 58.931685
100.000000, 61.892685
100.000000, 64.851165
100.000000, 67.807125
100.000000, 70.760565
100.000000, 73.711485
100.000000, 76.659885
100.000000, 79.605765
100.000000, 82.549125
100.000000, 85.489965
100.000000, 88.428285
100.000000, 91.364085
100.000000, 94.297365
100.000000, 97.228125
100.000000, 100.156365
100.000000, 103.082085
100.000000, 106.005285
100.000000, 108.925965
100.000000, 111.844125
100.000000, 114.759765
100.000000, 117.672885
100.000000, 120.583485
100.000000, 123.491565
100.000000, 126.397125
100.000000, 129.300165
100.000000, 132.200685
100.000000, 135.098685
100.000000, 137.994165
100.000000, 140.887125
100.000000, 143.777565
100.000000, 146.665485
100.000000, 149.550885
100.000000, 152.433765
100.000000, 155.314125
100.000000, 158.191965
100.000000, 161.067285
100.000000, 163.940085
100.000000, 166.810365
100.000000, 169.678125
100.000000, 172.543365
100.000000, 175.406085
100.000000, 178.266285
100.000000, 181.123965
100.000000, 183.979125
100.000000, 186.831765
100.000000, 189.681885
100.000000, 192.529485
100.000000, 195.374565
100.000000, 198.217125
100.000000, 201.057165
100.000000, 203.894685
100.000000, 206.729685
100.000000, 209.562165
100.000000, 212.392125
100.000000, 215.219565
100.000000, 218.044485
100.000000, 220.866885
100.000000, 223.686765
100.000000, 226.504125
100.000000, 229.318965
100.000000, 232.131285
100.000000, 234.941085
100.000000, 237.748365
100.000000, 240.553125
100.000000, 243.355365
100.000000, 246.155085
100.000000, 248.952285
100.000000, 251.746965
100.000000, 254.539125
100.000000, 257.328765
100.000000, 260.115885
100.000000, 262.900485
100.000000, 265.682565
100.000000, 268.462125
100.000000, 271.239165
100.000000, 274.013685
100.000000, 276.785685
100.000000, 279.555165
100.000000, 282.322125
100.000000, 285.086565
100.000000, 287.848485
100.000000, 290.607885
100.000000, 293.364765
100.000000, 296.119125
100.000000, 298.870965
100.000000, 301.620285
100.000000, 304.367085
100.000000, 307.111365
100.000000, 309.853125
100.000000, 312.592365
100.000000, 315.329085
100.000000, 318.063285
100.000000, 320.794965
100.000000, 323.524125
100.000000, 326.250765
100.000000, 328.974885
100.000000, 331.696485
100.000000, 334.415565
100.000000, 337.132125
100.000000, 339.846165
100.000000, 342.557685
100.000000, 345.266685
100.000000, 347.973165
100.000000, 350.677125
100.000000, 353.378565
100.000000, 356.077485
100.000000, 358.773885
100.000000, 1.467765
100.000000, 4.159125
100.000000, 6.847965
100.000000, 9.534285
100.000000, 12.218085
100.000000, 14.899365
100.000000, 17.578125
100.000000, 20.254365
100.000000, 22.928085
100.000000, 25.599285
100.000000, 28.267965
100.000000, 30.934125
100.000000, 33.597765
100.000000, 36.258885
100.000000, 38.917485
100.000000, 41.573565
100.000000, 44.227125
100.000000, 46.878165
100.000000, 49.526685
100.000000, 52.172685
100.000000, 54.816165
100.000000, 57.457125
100.000000, 60.095565
100.000000, 62.731485
100.000000, 65.364885
100.000000, 67.995765
100.000000, 70.624125
100.000000, 73.249965
100.000000, 75.873285
100.000000, 78.494085
100.000000, 81.112365
100.000000, 83.728125
100.000000, 86.341365
100.000000, 88.952085
100.000000, 91.560285
100.000000, 94.165965
100.000000, 96.769125
100.000000, 99.369765
100.000000, 101.967885
100.000000, 104.563485
100.000000, 107.156565
100.000000, 109.747125
100.000000, 112.335165
100.000000, 114.920685
100.000000, 117.503685
100.000000, 120.084165
100.000000, 122.662125
100.000000, 125.237565
100.000000, 127.810485
100.000000, 130.380885
100.000000, 132.948765
100.000000, 135.514125
100.000000, 138.076965
100.000000, 140.637285
100.000000, 143.195085
100.000000, 145.750365
100.000000, 148.303125
100.000000, 150.853365
100.000000, 153.401085
100.000000, 155.946285
100.000000, 158.488965
100.000000, 161.029125
100.000000, 163.566765
100.000000, 166.101885
100.000000, 168.634485
100.000000, 171.164565
100.000000, 173.692125
100.000000, 176.217165
100.000000, 178.739685
100.000000, 181.259685
100.000000, 183.777165
100.000000, 186.292125
100.000000, 188.804565
100.000000, 191.314485
100.000000, 193.821885
100.000000, 196.326765
100.000000, 198.829125
100.000000, 201.328965
100.000000, 203.826285
100.000000, 206.321085
100.000000, 208.813365
100.000000, 211.303125
100.000000, 213.790365
100.000000, 216.275085
100.000000, 218.757285
100.000000, 221.236965
100.000000, 223.714125
100.000000, 226.188765
100.000000, 228.660885
100.000000, 231.130485
100.000000, 233.597565
100.000000, 236.062125
100.000000, 238.524165
100.000000, 240.983685
100.000000, 243.440685
100.000000, 245.895165
100.000000, 248.347125
100.000000, 250.796565
100.000000, 253.243485
100.000000, 255.687885
100.000000, 258.129765
100.000000, 260.569125
100.000000, 263.005965
100.000000, 265.440285
100.000000, 267.872085
100.000000, 270.301365
100.000000, 272.728125
100.000000, 275.152365
100.000000, 277.574085
100.000000, 279.993285
100.000000, 282.409965
100.000000, 284.824125
100.000000, 287.235765
100.000000, 289.644885
100.000000, 292.051485
100.000000, 294.455565
100.000000, 296.857125
100.000000, 299.256165
100.000000, 301.652685
100.000000, 304.046685
100.000000, 306.438165
100.000000, 308.827125
100.000000, 311.213565
100.000000, 313.597485
100.000000, 315.978885
100.000000, 318.357765
100.000000, 320.734125
100.000000, 323.107965
100.000000, 325.479285
100.000000, 327.848085
100.000000, 330.214365
100.000000, 332.578125
100.000000, 334.939365
100.000000, 337.298085
100.000000, 339.654285
100.000000, 342.007965
100.000000, 344.359125
100.000000, 346.707765
100.000000, 349.053885
100.000000, 351.397485
100.000000, 353.738565
100.000000, 356.077125
100.000000, 358.413165
100.000000, 0.746685
100.000000, 3.077685
100.000000, 5.406165
100.000000, 7.732125
100.000000, 10.055565
100.000000, 12.376485
100.000000, 14.694885
100.000000, 17.010765
100.000000, 19.324125
100.000000, 21.634965
100.000000, 23.943285
100.000000, 26.249085
100.000000, 28.552365
100.000000, 30.853125
100.000000, 33.151365
100.000000, 35.447085
100.000000, 37.740285
100.000000, 40.030965
100.000000, 42.319125
100.000000, 44.604765
100.000000, 46.887885
100.000000, 49.168485
100.000000, 51.446565
100.000000, 53.722125
100.000000, 55.995165
100.000000, 58.265685
100.000000, 60.533685
100.000000, 62.799165
100.000000, 65.062125
100.000000, 67.322565
100.000000, 69.580485
100.000000, 71.835885
100.000000, 74.088765
100.000000, 76.339125
100.000000, 78.586965
100.000000, 80.832285
100.000000, 83.075085
100.000000, 85.315365
100.000000, 87.553125
100.000000, 89.788365
100.000000, 92.021085
100.000000, 94.251285
100.000000, 96.478965
100.000000, 98.704125
100.000000, 100.926765
100.000000, 103.146885
100.000000, 105.364485
100.000000, 107.579565
100.000000, 109.792125
100.000000, 112.002165
100.000000, 114.209685
100.000000, 116.414685
100.000000, 118.617165
100.000000, 120.817125
100.000000, 123.014565
100.000000, 125.209485
100.000000, 127.401885
100.000000, 129.591765
100.000000, 131.779125
100.000000, 133.963965
100.000000, 136.146285
100.000000, 138.326085
100.000000, 140.503365
100.000000, 142.678125
100.000000, 144.850365
100.000000, 147.020085
100.000000, 149.187285
100.000000, 151.351965
100.000000, 153.514125
100.000000, 155.673765
100.000000, 157.830885
100.000000, 159.985485
100.000000, 162.137565
100.000000, 164.287125
100.000000, 166.434165
100.000000, 168.578685
100.000000, 170.720685
100.000000, 172.860165
100.000000, 174.997125
100.000000, 177.131565
100.000000, 179.263485
100.000000, 181.392885
100.000000, 183.519765
100.000000, 185.644125
100.000000, 187.765965
100.000000, 189.885285
100.000000, 192.002085
100.000000, 194.116365
100.000000, 196.228125
100.000000, 198.337365
100.000000, 200.444085
100.000000, 202.548285
100.000000, 204.649965
100.000000, 206.749125
100.000000, 208.845765
100.000000, 210.939885
100.000000, 213.031485
100.000000, 215.120565
100.000000, 217.207125
100.000000, 219.291165
100.000000, 221.372685
100.000000, 223.451685
100.000000, 225.528165
100.000000, 227.602125
100.000000, 229.673565
100.000000, 231.742485
100.000000, 233.808885
100.000000, 235.872765
100.000000, 237.934125
100.000000, 239.992965
100.000000, 242.049285
100.000000, 244.103085
100.000000, 246.154365
100.000000, 248.203125
100.000000, 250.249365
100.000000, 252.293085
100.000000, 254.334285
100.000000, 256.372965
100.000000, 258.409125
100.000000, 260.442765
100.000000, 262.473885
100.000000, 264.502485
100.000000, 266.528565
100.000000, 268.552125
100.000000, 270.573165
100.000000, 272.591685
100.000000, 274.607685
100.000000, 276.621165
100.000000, 278.632125
100.000000, 280.640565
100.000000, 282.646485
100.000000, 284.649885
100.000000, 286.650765
100.000000, 288.649125
100.000000, 290.644965
100.000000, 292.638285
100.000000, 294.629085
100.000000, 296.617365
100.000000, 298.603125
100.000000, 300.586365
100.000000, 302.567085
100.000000, 304.545285
100.000000, 306.520965
100.000000, 308.494125
100.000000, 310.464765
100.000000, 312.432885
100.000000, 314.398485
100.000000, 316.361565
100.000000, 318.322125
100.000000, 320.280165
100.000000, 322.235685
100.000000, 324.188685
100.000000, 326.139165
100.000000, 328.087125
100.000000, 330.032565
100.000000, 331.975485
100.000000, 333.915885
100.000000, 335.853765
100.000000, 337.789125
100.000000, 339.721965
100.000000, 341.652285
100.000000, 343.580085
100.000000, 345.505365
100.000000, 347.428125
100.000000, 349.348365
100.000000, 351.266085
100.000000, 353.181285
100.000000, 355.093965
100.000000, 357.004125
100.000000, 358.911765
100.000000, 0.816885
100.000000, 2.719485
100.000000, 4.619565
100.000000, 6.517125
100.000000, 8.412165
100.000000, 10.304685
100.000000, 12.194685
100.000000, 14.082165
100.000000, 15.967125
100.000000, 17.849565
100.000000, 19.729485
100.000000, 21.606885
100.000000, 23.481765
100.000000, 25.354125
100.000000, 27.223965
100.000000, 29.091285
100.000000, 30.956085
100.000000, 32.818365
100.000000, 34.678125
100.000000, 36.535365
100.000000, 38.390085
100.000000, 40.242285
100.000000, 42.091965
100.000000, 43.939125
100.000000, 45.783765
100.000000, 47.625885
100.000000, 49.465485
100.000000, 51.302565
100.000000, 53.137125
100.000000, 54.969165
100.000000, 56.798685
100.000000, 58.625685
100.000000, 60.450165
100.000000, 62.272125
100.000000, 64.091565
100.000000, 65.908485
100.000000, 67.722885
100.000000, 69.534765
100.000000, 71.344125
100.000000, 73.150965
100.000000, 74.955285
100.000000, 76.757085
100.000000, 78.556365
100.000000, 80.353125
100.000000, 82.147365
100.000000, 83.939085
100.000000, 85.728285
100.000000, 87.514965
100.000000, 89.299125
100.000000, 91.080765
100.000000, 92.859885
100.000000, 94.636485
100.000000, 96.410565
100.000000, 98.182125
100.000000, 99.951165
100.000000, 101.717685
100.000000, 103.481685
100.000000, 105.243165
100.000000, 107.002125
100.000000, 108.758565
100.000000, 110.512485
100.000000, 112.263885
100.000000, 114.012765
100.000000, 115.759125
100.000000, 117.502965
100.000000, 119.244285
100.000000, 120.983085
100.000000, 122.719365
100.000000, 124.453125
100.000000, 126.184365
100.000000, 127.913085
100.000000, 129.639285
100.000000, 131.362965
100.000000, 133.084125
100.000000, 134.802765
100.000000, 136.518885
100.000000, 138.232485
100.000000, 139.943565
100.000000, 141.652125
100.000000, 143.358165
100.000000, 145.061685
100.000000, 146.762685
100.000000, 148.461165
100.000000, 150.157125
100.000000, 151.850565
100.000000, 153.541485
100.000000, 155.229885
100.000000, 156.915765
100.000000, 158.599125
100.000000, 160.279965
100.000000, 161.958285
100.000000, 163.634085
100.000000, 165.307365
100.000000, 166.978125
100.000000, 168.646365
100.000000, 170.312085
100.000000, 171.975285
100.000000, 173.635965
100.000000, 175.294125
100.000000, 176.949765
100.000000, 178.602885
100.000000, 180.253485
100.000000, 181.901565
100.000000, 183.547125
100.000000, 185.190165
100.000000, 186.830685
100.000000, 188.468685
100.000000, 190.104165
100.000000, 191.737125
100.000000, 193.367565
100.000000, 194.995485
100.000000, 196.620885
100.000000, 198.243765
100.000000, 199.864125
100.000000, 201.481965
100.000000, 203.097285
100.000000, 204.710085
100.000000, 206.320365
100.000000, 207.928125
100.000000, 209.533365
100.000000, 211.136085
100.000000, 212.736285
100.000000, 214.333965
100.000000, 215.929125
100.000000, 217.521765
100.000000, 219.111885
100.000000, 220.699485
100.000000, 222.284565
100.000000, 223.867125
100.000000, 225.447165
100.000000, 227.024685
100.000000, 228.599685
100.000000, 230.172165
100.000000, 231.742125
100.000000, 233.309565
100.000000, 234.874485
100.000000, 236.436885
100.000000, 237.996765
100.000000, 239.554125
100.000000, 241.108965
100.000000, 242.661285
100.000000, 244.211085
100.000000, 245.758365
100.000000, 247.303125
100.000000, 248.845365
100.000000, 250.385085
100.000000, 251.922285
100.000000, 253.456965
100.000000, 254.989125
100.000000, 256.518765
100.000000, 258.045885
100.000000, 259.570485
100.000000, 261.092565
100.000000, 262.612125
100.000000, 264.129165
100.000000, 265.643685
100.000000, 267.155685
100.000000, 268.665165
100.000000, 270.172125
100.000000, 271.676565
100.000000, 273.178485
100.000000, 274.677885
100.000000, 276.174765
100.000000, 277.669125
100.000000, 279.160965
100.000000, 280.650285
100.000000, 282.137085
100.000000, 283.621365
100.000000, 285.103125
100.000000, 286.582365
100.000000, 288.059085
100.000000, 289.533285
100.000000, 291.004965
100.000000, 292.474125
100.000000, 293.940765
100.000000, 295.404885
100.000000, 296.866485
100.000000, 298.325565
100.000000, 299.782125
100.000000, 301.236165
100.000000, 302.687685
100.000000, 304.136685
100.000000, 305.583165
100.000000, 307.027125
100.000000, 308.468565
100.000000, 309.907485
100.000000, 311.343885
100.000000, 312.777765
100.000000, 314.209125
100.000000, 315.637965
100.000000, 317.064285
100.000000, 318.488085
100.000000, 319.909365
100.000000, 321.328125
100.000000, 322.744365
100.000000, 324.158085
100.000000, 325.569285
100.000000, 326.977965
100.000000, 328.384125
100.000000, 329.787765
100.000000, 331.188885
100.000000, 332.587485
100.000000, 333.983565
100.000000, 335.377125
100.000000, 336.768165
100.000000, 338.156685
100.000000, 339.542685
100.000000, 340.926165
100.000000, 342.307125
100.000000, 343.685565
100.000000, 345.061485
100.000000, 346.434885
100.000000, 347.805765
100.000000, 349.174125
100.000000, 350.539965
100.000000, 351.903285
100.000000, 353.264085
100.000000, 354.622365
100.000000, 355.978125
100.000000, 357.331365
100.000000, 358.682085
100.000000, 0.030285
100.000000, 1.375965
100.000000, 2.719125
100.000000, 4.059765
100.000000, 5.397885
100.000000, 6.733485
100.000000, 8.066565
100.000000, 9.397125
100.000000, 10.725165
100.000000, 12.050685
100.000000, 13.373685
100.000000, 14.694165
100.000000, 16.012125
100.000000, 17.327565
100.000000, 18.640485
100.000000, 19.950885
100.000000, 21.258765
100.000000, 22.564125
100.000000, 23.866965
100.000000, 25.167285
100.000000, 26.465085
100.000000, 27.760365
100.000000, 29.053125
100.000000, 30.343365
100.000000, 31.631085
100.000000, 32.916285
100.000000, 34.198965
100.000000, 35.479125
100.000000, 36.756765
100.000000, 38.031885
100.000000, 39.304485
100.000000, 40.574565
100.000000, 41.842125
100.000000, 43.107165
100.000000, 44.369685
100.000000, 45.629685
100.000000, 46.887165
100.000000, 48.142125
100.000000, 49.394565
100.000000, 50.644485
100.000000, 51.891885
100.000000, 53.136765
100.000000, 54.379125
100.000000, 55.618965
100.000000, 56.856285
100.000000, 58.091085
100.000000, 59.323365
100.000000, 60.553125
100.000000, 61.780365
100.000000, 63.005085
100.000000, 64.227285
100.000000, 65.446965
100.000000, 66.664125
100.000000, 67.878765
100.000000, 69.090885
100.000000, 70.300485
100.000000, 71.507565
100.000000, 72.712125
100.000000, 73.914165
100.000000, 75.113685
100.000000, 76.310685
100.000000, 77.505165
100.000000, 78.697125
100.000000, 79.886565
100.000000, 81.073485
100.000000, 82.257885
100.000000, 83.439765
100.000000, 84.619125
100.000000, 85.795965
100.000000, 86.970285
100.000000, 88.142085
100.000000, 89.311365
100.000000, 90.478125
100.000000, 91.642365
100.000000, 92.804085
100.000000, 93.963285
100.000000, 95.119965
100.000000, 96.274125
100.000000, 97.425765
100.000000, 98.574885
100.000000, 99.721485
100.000000, 100.865565
100.000000, 102.007125
100.000000, 103.146165
100.000000, 104.282685
100.000000, 105.416685
100.000000, 106.548165
100.000000, 107.677125
100.000000, 108.803565
100.000000, 109.927485
100.000000, 111.048885
100.000000, 112.167765
100.000000, 113.284125
100.000000, 114.397965
100.000000, 115.509285
100.000000, 116.618085
100.000000, 117.724365
100.000000, 118.828125
100.000000, 119.929365
100.000000, 121.028085
100.000000, 122.124285
100.000000, 123.217965
100.000000, 124.309125
100.000000, 125.397765
100.000000, 126.483885
100.000000, 127.567485
100.000000, 128.648565
100.000000, 129.727125
100.000000, 130.803165
100.000000, 131.876685
100.000000, 132.947685
100.000000, 134.016165
100.000000, 135.082125
100.000000, 136.145565
100.000000, 137.206485
100.000000, 138.264885
100.000000, 139.320765
100.000000, 140.374125
100.000000, 141.424965
100.000000, 142.473285
100.000000, 143.519085
100.000000, 144.562365
100.000000, 145.603125
100.000000, 146.641365
100.000000, 147.677085
100.000000, 148.710285
100.000000, 149.740965
100.000000, 150.769125
100.000000, 151.794765
100.000000, 152.817885
100.000000, 153.838485
100.000000, 154.856565
100.000000, 155.872125
100.000000, 156.885165
100.000000, 157.895685
100.000000, 158.903685
100.000000, 159.909165
100.000000, 160.912125
100.000000, 161.912565
100.000000, 162.910485
100.000000, 163.905885
100.000000, 164.898765
100.000000, 165.889125
100.000000, 166.876965
100.000000, 167.862285
100.000000, 168.845085
100.000000, 169.825365
100.000000, 170.803125
100.000000, 171.778365
100.000000, 172.751085
100.000000, 173.721285
100.000000, 174.688965
100.000000, 175.654125
100.000000, 176.616765
100.000000, 177.576885
100.000000, 178.534485
100.000000, 179.489565
100.000000, 180.442125
100.000000, 181.392165
100.000000, 182.339685
100.000000, 183.284685
100.000000, 184.227165
100.000000, 185.167125
100.000000, 186.104565
100.000000, 187.039485
100.000000, 187.971885
100.000000, 188.901765
100.000000, 189.829125
100.000000, 190.753965
100.000000, 191.676285
100.000000, 192.596085
100.000000, 193.513365
100.000000, 194.428125
100.000000, 195.340365
100.000000, 196.250085
100.000000, 197.157285
100.000000, 198.061965
100.000000, 198.964125
100.000000, 199.863765
100.000000, 200.760885
100.000000, 201.655485
100.000000, 202.547565
100.000000, 203.437125
100.000000, 204.324165
100.000000, 205.208685
100.000000, 206.090685
100.000000, 206.970165
100.000000, 207.847125
100.000000, 208.721565
100.000000, 209.593485
100.000000, 210.462885
100.000000, 211.329765
100.000000, 212.194125
100.000000, 213.055965
100.000000, 213.915285
100.000000, 214.772085
100.000000, 215.626365
100.000000, 216.478125
100.000000, 217.327365
100.000000, 218.174085
100.000000, 219.018285
100.000000, 219.859965
100.000000, 220.699125
100.000000, 221.535765
100.000000, 222.369885
100.000000, 223.201485
100.000000, 224.030565
100.000000, 224.857125
100.000000, 225.681165
100.000000, 226.502685
100.000000, 227.321685
100.000000, 228.138165
100.000000, 228.952125
100.000000, 229.763565
100.000000, 230.572485
100.000000, 231.378885
100.000000, 232.182765
100.000000, 232.984125
100.000000, 233.782965
100.000000, 234.579285
100.000000, 235.373085
100.000000, 236.164365
100.000000, 236.953125
100.000000, 237.739365
100.000000, 238.523085
100.000000, 239.304285
100.000000, 240.082965
100.000000, 240.859125
100.000000, 241.632765
100.000000, 242.403885
100.000000, 243.172485
100.000000, 243.938565
100.000000, 244.702125
100.000000, 245.463165
100.000000, 246.221685
100.000000, 246.977685
100.000000, 247.731165
100.000000, 248.482125
100.000000, 249.230565
100.000000, 249.976485
100.000000, 250.719885
100.000000, 251.460765
100.000000, 252.199125
100.000000, 252.934965
100.000000, 253.668285
100.000000, 254.399085
100.000000, 255.127365
100.000000, 255.853125
100.000000, 256.576365
100.000000, 257.297085
100.000000, 258.015285
100.000000, 258.730965
100.000000, 259.444125
100.000000, 260.154765
100.000000, 260.862885
100.000000, 261.568485
100.000000, 262.271565
100.000000, 262.972125
100.000000, 263.670165
100.000000, 264.365685
100.000000, 265.058685
100.000000, 265.749165
100.000000, 266.437125
100.000000, 267.122565
100.000000, 267.805485
100.000000, 268.485885
100.000000, 269.163765
100.000000, 269.839125
100.000000, 270.511965
100.000000, 271.182285
100.000000, 271.850085
100.000000, 272.515365
100.000000, 273.178125
100.000000, 273.838365
100.000000, 274.496085
100.000000, 275.151285
100.000000, 275.803965
100.000000, 276.454125
100.000000, 277.101765
100.000000, 277.746885
100.000000, 278.389485
100.000000, 279.029565
100.000000, 279.667125
100.000000, 280.302165
100.000000, 280.934685
100.000000, 281.564685
100.000000, 282.192165
100.000000, 282.817125
100.000000, 283.439565
100.000000, 284.059485
100.000000, 284.676885
100.000000, 285.291765
100.000000, 285.904125
100.000000, 286.513965
100.000000, 287.121285
100.000000, 287.726085
100.000000, 288.328365
100.000000, 288.928125
100.000000, 289.525365
100.000000, 290.120085
100.000000, 290.712285
100.000000, 291.301965
100.000000, 291.889125
100.000000, 292.473765
100.000000, 293.055885
100.000000, 293.635485
100.000000, 294.212565
100.000000, 294.787125
100.000000, 295.359165
100.000000, 295.928685
100.000000, 296.495685
100.000000, 297.060165
100.000000, 297.622125
100.000000, 298.181565
100.000000, 298.738485
100.000000, 299.292885
100.000000, 299.844765
100.000000, 300.394125
100.000000, 300.940965
100.000000, 301.485285
100.000000, 302.027085
100.000000, 302.566365
100.000000, 303.103125
100.000000, 303.637365
100.000000, 304.169085
100.000000, 304.698285
100.000000, 305.224965
100.000000, 305.749125
100.000000, 306.270765
100.000000, 306.789885
100.000000, 307.306485
100.000000, 307.820565
100.000000, 308.332125
100.000000, 308.841165
100.000000, 309.347685
100.000000, 309.851685
100.000000, 310.353165
100.000000, 310.852125
100.000000, 311.348565
100.000000, 311.842485
100.000000, 312.333885
100.000000, 312.822765
100.000000, 313.309125
100.000000, 313.792965
100.000000, 314.274285
100.000000, 314.753085
100.000000, 315.229365
100.000000, 315.703125
100.000000, 316.174365
100.000000, 316.643085
100.000000, 317.109285
100.000000, 317.572965
100.000000, 318.034125
100.000000, 318.492765
100.000000, 318.948885
100.000000, 319.402485
100.000000, 319.853565
100.000000, 320.302125
100.000000, 320.748165
100.000000, 321.191685
100.000000, 321.632685
100.000000, 322.071165
100.000000, 322.507125
100.000000, 322.940565
100.000000, 323.371485
100.000000, 323.799885
100.000000, 324.225765
100.000000, 324.649125
100.000000, 325.069965
100.000000, 325.488285
100.000000, 325.904085
100.000000, 326.317365
100.000000, 326.728125
100.000000, 327.136365
100.000000, 327.542085
100.000000, 327.945285
100.000000, 328.345965
100.000000, 328.744125
100.000000, 329.139765
100.000000, 329.532885
100.000000, 329.923485
100.000000, 330.311565
100.000000, 330.697125
100.000000, 331.080165
100.000000, 331.460685
100.000000, 331.838685
100.000000, 332.214165
100.000000, 332.587125
100.000000, 332.957565
100.000000, 333.325485
100.000000, 333.690885
100.000000, 334.053765
100.000000, 334.414125
100.000000, 334.771965
100.000000, 335.127285
100.000000, 335.480085
100.000000, 335.830365
100.000000, 336.178125
100.000000, 336.523365
100.000000, 336.866085
100.000000, 337.206285
100.000000, 337.543965
100.000000, 337.879125
100.000000, 338.211765
100.000000, 338.541885
100.000000, 338.869485
100.000000, 339.194565
100.000000, 339.517125
100.000000, 339.837165
100.000000, 340.154685
100.000000, 340.469685
100.000000, 340.782165
100.000000, 341.092125
100.000000, 341.399565
100.000000, 341.704485
100.000000, 342.006885
100.000000, 342.306765
100.000000, 342.604125
100.000000, 342.898965
100.000000, 343.191285
100.000000, 343.481085
100.000000, 343.768365
100.000000, 344.053125
100.000000, 344.335365
100.000000, 344.615085
100.000000, 344.892285
100.000000, 345.166965
100.000000, 345.439125
100.000000, 345.708765
100.000000, 345.975885
100.000000, 346.240485
100.000000, 346.502565
100.000000, 346.762125
100.000000, 347.019165
100.000000, 347.273685
100.000000, 347.525685
100.000000, 347.775165
100.000000, 348.022125
100.000000, 348.266565
100.000000, 348.508485
100.000000, 348.747885
100.000000, 348.984765
100.000000, 349.219125
100.000000, 349.450965
100.000000, 349.680285
100.000000, 349.907085
100.000000, 350.131365
100.000000, 350.353125
100.000000, 350.572365
100.000000, 350.789085
100.000000, 351.003285
100.000000, 351.214965
100.000000, 351.424125
100.000000, 351.630765
100.000000, 351.834885
100.000000, 352.036485
100.000000, 352.235565
100.000000, 352.432125
100.000000, 352.626165
100.000000, 352.817685
100.000000, 353.006685
100.000000, 353.193165
100.000000, 353.377125
100.000000, 353.558565
100.000000, 353.737485
100.000000, 353.913885
100.000000, 354.087765
100.000000, 354.259125
100.000000, 354.427965
100.000000, 354.594285
100.000000, 354.758085
100.000000, 354.919365
100.000000, 355.078125
100.000000, 355.234365
100.000000, 355.388085
100.000000, 355.539285
100.000000, 355.687965
100.000000, 355.834125
100.000000, 355.977765
100.000000, 356.118885
100.000000, 356.257485
100.000000, 356.393565
100.000000, 356.527125
100.000000, 356.658165
100.000000, 356.786685
100.000000, 356.912685
100.000000, 357.036165
100.000000, 357.157125
100.000000, 357.275565
100.000000, 357.391485
100.000000, 357.504885
100.000000, 357.615765
100.000000, 357.724125
100.000000, 357.829965
100.000000, 357.933285
100.000000, 358.034085
100.000000, 358.132365
100.000000, 358.228125
100.000000, 358.321365
100.000000, 358.412085
100.000000, 358.500285
100.000000, 358.585965
100.000000, 358.669125
100.000000, 358.749765
100.000000, 358.827885
100.000000, 358.903485
100.000000, 358.976565
100.000000, 359.047125
100.000000, 359.115165
100.000000, 359.180685
100.000000, 359.243685
100.000000, 359.304165
100.000000, 359.362125
100.000000, 359.417565
100.000000, 359.470485
100.000000, 359.520885
100.000000, 359.568765
100.000000, 359.614125
100.000000, 359.656965
100.000000, 359.697285
100.000000, 359.735085
100.000000, 359.770365
100.000000, 359.803125
100.000000, 359.833365
100.000000, 359.861085
100.000000, 359.886285
100.000000, 359.908965
100.000000, 359.929125
100.000000, 359.946765
100.000000, 359.961885
100.000000, 359.974485
100.000000, 359.984565
100.000000, 359.992125
100.000000, 359.997165
100.000000, 359.999685
100.000000, 359.999685
100.000000, 359.997165
100.000000, 359.992125
100.000000, 359.984565
100.000000, 359.974485
100.000000, 359.961885
100.000000, 359.946765
100.000000, 359.929125
100.000000, 359.908965
100.000000, 359.886285
100.000000, 359.861085
100.000000, 359.833365
100.000000, 359.803125
100.000000, 359.770365
100.000000, 359.735085
100.000000, 359.697285
100.000000, 359.656965
100.000000, 359.614125
100.000000, 359.568765
100.000000, 359.520885
100.000000, 359.470485
100.000000, 359.417565
100.000000, 359.362125
100.000000, 359.304165
100.000000, 359.243685
100.000000, 359.180685
100.000000, 359.115165
100.000000, 359.047125
100.000000, 358.976565
100.000000, 358.903485
100.000000, 358.827885
100.000000, 358.749765
100.000000, 358.669125
100.000000, 358.585965
100.000000, 358.500285
100.000000, 358.412085
100.000000, 358.321365
100.000000, 358.228125
100.000000, 358.132365
100.000000, 358.034085
100.000000, 357.933285
100.000000, 357.829965
100.000000, 357.724125
100.000000, 357.615765
100.000000, 357.504885
100.000000, 357.391485
100.000000, 357.275565
100.000000, 357.157125
100.000000, 357.036165
100.000000, 356.912685
100.000000, 356.786685
100.000000, 356.658165
100.000000, 356.527125
100.000000, 356.393565
100.000000, 356.257485
100.000000, 356.118885
100.000000, 355.977765
100.000000, 355.834125
100.000000, 355.687965
100.000000, 355.539285
100.000000, 355.388085
100.000000, 355.234365
100.000000, 355.078125
100.000000, 354.919365
100.000000, 354.758085
100.000000, 354.594285
100.000000, 354.427965
100.000000, 354.259125
100.000000, 354.087765
100.000000, 353.913885
100.000000, 353.737485
100.000000, 353.558565
100.000000, 353.377125
100.000000, 353.193165
100.000000, 353.006685
100.000000, 352.817685
100.000000, 352.626165
100.000000, 352.432125
100.000000, 352.235565
100.000000, 352.036485
100.000000, 351.834885
100.000000, 351.630765
100.000000, 351.424125
100.000000, 351.214965
100.000000, 351.003285
100.000000, 350.789085
100.000000, 350.572365
100.000000, 350.353125
100.000000, 350.131365
100.000000, 349.907085
100.000000, 349.680285
100.000000, 349.450965
100.000000, 349.219125
100.000000, 348.984765
100.000000, 348.747885
100.000000, 348.508485
100.000000, 348.266565
100.000000, 348.022125
100.000000, 347.775165
100.000000, 347.525685
100.000000, 347.273685
100.000000, 347.019165
100.000000, 346.762125
100.000000, 346.502565
100.000000, 346.240485
100.000000, 345.975885
100.000000, 345.708765
100.000000, 345.439125
100.000000, 345.166965
100.000000, 344.892285
100.000000, 344.615085
100.000000, 344.335365
100.000000, 344.053125
100.000000, 343.768365
100.000000, 343.481085
100.000000, 343.191285
100.000000, 342.898965
100.000000, 342.604125
100.000000, 342.306765
100.000000, 342.006885
100.000000, 341.704485
100.000000, 341.399565
100.000000, 341.092125
100.000000, 340.782165
100.000000, 340.469685
100.000000, 340.154685
100.000000, 339.837165
100.000000, 339.517125
100.000000, 339.194565
100.000000, 338.869485
100.000000, 338.541885
100.000000, 338.211765
100.000000, 337.879125
100.000000, 337.543965
100.000000, 337.206285
100.000000, 336.866085
100.000000, 336.523365
100.000000, 336.178125
100.000000, 335.830365
100.000000, 335.480085
100.000000, 335.127285
100.000000, 334.771965
100.000000, 334.414125
100.000000, 334.053765
100.000000, 333.690885
100.000000, 333.325485
100.000000, 332.957565
100.000000, 332.587125
100.000000, 332.214165
100.000000, 331.838685
100.000000, 331.460685
100.000000, 331.080165
100.000000, 330.697125
100.000000, 330.311565
100.000000, 329.923485
100.000000, 329.532885
100.000000, 329.139765
100.000000, 328.744125
100.000000, 328.345965
100.000000, 327.945285
100.000000, 327.542085
100.000000, 327.136365
100.000000, 326.728125
100.000000, 326.317365
100.000000, 325.904085
100.000000, 325.488285
100.000000, 325.069965
100.000000, 324.649125
100.000000, 324.225765
100.000000, 323.799885
100.000000, 323.371485
100.000000, 322.940565
100.000000, 322.507125
100.000000, 322.071165
100.000000, 321.632685
100.000000, 321.191685
100.000000, 320.748165
100.000000, 320.302125
100.000000, 319.853565
100.000000, 319.402485
100.000000, 318.948885
100.000000, 318.492765
100.000000, 318.034125
100.000000, 317.572965
100.000000, 317.109285
100.000000, 316.643085
100.000000, 316.174365
100.000000, 315.703125
100.000000, 315.229365
100.000000, 314.753085
100.000000, 314.274285
100.000000, 313.792965
100.000000, 313.309125
100.000000, 312.822765
100.000000, 312.333885
100.000000, 311.842485
100.000000, 311.348565
100.000000, 310.852125
100.000000, 310.353165
100.000000, 309.851685
100.000000, 309.347685
100.000000, 308.841165
100.000000, 308.332125
100.000000, 307.820565
100.000000, 307.306485
100.000000, 306.789885
100.000000, 306.270765
100.000000, 305.749125
100.000000, 305.224965
100.000000, 304.698285
100.000000, 304.169085
100.000000, 303.637365
100.000000, 303.103125
100.000000, 302.566365
100.000000, 302.027085
100.000000, 301.485285
100.000000, 300.940965
100.000000, 300.394125
100.000000, 299.844765
100.000000, 299.292885
100.000000, 298.738485
100.000000, 298.181565
100.000000, 297.622125
100.000000, 297.060165
100.000000, 296.495685
100.000000, 295.928685
100.000000, 295.359165
100.000000, 294.787125
100.000000, 294.212565
100.000000, 293.635485
100.000000, 293.055885
100.000000, 292.473765
100.000000, 291.889125
100.000000, 291.301965
100.000000, 290.712285
100.000000, 290.120085
100.000000, 289.525365
100.000000, 288.928125
100.000000, 288.328365
100.000000, 287.726085
100.000000, 287.121285
100.000000, 286.513965
100.000000, 285.904125
100.000000, 285.291765
100.000000, 284.676885
100.000000, 284.059485
100.000000, 283.439565
100.000000, 282.817125
100.000000, 282.192165
100.000000, 281.564685
100.000000, 280.934685
100.000000, 280.302165
100.000000, 279.667125
100.000000, 279.029565
100.000000, 278.389485
100.000000, 277.746885
100.000000, 277.101765
100.000000, 276.454125
100.000000, 275.803965
100.000000, 275.151285
100.000000, 274.496085
100.000000, 273.838365
100.000000, 273.178125
100.000000, 272.515365
100.000000, 271.850085
100.000000, 271.182285
100.000000, 270.511965
100.000000, 269.839125
100.000000, 269.163765
100.000000, 268.485885
100.000000, 267.805485
100.000000, 267.122565
100.000000, 266.437125
100.000000, 265.749165
100.000000, 265.058685
100.000000, 264.365685
100.000000, 263.670165
100.000000, 262.972125
100.000000, 262.271565
100.000000, 261.568485
100.000000, 260.862885
100.000000, 260.154765
100.000000, 259.444125
100.000000, 258.730965
100.000000, 258.015285
100.000000, 257.297085
100.000000, 256.576365
100.000000, 255.853125
100.000000, 255.127365
100.000000, 254.399085
100.000000, 253.668285
100.000000, 252.934965
100.000000, 252.199125
100.000000, 251.460765
100.000000, 250.719885
100.000000, 249.976485
100.000000, 249.230565
100.000000, 248.482125
100.000000, 247.731165
100.000000, 246.977685
100.000000, 246.221685
100.000000, 245.463165
100.000000, 244.702125
100.000000, 243.938565
100.000000, 243.172485
100.000000, 242.403885
100.000000, 241.632765
100.000000, 240.859125
100.000000, 240.082965
100.000000, 239.304285
100.000000, 238.523085
100.000000, 237.739365
100.000000, 236.953125
100.000000, 236.164365
100.000000, 235.373085
100.000000, 234.579285
100.000000, 233.782965
100.000000, 232.984125
100.000000, 232.182765
100.000000, 231.378885
100.000000, 230.572485
100.000000, 229.763565
100.000000, 228.952125
100.000000, 228.138165
100.000000, 227.321685
100.000000, 226.502685
100.000000, 225.681165
100.000000, 224.857125
100.000000, 224.030565
100.000000, 223.201485
100.000000, 222.369885
100.000000, 221.535765
100.000000, 220.699125
100.000000, 219.859965
100.000000, 219.018285
100.000000, 218.174085
100.000000, 217.327365
100.000000, 216.478125
100.000000, 215.626365
100.000000, 214.772085
100.000000, 213.915285
100.000000, 213.055965
100.000000, 212.194125
100.000000, 211.329765
100.000000, 210.462885
100.000000, 209.593485
100.000000, 208.721565
100.000000, 207.847125
100.000000, 206.970165
100.000000, 206.090685
100.000000, 205.208685
100.000000, 204.324165
100.000000, 203.437125
100.000000, 202.547565
100.000000, 201.655485
100.000000, 200.760885
100.000000, 199.863765
100.000000, 198.964125
100.000000, 198.061965
100.000000, 197.157285
100.000000, 196.250085
100.000000, 195.340365
100.000000, 194.428125
100.000000, 193.513365
100.000000, 192.596085
100.000000, 191.676285
100.000000, 190.753965
100.000000, 189.829125
100.000000, 188.901765
100.000000, 187.971885
100.000000, 187.039485
100.000000, 186.104565
100.000000, 185.167125
100.000000, 184.227165
100.000000, 183.284685
100.000000, 182.339685
100.000000, 181.392165
100.000000, 180.442125
100.000000, 179.489565
100.000000, 178.534485
100.000000, 177.576885
100.000000, 176.616765
100.000000, 175.654125
100.000000, 174.688965
100.000000, 173.721285
100.000000, 172.751085
100.000000, 171.778365
100.000000, 170.803125
100.000000, 169.825365
100.000000, 168.845085
100.000000, 167.862285
100.000000, 166.876965
100.000000, 165.889125
100.000000, 164.898765
100.000000, 163.905885
100.000000, 162.910485
100.000000, 161.912565
100.000000, 160.912125
100.000000, 159.909165
100.000000, 158.903685
100.000000, 157.895685
100.000000, 156.885165
100.000000, 155.872125
100.000000, 154.856565
100.000000, 153.838485
100.000000, 152.817885
100.000000, 151.794765
100.000000, 150.769125
100.000000, 149.740965
100.000000, 148.710285
100.000000, 147.677085
100.000000, 146.641365
100.000000, 145.603125
100.000000, 144.562365
100.000000, 143.519085
100.000000, 142.473285
100.000000, 141.424965
100.000000, 140.374125
100.000000, 139.320765
100.000000, 138.264885
100.000000, 137.206485
100.000000, 136.145565
100.000000, 135.082125
100.000000, 134.016165
100.000000, 132.947685
100.000000, 131.876685
100.000000, 130.803165
100.000000, 129.727125
100.000000, 128.648565
100.000000, 127.567485
100.000000, 126.483885
100.000000, 125.397765
100.000000, 124.309125
100.000000, 123.217965
100.000000, 122.124285
100.000000, 121.028085
100.000000, 119.929365
100.000000, 118.828125
100.000000, 117.724365
100.000000, 116.618085
100.000000, 115.509285
100.000000, 114.397965
100.000000, 113.284125
100.000000, 112.167765
100.000000, 111.048885
100.000000, 109.927485
100.000000, 108.803565
100.000000, 107.677125
100.000000, 106.548165
100.000000, 105.416685
100.000000, 104.282685
100.000000, 103.146165
100.000000, 102.007125
100.000000, 100.865565
100.000000, 99.721485
100.000000, 98.574885
100.000000, 97.425765
100.000000, 96.274125
100.000000, 95.119965
100.000000, 93.963285
100.000000, 92.804085
100.000000, 91.642365
100.000000, 90.478125
100.000000, 89.311365
100.000000, 88.142085
100.000000, 86.970285
100.000000, 85.795965
100.000000, 84.619125
100.000000, 83.439765
100.000000, 82.257885
100.000000, 81.073485
100.000000, 79.886565
100.000000, 78.697125
100.000000, 77.505165
100.000000, 76.310685
100.000000, 75.113685
100.000000, 73.914165
100.000000, 72.712125
100.000000, 71.507565
100.000000, 70.300485
100.000000, 69.090885
100.000000, 67.878765
100.000000, 66.664125
100.000000, 65.446965
100.000000, 64.227285
100.000000, 63.005085
100.000000, 61.780365
100.000000, 60.553125
100.000000, 59.323365
100.000000, 58.091085
100.000000, 56.856285
100.000000, 55.618965
100.000000, 54.379125
100.000000, 53.136765
100.000000, 51.891885
100.000000, 50.644485
100.000000, 49.394565
100.000000, 48.142125
100.000000, 46.887165
100.000000, 45.629685
100.000000, 44.369685
100.000000, 43.107165
100.000000, 41.842125
100.000000, 40.574565
100.000000, 39.304485
100.000000, 38.031885
100.000000, 36.756765
100.000000, 35.479125
100.000000, 34.198965
100.000000, 32.916285
100.000000, 31.631085
100.000000, 30.343365
100.000000, 29.053125
100.000000, 27.760365
100.000000, 26.465085
100.000000, 25.167285
100.000000, 23.866965
100.000000, 22.564125
100.000000, 21.258765
100.000000, 19.950885
100.000000, 18.640485
100.000000, 17.327565
100.000000, 16.012125
100.000000, 14.694165
100.000000, 13.373685
100.000000, 12.050685
100.000000, 10.725165
100.000000, 9.397125
100.000000, 8.066565
100.000000, 6.733485
100.000000, 5.397885
100.000000, 4.059765
100.000000, 2.719125
100.000000, 1.375965
100.000000, 0.030285
100.000000, 358.682085
100.000000, 357.331365
100.000000, 355.978125
100.000000, 354.622365
100.000000, 353.264085
100.000000, 351.903285
100.000000, 350.539965
100.000000, 349.174125
100.000000, 347.805765
100.000000, 346.434885
100.000000, 345.061485
100.000000, 343.685565
100.000000, 342.307125
100.000000, 340.926165
100.000000, 339.542685
100.000000, 338.156685
100.000000, 336.768165
100.000000, 335.377125
100.000000, 333.983565
100.000000, 332.587485
100.000000, 331.188885
100.000000, 329.787765
100.000000, 328.384125
100.000000, 326.977965
100.000000, 325.569285
100.000000, 324.158085
100.000000, 322.744365
100.000000, 321.328125
100.000000, 319.909365
100.000000, 318.488085
100.000000, 317.064285
100.000000, 315.637965
100.000000, 314.209125
100.000000, 312.777765
100.000000, 311.343885
100.000000, 309.907485
100.000000, 308.468565
100.000000, 307.027125
100.000000, 305.583165
100.000000, 304.136685
100.000000, 302.687685
100.000000, 301.236165
100.000000, 299.782125
100.000000, 298.325565
100.000000, 296.866485
100.000000, 295.404885
100.000000, 293.940765
100.000000, 292.474125
100.000000, 291.004965
100.000000, 289.533285
100.000000, 288.059085
100.000000, 286.582365
100.000000, 285.103125
100.000000, 283.621365
100.000000, 282.137085
100.000000, 280.650285
100.000000, 279.160965
100.000000, 277.669125
100.000000, 276.174765
100.000000, 274.677885
100.000000, 273.178485
100.000000, 271.676565
100.000000, 270.172125
100.000000, 268.665165
100.000000, 267.155685
100.000000, 265.643685
100.000000, 264.129165
100.000000, 262.612125
100.000000, 261.092565
100.000000, 259.570485
100.000000, 258.045885
100.000000, 256.518765
100.000000, 254.989125
100.000000, 253.456965
100.000000, 251.922285
100.000000, 250.385085
100.000000, 248.845365
100.000000, 247.303125
100.000000, 245.758365
100.000000, 244.211085
100.000000, 242.661285
100.000000, 241.108965
100.000000, 239.554125
100.000000, 237.996765
100.000000, 236.436885
100.000000, 234.874485
100.000000, 233.309565
100.000000, 231.742125
100.000000, 230.172165
100.000000, 228.599685
100.000000, 227.024685
100.000000, 225.447165
100.000000, 223.867125
100.000000, 222.284565
100.000000, 220.699485
100.000000, 219.111885
100.000000, 217.521765
100.000000, 215.929125
100.000000, 214.333965
100.000000, 212.736285
100.000000, 211.136085
100.000000, 209.533365
100.000000, 207.928125
100.000000, 206.320365
100.000000, 204.710085
100.000000, 203.097285
100.000000, 201.481965
100.000000, 199.864125
100.000000, 198.243765
100.000000, 196.620885
100.000000, 194.995485
100.000000, 193.367565
100.000000, 191.737125
100.000000, 190.104165
100.000000, 188.468685
100.000000, 186.830685
100.000000, 185.190165
100.000000, 183.547125
100.000000, 181.901565
100.000000, 180.253485
100.000000, 178.602885
100.000000, 176.949765
100.000000, 175.294125
100.000000, 173.635965
100.000000, 171.975285
100.000000, 170.312085
100.000000, 168.646365
100.000000, 166.978125
100.000000, 165.307365
100.000000, 163.634085
100.000000, 161.958285
100.000000, 160.279965
100.000000, 158.599125
100.000000, 156.915765
100.000000, 155.229885
100.000000, 153.541485
100.000000, 151.850565
100.000000, 150.157125
100.000000, 148.461165
100.000000, 146.762685
100.000000, 145.061685
100.000000, 143.358165
100.000000, 141.652125
100.000000, 139.943565
100.000000, 138.232485
100.000000, 136.518885
100.000000, 134.802765
100.000000, 133.084125
100.000000, 131.362965
100.000000, 129.639285
100.000000, 127.913085
100.000000, 126.184365
100.000000, 124.453125
100.000000, 122.719365
100.000000, 120.983085
100.000000, 119.244285
100.000000, 117.502965
100.000000, 115.759125
100.000000, 114.012765
100.000000, 112.263885
100.000000, 110.512485
100.000000, 108.758565
100.000000, 107.002125
100.000000, 105.243165
100.000000, 103.481685
100.000000, 101.717685
100.000000, 99.951165
100.000000, 98.182125
100.000000, 96.410565
100.000000, 94.636485
100.000000, 92.859885
100.000000, 91.080765
100.000000, 89.299125
100.000000, 87.514965
100.000000, 85.728285
100.000000, 83.939085
100.000000, 82.147365
100.000000, 80.353125
100.000000, 78.556365
100.000000, 76.757085
100.000000, 74.955285
100.000000, 73.150965
100.000000, 71.344125
100.000000, 69.534765
100.000000, 67.722885
100.000000, 65.908485
100.000000, 64.091565
100.000000, 62.272125
100.000000, 60.450165
100.000000, 58.625685
100.000000, 56.798685
100.000000, 54.969165
100.000000, 53.137125
100.000000, 51.302565
100.000000, 49.465485
100.000000, 47.625885
100.000000, 45.783765
100.000000, 43.939125
100.000000, 42.091965
100.000000, 40.242285
100.000000, 38.390085
100.000000, 36.535365
100.000000, 34.678125
100.000000, 32.818365
100.000000, 30.956085
100.000000, 29.091285
100.000000, 27.223965
100.000000, 25.354125
100.000000, 23.481765
100.000000, 21.606885
100.000000, 19.729485
100.000000, 17.849565
100.000000, 15.967125
100.000000, 14.082165
100.000000, 12.194685
100.000000, 10.304685
100.000000, 8.412165
100.000000, 6.517125
100.000000, 4.619565
100.000000, 2.719485
100.000000, 0.816885
100.000000, 358.911765
100.000000, 357.004125
100.000000, 355.093965
100.000000, 353.181285
100.000000, 351.266085
100.000000, 349.348365
100.000000, 347.428125
100.000000, 345.505365
100.000000, 343.580085
100.000000, 341.652285
100.000000, 339.721965
100.000000, 337.789125
100.000000, 335.853765
100.000000, 333.915885
100.000000, 331.975485
100.000000, 330.032565
100.000000, 328.087125
100.000000, 326.139165
100.000000, 324.188685
100.000000, 322.235685
100.000000, 320.280165
100.000000, 318.322125
100.000000, 316.361565
100.000000, 314.398485
100.000000, 312.432885
100.000000, 310.464765
100.000000, 308.494125
100.000000, 306.520965
100.000000, 304.545285
100.000000, 302.567085
100.000000, 300.586365
100.000000, 298.603125
100.000000, 296.617365
100.000000, 294.629085
100.000000, 292.638285
100.000000, 290.644965
100.000000, 288.649125
100.000000, 286.650765
100.000000, 284.649885
100.000000, 282.646485
100.000000, 280.640565
100.000000, 278.632125
100.000000, 276.621165
100.000000, 274.607685
100.000000, 272.591685
100.000000, 270.573165
100.000000, 268.552125
100.000000, 266.528565
100.000000, 264.502485
100.000000, 262.473885
100.000000, 260.442765
100.000000, 258.409125
100.000000, 256.372965
100.000000, 254.334285
100.000000, 252.293085
100.000000, 250.249365
100.000000, 248.203125
100.000000, 246.154365
100.000000, 244.103085
100.000000, 242.049285
100.000000, 239.992965
100.000000, 237.934125
100.000000, 235.872765
100.000000, 233.808885
100.000000, 231.742485
100.000000, 229.673565
100.000000, 227.602125
100.000000, 225.528165
100.000000, 223.451685
100.000000, 221.372685
100.000000, 219.291165
100.000000, 217.207125
100.000000, 215.120565
100.000000, 213.031485
100.000000, 210.939885
100.000000, 208.845765
100.000000, 206.749125
100.000000, 204.649965
100.000000, 202.548285
100.000000, 200.444085
100.000000, 198.337365
100.000000, 196.228125
100.000000, 194.116365
100.000000, 192.002085
100.000000, 189.885285
100.000000, 187.765965
100.000000, 185.644125
100.000000, 183.519765
100.000000, 181.392885
100.000000, 179.263485
100.000000, 177.131565
100.000000, 174.997125
100.000000, 172.860165
100.000000, 170.720685
100.000000, 168.578685
100.000000, 166.434165
100.000000, 164.287125
100.000000, 162.137565
100.000000, 159.985485
100.000000, 157.830885
100.000000, 155.673765
100.000000, 153.514125
100.000000, 151.351965
100.000000, 149.187285
100.000000, 147.020085
100.000000, 144.850365
100.000000, 142.678125
100.000000, 140.503365
100.000000, 138.326085
100.000000, 136.146285
100.000000, 133.963965
100.000000, 131.779125
100.000000, 129.591765
100.000000, 127.401885
100.000000, 125.209485
100.000000, 123.014565
100.000000, 120.817125
100.000000, 118.617165
100.000000, 116.414685
100.000000, 114.209685
100.000000, 112.002165
100.000000, 109.792125
100.000000, 107.579565
100.000000, 105.364485
100.000000, 103.146885
100.000000, 100.926765
100.000000, 98.704125
100.000000, 96.478965
100.000000, 94.251285
100.000000, 92.021085
100.000000, 89.788365
100.000000, 87.553125
100.000000, 85.315365
100.000000, 83.075085
100.000000, 80.832285
100.000000, 78.586965
100.000000, 76.339125
100.000000, 74.088765
100.000000, 71.835885
100.000000, 69.580485
100.000000, 67.322565
100.000000, 65.062125
100.000000, 62.799165
100.000000, 60.533685
100.000000, 58.265685
100.000000, 55.995165
100.000000, 53.722125
100.000000, 51.446565
100.000000, 49.168485
100.000000, 46.887885
100.000000, 44.604765
100.000000, 42.319125
100.000000, 40.030965
100.000000, 37.740285
100.000000, 35.447085
100.000000, 33.151365
100.000000, 30.853125
100.000000, 28.552365
100.000000, 26.249085
100.000000, 23.943285
100.000000, 21.634965
100.000000, 19.324125
100.000000, 17.010765
100.000000, 14.694885
100.000000, 12.376485
100.000000, 10.055565
100.000000, 7.732125
100.000000, 5.406165
100.000000, 3.077685
100.000000, 0.746685
100.000000, 358.413165
100.000000, 356.077125
100.000000, 353.738565
100.000000, 351.397485
100.000000, 349.053885
100.000000, 346.707765
100.000000, 344.359125
100.000000, 342.007965
100.000000, 339.654285
100.000000, 337.298085
100.000000, 334.939365
100.000000, 332.578125
100.000000, 330.214365
100.000000, 327.848085
100.000000, 325.479285
100.000000, 323.107965
100.000000, 320.734125
100.000000, 318.357765
100.000000, 315.978885
100.000000, 313.597485
100.000000, 311.213565
100.000000, 308.827125
100.000000, 306.438165
100.000000, 304.046685
100.000000, 301.652685
100.000000, 299.256165
100.000000, 296.857125
100.000000, 294.455565
100.000000, 292.051485
100.000000, 289.644885
100.000000, 287.235765
100.000000, 284.824125
100.000000, 282.409965
100.000000, 279.993285
100.000000, 277.574085
100.000000, 275.152365
100.000000, 272.728125
100.000000, 270.301365
100.000000, 267.872085
100.000000, 265.440285
100.000000, 263.005965
100.000000, 260.569125
100.000000, 258.129765
100.000000, 255.687885
100.000000, 253.243485
100.000000, 250.796565
100.000000, 248.347125
100.000000, 245.895165
100.000000, 243.440685
100.000000, 240.983685
100.000000, 238.524165
100.000000, 236.062125
100.000000, 233.597565
100.000000, 231.130485
100.000000, 228.660885
100.000000, 226.188765
100.000000, 223.714125
100.000000, 221.236965
100.000000, 218.757285
100.000000, 216.275085
100.000000, 213.790365
100.000000, 211.303125
100.000000, 208.813365
100.000000, 206.321085
100.000000, 203.826285
100.000000, 201.328965
100.000000, 198.829125
100.000000, 196.326765
100.000000, 193.821885
100.000000, 191.314485
100.000000, 188.804565
100.000000, 186.292125
100.000000, 183.777165
100.000000, 181.259685
100.000000, 178.739685
100.000000, 176.217165
100.000000, 173.692125
100.000000, 171.164565
100.000000, 168.634485
100.000000, 166.101885
100.000000, 163.566765
100.000000, 161.029125
100.000000, 158.488965
100.000000, 155.946285
100.000000, 153.401085
100.000000, 150.853365
100.000000, 148.303125
100.000000, 145.750365
100.000000, 143.195085
100.000000, 140.637285
100.000000, 138.076965
100.000000, 135.514125
100.000000, 132.948765
100.000000, 130.380885
100.000000, 127.810485
100.000000, 125.237565
100.000000, 122.662125
100.000000, 120.084165
100.000000, 117.503685
100.000000, 114.920685
100.000000, 112.335165
100.000000, 109.747125
100.000000, 107.156565
100.000000, 104.563485
100.000000, 101.967885
100.000000, 99.369765
100.000000, 96.769125
100.000000, 94.165965
100.000000, 91.560285
100.000000, 88.952085
100.000000, 86.341365
100.000000, 83.728125
100.000000, 81.112365
100.000000, 78.494085
100.000000, 75.873285
100.000000, 73.249965
100.000000, 70.624125
100.000000, 67.995765
100.000000, 65.364885
100.000000, 62.731485
100.000000, 60.095565
100.000000, 57.457125
100.000000, 54.816165
100.000000, 52.172685
100.000000, 49.526685
100.000000, 46.878165
100.000000, 44.227125
100.000000, 41.573565
100.000000, 38.917485
100.000000, 36.258885
100.000000, 33.597765
100.000000, 30.934125
100.000000, 28.267965
100.000000, 25.599285
100.000000, 22.928085
100.000000, 20.254365
100.000000, 17.578125
100.000000, 14.899365
100.000000, 12.218085
100.000000, 9.534285
100.000000, 6.847965
100.000000, 4.159125
100.000000, 1.467765
100.000000, 358.773885
100.000000, 356.077485
100.000000, 353.378565
100.000000, 350.677125
100.000000, 347.973165
100.000000, 345.266685
100.000000, 342.557685
100.000000, 339.846165
100.000000, 337.132125
100.000000, 334.415565
100.000000, 331.696485
100.000000, 328.974885
100.000000, 326.250765
100.000000, 323.524125
100.000000, 320.794965
100.000000, 318.063285
100.000000, 315.329085
100.000000, 312.592365
100.000000, 309.853125
100.000000, 307.111365
100.000000, 304.367085
100.000000, 301.620285
100.000000, 298.870965
100.000000, 296.119125
100.000000, 293.364765
100.000000, 290.607885
100.000000, 287.848485
100.000000, 285.086565
100.000000, 282.322125
100.000000, 279.555165
100.000000, 276.785685
100.000000, 274.013685
100.000000, 271.239165
100.000000, 268.462125
100.000000, 265.682565
100.000000, 262.900485
100.000000, 260.115885
100.000000, 257.328765
100.000000, 254.539125
100.000000, 251.746965
100.000000, 248.952285
100.000000, 246.155085
100.000000, 243.355365
100.000000, 240.553125
100.000000, 237.748365
100.000000, 234.941085
100.000000, 232.131285
100.000000, 229.318965
100.000000, 226.504125
100.000000, 223.686765
100.000000, 220.866885
100.000000, 218.044485
100.000000, 215.219565
100.000000, 212.392125
100.000000, 209.562165
100.000000, 206.729685
100.000000, 203.894685
100.000000, 201.057165
100.000000, 198.217125
100.000000, 195.374565
100.000000, 192.529485
100.000000, 189.681885
100.000000, 186.831765
100.000000, 183.979125
100.000000, 181.123965
100.000000, 178.266285
100.000000, 175.406085
100.000000, 172.543365
100.000000, 169.678125
100.000000, 166.810365
100.000000, 163.940085
100.000000, 161.067285
100.000000, 158.191965
100.000000, 155.314125
100.000000, 152.433765
100.000000, 149.550885
100.000000, 146.665485
100.000000, 143.777565
100.000000, 140.887125
100.000000, 137.994165
100.000000, 135.098685
100.000000, 132.200685
100.000000, 129.300165
100.000000, 126.397125
100.000000, 123.491565
100.000000, 120.583485
100.000000, 117.672885
100.000000, 114.759765
100.000000, 111.844125
100.000000, 108.925965
100.000000, 106.005285
100.000000, 103.082085
100.000000, 100.156365
100.000000, 97.228125
100.000000, 94.297365
100.000000, 91.364085
100.000000, 88.428285
100.000000, 85.489965
100.000000, 82.549125
100.000000, 79.605765
100.000000, 76.659885
100.000000, 73.711485
100.000000, 70.760565
100.000000, 67.807125
100.000000, 64.851165
100.000000, 61.892685
100.000000, 58.931685
100.000000, 55.968165
100.000000, 53.002125
100.000000, 50.033565
100.000000, 47.062485
100.000000, 44.088885
100.000000, 41.112765
100.000000, 38.134125
100.000000, 35.152965
100.000000, 32.169285
100.000000, 29.183085
100.000000, 26.194365
100.000000, 23.203125
100.000000, 20.209365
100.000000, 17.213085
100.000000, 14.214285
100.000000, 11.212965
100.000000, 8.209125
100.000000, 5.202765
100.000000, 2.193885
100.000000, 359.182485
100.000000, 356.168565
100.000000, 353.152125
100.000000, 350.133165
100.000000, 347.111685
100.000000, 344.087685
100.000000, 341.061165
100.000000, 338.032125
100.000000, 335.000565
100.000000, 331.966485
100.000000, 328.929885
100.000000, 325.890765
100.000000, 322.849125
100.000000, 319.804965
100.000000, 316.758285
100.000000, 313.709085
100.000000, 310.657365
100.000000, 307.603125
100.000000, 304.546365
100.000000, 301.487085
100.000000, 298.425285
100.000000, 295.360965
100.000000, 292.294125
100.000000, 289.224765
100.000000, 286.152885
100.000000, 283.078485
100.000000, 280.001565
100.000000, 276.922125
100.000000, 273.840165
100.000000, 270.755685
100.000000, 267.668685
100.000000, 264.579165
100.000000, 261.487125
100.000000, 258.392565
100.000000, 255.295485
100.000000, 252.195885
100.000000, 249.093765
100.000000, 245.989125
100.000000, 242.881965
100.000000, 239.772285
100.000000, 236.660085
100.000000, 233.545365
100.000000, 230.428125
100.000000, 227.308365
100.000000, 224.186085
100.000000, 221.061285
100.000000, 217.933965
100.000000, 214.804125
100.000000, 211.671765
100.000000, 208.536885
100.000000, 205.399485
100.000000, 202.259565
100.000000, 199.117125
100.000000, 195.972165
100.000000, 192.824685
100.000000, 189.674685
100.000000, 186.522165
100.000000, 183.367125
100.000000, 180.209565
100.000000, 177.049485
100.000000, 173.886885
100.000000, 170.721765
100.000000, 167.554125
100.000000, 164.383965
100.000000, 161.211285
100.000000, 158.036085
100.000000, 154.858365
100.000000, 151.678125
100.000000, 148.495365
100.000000, 145.310085
100.000000, 142.122285
100.000000, 138.931965
100.000000, 135.739125
100.000000, 132.543765
100.000000, 129.345885
100.000000, 126.145485
100.000000, 122.942565
100.000000, 119.737125
100.000000, 116.529165
100.000000, 113.318685
100.000000, 110.105685
100.000000, 106.890165
100.000000, 103.672125
100.000000, 100.451565
100.000000, 97.228485
100.000000, 94.002885
100.000000, 90.774765
100.000000, 87.544125
100.000000, 84.310965
100.000000, 81.075285
100.000000, 77.837085
100.000000, 74.596365
100.000000, 71.353125
100.000000, 68.107365
100.000000, 64.859085
100.000000, 61.608285
100.000000, 58.354965
100.000000, 55.099125
100.000000, 51.840765
100.000000, 48.579885
100.000000, 45.316485
100.000000, 42.050565
100.000000, 38.782125
100.000000, 35.511165
100.000000, 32.237685
100.000000, 28.961685
100.000000, 25.683165
100.000000, 22.402125
100.000000, 19.118565
100.000000, 15.832485
100.000000, 12.543885
100.000000, 9.252765
100.000000, 5.959125
100.000000, 2.662965
100.000000, 359.364285
100.000000, 356.063085
100.000000, 352.759365
100.000000, 349.453125
100.000000, 346.144365
100.000000, 342.833085
100.000000, 339.519285
100.000000, 336.202965
100.000000, 332.884125
100.000000, 329.562765
100.000000, 326.238885
100.000000, 322.912485
100.000000, 319.583565
100.000000, 316.252125
100.000000, 312.918165
100.000000, 309.581685
100.000000, 306.242685
100.000000, 302.901165
100.000000, 299.557125
100.000000, 296.210565
100.000000, 292.861485
100.000000, 289.509885
100.000000, 286.155765
100.000000, 282.799125
100.000000, 279.439965
100.000000, 276.078285
100.000000, 272.714085
100.000000, 269.347365
100.000000, 265.978125
100.000000, 262.606365
100.000000, 259.232085
100.000000, 255.855285
100.000000, 252.475965
100.000000, 249.094125
100.000000, 245.709765
100.000000, 242.322885
100.000000, 238.933485
100.000000, 235.541565
100.000000, 232.147125
100.000000, 228.750165
100.000000, 225.350685
100.000000, 221.948685
100.000000, 218.544165
100.000000, 215.137125
100.000000, 211.727565
100.000000, 208.315485
100.000000, 204.900885
100.000000, 201.483765
100.000000, 198.064125
100.000000, 194.641965
100.000000, 191.217285
100.000000, 187.790085
100.000000, 184.360365
100.000000, 180.928125
100.000000, 177.493365
100.000000, 174.056085
100.000000, 170.616285
100.000000, 167.173965
100.000000, 163.729125
100.000000, 160.281765
100.000000, 156.831885
100.000000, 153.379485
100.000000, 149.924565
100.000000, 146.467125
100.000000, 143.007165
100.000000, 139.544685
100.000000, 136.079685
100.000000, 132.612165
100.000000, 129.142125
100.000000, 125.669565
100.000000, 122.194485
100.000000, 118.716885
100.000000, 115.236765
100.000000, 111.754125
100.000000, 108.268965
100.000000, 104.781285
100.000000, 101.291085
100.000000, 97.798365
100.000000, 94.303125
100.000000, 90.805365
100.000000, 87.305085
100.000000, 83.802285
100.000000, 80.296965
100.000000, 76.789125
100.000000, 73.278765
100.000000, 69.765885
100.000000, 66.250485
100.000000, 62.732565
100.000000, 59.212125
100.000000, 55.689165
100.000000, 52.163685
100.000000, 48.635685
100.000000, 45.105165
100.000000, 41.572125
100.000000, 38.036565
100.000000, 34.498485
100.000000, 30.957885
100.000000, 27.414765
100.000000, 23.869125
100.000000, 20.320965
100.000000, 16.770285
100.000000, 13.217085
100.000000, 9.661365
100.000000, 6.103125
100.000000, 2.542365
100.000000, 358.979085
100.000000, 355.413285
100.000000, 351.844965
100.000000, 348.274125
100.000000, 344.700765
100.000000, 341.124885
100.000000, 337.546485
100.000000, 333.965565
100.000000, 330.382125
100.000000, 326.796165
100.000000, 323.207685
100.000000, 319.616685
100.000000, 316.023165
100.000000, 312.427125
100.000000, 308.828565
100.000000, 305.227485
100.000000, 301.623885
100.000000, 298.017765
100.000000, 294.409125
100.000000, 290.797965
100.000000, 287.184285
100.000000, 283.568085
100.000000, 279.949365
100.000000, 276.328125
100.000000, 272.704365
100.000000, 269.078085
100.000000, 265.449285
100.000000, 261.817965
100.000000, 258.184125
100.000000, 254.547765
100.000000, 250.908885
100.000000, 247.267485
100.000000, 243.623565
100.000000, 239.977125
100.000000, 236.328165
100.000000, 232.676685
100.000000, 229.022685
100.000000, 225.366165
100.000000, 221.707125
100.000000, 218.045565
100.000000, 214.381485
100.000000, 210.714885
100.000000, 207.045765
100.000000, 203.374125
100.000000, 199.699965
100.000000, 196.023285
100.000000, 192.344085
100.000000, 188.662365
100.000000, 184.978125
100.000000, 181.291365
100.000000, 177.602085
100.000000, 173.910285
100.000000, 170.215965
100.000000, 166.519125
100.000000, 162.819765
100.000000, 159.117885
100.000000, 155.413485
100.000000, 151.706565
100.000000, 147.997125
100.000000, 144.285165
100.000000, 140.570685
100.000000, 136.853685
100.000000, 133.134165
100.000000, 129.412125
100.000000, 125.687565
100.000000, 121.960485
100.000000, 118.230885
100.000000, 114.498765
100.000000, 110.764125
100.000000, 107.026965
100.000000, 103.287285
100.000000, 99.545085
100.000000, 95.800365
100.000000, 92.053125
100.000000, 88.303365
100.000000, 84.551085
100.000000, 80.796285
100.000000, 77.038965
100.000000, 73.279125
100.000000, 69.516765
100.000000, 65.751885
100.000000, 61.984485
100.000000, 58.214565
100.000000, 54.442125
100.000000, 50.667165
100.000000, 46.889685
100.000000, 43.109685
100.000000, 39.327165
100.000000, 35.542125
100.000000, 31.754565
100.000000, 27.964485
100.000000, 24.171885
100.000000, 20.376765
100.000000, 16.579125
100.000000, 12.778965
100.000000, 8.976285
100.000000, 5.171085
100.000000, 1.363365
100.000000, 357.553125
100.000000, 353.740365
100.000000, 349.925085
100.000000, 346.107285
100.000000, 342.286965
100.000000, 338.464125
100.000000, 334.638765
100.000000, 330.810885
100.000000, 326.980485
100.000000, 323.147565
100.000000, 319.312125
100.000000, 315.474165
100.000000, 311.633685
100.000000, 307.790685
100.000000, 303.945165
100.000000, 300.097125
100.000000, 296.246565
100.000000, 292.393485
100.000000, 288.537885
100.000000, 284.679765
100.000000, 280.819125
100.000000, 276.955965
100.000000, 273.090285
100.000000, 269.222085
100.000000, 265.351365
100.000000, 261.478125
100.000000, 257.602365
100.000000, 253.724085
100.000000, 249.843285
100.000000, 245.959965
100.000000, 242.074125
100.000000, 238.185765
100.000000, 234.294885
100.000000, 230.401485
100.000000, 226.505565
100.000000, 222.607125
100.000000, 218.706165
100.000000, 214.802685
100.000000, 210.896685
100.000000, 206.988165
100.000000, 203.077125
100.000000, 199.163565
100.000000, 195.247485
100.000000, 191.328885
100.000000, 187.407765
100.000000, 183.484125
100.000000, 179.557965
100.000000, 175.629285
100.000000, 171.698085
100.000000, 167.764365
100.000000, 163.828125
100.000000, 159.889365
100.000000, 155.948085
100.000000, 152.004285
100.000000, 148.057965
100.000000, 144.109125
100.000000, 140.157765
100.000000, 136.203885
100.000000, 132.247485
100.000000, 128.288565
100.000000, 124.327125
100.000000, 120.363165
100.000000, 116.396685
100.000000, 112.427685
100.000000, 108.456165
100.000000, 104.482125
100.000000, 100.505565
100.000000, 96.526485
100.000000, 92.544885
100.000000, 88.560765
100.000000, 84.574125
100.000000, 80.584965
100.000000, 76.593285
100.000000, 72.599085
100.000000, 68.602365
100.000000, 64.603125
100.000000, 60.601365
100.000000, 56.597085
100.000000, 52.590285
100.000000, 48.580965
100.000000, 44.569125
100.000000, 40.554765
100.000000, 36.537885
100.000000, 32.518485
100.000000, 28.496565
100.000000, 24.472125
100.000000, 20.445165
100.000000, 16.415685
100.000000, 12.383685
100.000000, 8.349165
100.000000, 4.312125
100.000000, 0.272565
100.000000, 356.230485
100.000000, 352.185885
100.000000, 348.138765
100.000000, 344.089125
100.000000, 340.036965
100.000000, 335.982285
100.000000, 331.925085
100.000000, 327.865365
100.000000, 323.803125
100.000000, 319.738365
100.000000, 315.671085
100.000000, 311.601285
100.000000, 307.528965
100.000000, 303.454125
100.000000, 299.376765
100.000000, 295.296885
100.000000, 291.214485
100.000000, 287.129565
100.000000, 283.042125
100.000000, 278.952165
100.000000, 274.859685
100.000000, 270.764685
100.000000, 266.667165
100.000000, 262.567125
100.000000, 258.464565
100.000000, 254.359485
100.000000, 250.251885
100.000000, 246.141765
100.000000, 242.029125
100.000000, 237.913965
100.000000, 233.796285
100.000000, 229.676085
100.000000, 225.553365
100.000000, 221.428125
100.000000, 217.300365
100.000000, 213.170085
100.000000, 209.037285
100.000000, 204.901965
100.000000, 200.764125
100.000000, 196.623765
100.000000, 192.480885
100.000000, 188.335485
100.000000, 184.187565
100.000000, 180.037125
100.000000, 175.884165
100.000000, 171.728685
100.000000, 167.570685
100.000000, 163.410165
100.000000, 159.247125
100.000000, 155.081565
100.000000, 150.913485
100.000000, 146.742885
100.000000, 142.569765
100.000000, 138.394125
100.000000, 134.215965
100.000000, 130.035285
100.000000, 125.852085
100.000000, 121.666365
100.000000, 117.478125
100.000000, 113.287365
100.000000, 109.094085
100.000000, 104.898285
100.000000, 100.699965
100.000000, 96.499125
100.000000, 92.295765
100.000000, 88.089885
100.000000, 83.881485
100.000000, 79.670565
100.000000, 75.457125
100.000000, 71.241165
100.000000, 67.022685
100.000000, 62.801685
100.000000, 58.578165
100.000000, 54.352125
100.000000, 50.123565
100.000000, 45.892485
100.000000, 41.658885
100.000000, 37.422765
100.000000, 33.184125
100.000000, 28.942965
100.000000, 24.699285
100.000000, 20.453085
100.000000, 16.204365
100.000000, 11.953125
100.000000, 7.699365
100.000000, 3.443085
100.000000, 359.184285
100.000000, 354.922965
100.000000, 350.659125
100.000000, 346.392765
100.000000, 342.123885
100.000000, 337.852485
100.000000, 333.578565
100.000000, 329.302125
100.000000, 325.023165
100.000000, 320.741685
100.000000, 316.457685
100.000000, 312.171165
100.000000, 307.882125
100.000000, 303.590565
100.000000, 299.296485
100.000000, 294.999885
100.000000, 290.700765
100.000000, 286.399125
100.000000, 282.094965
100.000000, 277.788285
100.000000, 273.479085
100.000000, 269.167365
100.000000, 264.853125
100.000000, 260.536365
100.000000, 256.217085
100.000000, 251.895285
100.000000, 247.570965
100.000000, 243.244125
100.000000, 238.914765
100.000000, 234.582885
100.000000, 230.248485
100.000000, 225.911565
100.000000, 221.572125
100.000000, 217.230165
100.000000, 212.885685
100.000000, 208.538685
100.000000, 204.189165
100.000000, 199.837125
100.000000, 195.482565
100.000000, 191.125485
100.000000, 186.765885
100.000000, 182.403765
100.000000, 178.039125
100.000000, 173.671965
100.000000, 169.302285
100.000000, 164.930085
100.000000, 160.555365
100.000000, 156.178125
100.000000, 151.798365
100.000000, 147.416085
100.000000, 143.031285
100.000000, 138.643965
100.000000, 134.254125
100.000000, 129.861765
100.000000, 125.466885
100.000000, 121.069485
100.000000, 116.669565
100.000000, 112.267125
100.000000, 107.862165
100.000000, 103.454685
100.000000, 99.044685
100.000000, 94.632165
100.000000, 90.217125
100.000000, 85.799565
100.000000, 81.379485
100.000000, 76.956885
100.000000, 72.531765
100.000000, 68.104125
100.000000, 63.673965
100.000000, 59.241285
100.000000, 54.806085
100.000000, 50.368365
100.000000, 45.928125
100.000000, 41.485365
100.000000, 37.040085
100.000000, 32.592285
100.000000, 28.141965
100.000000, 23.689125
100.000000, 19.233765
100.000000, 14.775885
100.000000, 10.315485
100.000000, 5.852565
100.000000, 1.387125
100.000000, 356.919165
100.000000, 352.448685
100.000000, 347.975685
100.000000, 343.500165
100.000000, 339.022125
100.000000, 334.541565
100.000000, 330.058485
100.000000, 325.572885
100.000000, 321.084765
100.000000, 316.594125
100.000000, 312.100965
100.000000, 307.605285
100.000000, 303.107085
100.000000, 298.606365
100.000000, 294.103125
100.000000, 289.597365
100.000000, 285.089085
100.000000, 280.578285
100.000000, 276.064965
100.000000, 271.549125
100.000000, 267.030765
100.000000, 262.509885
100.000000, 257.986485
100.000000, 253.460565
100.000000, 248.932125
100.000000, 244.401165
100.000000, 239.867685
100.000000, 235.331685
100.000000, 230.793165
100.000000, 226.252125
100.000000, 221.708565
100.000000, 217.162485
100.000000, 212.613885
100.000000, 208.062765
100.000000, 203.509125
100.000000, 198.952965
100.000000, 194.394285
100.000000, 189.833085
100.000000, 185.269365
100.000000, 180.703125
100.000000, 176.134365
100.000000, 171.563085
100.000000, 166.989285
100.000000, 162.412965
100.000000, 157.834125
100.000000, 153.252765
100.000000, 148.668885
100.000000, 144.082485
100.000000, 139.493565
100.000000, 134.902125
100.000000, 130.308165
100.000000, 125.711685
100.000000, 121.112685
100.000000, 116.511165
100.000000, 111.907125
100.000000, 107.300565
100.000000, 102.691485
100.000000, 98.079885
100.000000, 93.465765
100.000000, 88.849125
100.000000, 84.229965
100.000000, 79.608285
100.000000, 74.984085
100.000000, 70.357365
100.000000, 65.728125
100.000000, 61.096365
100.000000, 56.462085
100.000000, 51.825285
100.000000, 47.185965
100.000000, 42.544125
100.000000, 37.899765
100.000000, 33.252885
100.000000, 28.603485
100.000000, 23.951565
100.000000, 19.297125
100.000000, 14.640165
100.000000, 9.980685
100.000000, 5.318685
100.000000, 0.654165
100.000000, 355.987125
100.000000, 351.317565
100.000000, 346.645485
100.000000, 341.970885
100.000000, 337.293765
100.000000, 332.614125
100.000000, 327.931965
100.000000, 323.247285
100.000000, 318.560085
100.000000, 313.870365
100.000000, 309.178125
100.000000, 304.483365
100.000000, 299.786085
100.000000, 295.086285
100.000000, 290.383965
100.000000, 285.679125
100.000000, 280.971765
100.000000, 276.261885
100.000000, 271.549485
100.000000, 266.834565
100.000000, 262.117125
100.000000, 257.397165
100.000000, 252.674685
100.000000, 247.949685
100.000000, 243.222165
100.000000, 238.492125
100.000000, 233.759565
100.000000, 229.024485
100.000000, 224.286885
100.000000, 219.546765
100.000000, 214.804125
100.000000, 210.058965
100.000000, 205.311285
100.000000, 200.561085
100.000000, 195.808365
100.000000, 191.053125
100.000000, 186.295365
100.000000, 181.535085
100.000000, 176.772285
100.000000, 172.006965
100.000000, 167.239125
100.000000, 162.468765
100.000000, 157.695885
100.000000, 152.920485
100.000000, 148.142565
100.000000, 143.362125
100.000000, 138.579165
100.000000, 133.793685
100.000000, 129.005685
100.000000, 124.215165
100.000000, 119.422125
100.000000, 114.626565
100.000000, 109.828485
100.000000, 105.027885
100.000000, 100.224765
100.000000, 95.419125
100.000000, 90.610965
100.000000, 85.800285
100.000000, 80.987085
100.000000, 76.171365
100.000000, 71.353125
100.000000, 66.532365
100.000000, 61.709085
100.000000, 56.883285
100.000000, 52.054965
100.000000, 47.224125
100.000000, 42.390765
100.000000, 37.554885
100.000000, 32.716485
100.000000, 27.875565
100.000000, 23.032125
100.000000, 18.186165
100.000000, 13.337685
100.000000, 8.486685
100.000000, 3.633165
100.000000, 358.777125
100.000000, 353.918565
100.000000, 349.057485
100.000000, 344.193885
100.000000, 339.327765
100.000000, 334.459125
100.000000, 329.587965
100.000000, 324.714285
100.000000, 319.838085
100.000000, 314.959365
100.000000, 310.078125
100.000000, 305.194365
100.000000, 300.308085
100.000000, 295.419285
100.000000, 290.527965
100.000000, 285.634125
100.000000, 280.737765
100.000000, 275.838885
100.000000, 270.937485
100.000000, 266.033565
100.000000, 261.127125
100.000000, 256.218165
100.000000, 251.306685
100.000000, 246.392685
100.000000, 241.476165
100.000000, 236.557125
100.000000, 231.635565
100.000000, 226.711485
100.000000, 221.784885
100.000000, 216.855765
100.000000, 211.924125
100.000000, 206.989965
100.000000, 202.053285
100.000000, 197.114085
100.000000, 192.172365
100.000000, 187.228125
100.000000, 182.281365
100.000000, 177.332085
100.000000, 172.380285
100.000000, 167.425965
100.000000, 162.469125
100.000000, 157.509765
100.000000, 152.547885
100.000000, 147.583485
100.000000, 142.616565
100.000000, 137.647125
100.000000, 132.675165
100.000000, 127.700685
100.000000, 122.723685
100.000000, 117.744165
100.000000, 112.762125
100.000000, 107.777565
100.000000, 102.790485
100.000000, 97.800885
100.000000, 92.808765
100.000000, 87.814125
100.000000, 82.816965
100.000000, 77.817285
100.000000, 72.815085
100.000000, 67.810365
100.000000, 62.803125
100.000000, 57.793365
100.000000, 52.781085
100.000000, 47.766285
100.000000, 42.748965
100.000000, 37.729125
100.000000, 32.706765
100.000000, 27.681885
100.000000, 22.654485
100.000000, 17.624565
100.000000, 12.592125
100.000000, 7.557165
100.000000, 2.519685
100.000000, 357.479685
100.000000, 352.437165
100.000000, 347.392125
100.000000, 342.344565
100.000000, 337.294485
100.000000, 332.241885
100.000000, 327.186765
100.000000, 322.129125
100.000000, 317.068965
100.000000, 312.006285
100.000000, 306.941085
100.000000, 301.873365
100.000000, 296.803125
100.000000, 291.730365
100.000000, 286.655085
100.000000, 281.577285
100.000000, 276.496965
100.000000, 271.414125
100.000000, 266.328765
100.000000, 261.240885
100.000000, 256.150485
100.000000, 251.057565
100.000000, 245.962125
100.000000, 240.864165
100.000000, 235.763685
100.000000, 230.660685
100.000000, 225.555165
100.000000, 220.447125
100.000000, 215.336565
100.000000, 210.223485
100.000000, 205.107885
100.000000, 199.989765
100.000000, 194.869125
100.000000, 189.745965
100.000000, 184.620285
100.000000, 179.492085
100.000000, 174.361365
100.000000, 169.228125
100.000000, 164.092365
100.000000, 158.954085
100.000000, 153.813285
100.000000, 148.669965
100.000000, 143.524125
100.000000, 138.375765
100.000000, 133.224885
100.000000, 128.071485
100.000000, 122.915565
100.000000, 117.757125
100.000000, 112.596165
100.000000, 107.432685
100.000000, 102.266685
100.000000, 97.098165
100.000000, 91.927125
100.000000, 86.753565
100.000000, 81.577485
100.000000, 76.398885
100.000000, 71.217765
100.000000, 66.034125
100.000000, 60.847965
100.000000, 55.659285
100.000000, 50.468085
100.000000, 45.274365
100.000000, 40.078125
100.000000, 34.879365
100.000000, 29.678085
100.000000, 24.474285
100.000000, 19.267965
100.000000, 14.059125
100.000000, 8.847765
100.000000, 3.633885
100.000000, 358.417485
100.000000, 353.198565
100.000000, 347.977125
100.000000, 342.753165
100.000000, 337.526685
100.000000, 332.297685
100.000000, 327.066165
100.000000, 321.832125
100.000000, 316.595565
100.000000, 311.356485
100.000000, 306.114885
100.000000, 300.870765
100.000000, 295.624125
100.000000, 290.374965
100.000000, 285.123285
100.000000, 279.869085
100.000000, 274.612365
100.000000, 269.353125
100.000000, 264.091365
100.000000, 258.827085
100.000000, 253.560285
100.000000, 248.290965
100.000000, 243.019125
100.000000, 237.744765
100.000000, 232.467885
100.000000, 227.188485
100.000000, 221.906565
100.000000, 216.622125
100.000000, 211.335165
100.000000, 206.045685
100.000000, 200.753685
100.000000, 195.459165
100.000000, 190.162125
100.000000, 184.862565
100.000000, 179.560485
100.000000, 174.255885
100.000000, 168.948765
100.000000, 163.639125
100.000000, 158.326965
100.000000, 153.012285
100.000000, 147.695085
100.000000, 142.375365
100.000000, 137.053125
100.000000, 131.728365
100.000000, 126.401085
100.000000, 121.071285
100.000000, 115.738965
100.000000, 110.404125
100.000000, 105.066765
100.000000, 99.726885
100.000000, 94.384485
100.000000, 89.039565
100.000000, 83.692125
100.000000, 78.342165
100.000000, 72.989685
100.000000, 67.634685
100.000000, 62.277165
100.000000, 56.917125
100.000000, 51.554565
100.000000, 46.189485
100.000000, 40.821885
100.000000, 35.451765
100.000000, 30.079125
100.000000, 24.703965
100.000000, 19.326285
100.000000, 13.946085
100.000000, 8.563365
100.000000, 3.178125
100.000000, 357.790365
100.000000, 352.400085
100.000000, 347.007285
100.000000, 341.611965
100.000000, 336.214125
100.000000, 330.813765
100.000000, 325.410885
100.000000, 320.005485
100.000000, 314.597565
100.000000, 309.187125
100.000000, 303.774165
100.000000, 298.358685
100.000000, 292.940685
100.000000, 287.520165
100.000000, 282.097125
100.000000, 276.671565
100.000000, 271.243485
100.000000, 265.812885
100.000000, 260.379765
100.000000, 254.944125
100.000000, 249.505965
100.000000, 244.065285
100.000000, 238.622085
100.000000, 233.176365
100.000000, 227.728125
100.000000, 222.277365
100.000000, 216.824085
100.000000, 211.368285
100.000000, 205.909965
100.000000, 200.449125
100.000000, 194.985765
100.000000, 189.519885
100.000000, 184.051485
100.000000, 178.580565
100.000000, 173.107125
100.000000, 167.631165
100.000000, 162.152685
100.000000, 156.671685
100.000000, 151.188165
100.000000, 145.702125
100.000000, 140.213565
100.000000, 134.722485
100.000000, 129.228885
100.000000, 123.732765
100.000000, 118.234125
100.000000, 112.732965
100.000000, 107.229285
100.000000, 101.723085
100.000000, 96.214365
100.000000, 90.703125
100.000000, 85.189365
100.000000, 79.673085
100.000000, 74.154285
100.000000, 68.632965
100.000000, 63.109125
100.000000, 57.582765
100.000000, 52.053885
100.000000, 46.522485
100.000000, 40.988565
100.000000, 35.452125
100.000000, 29.913165
100.000000, 24.371685
100.000000, 18.827685
100.000000, 13.281165
100.000000, 7.732125
100.000000, 2.180565
100.000000, 356.626485
100.000000, 351.069885
100.000000, 345.510765
100.000000, 339.949125
100.000000, 334.384965
100.000000, 328.818285
100.000000, 323.249085
100.000000, 317.677365
100.000000, 312.103125
100.000000, 306.526365
100.000000, 300.947085
100.000000, 295.365285
100.000000, 289.780965
100.000000, 284.194125
100.000000, 278.604765
100.000000, 273.012885
100.000000, 267.418485
100.000000, 261.821565
100.000000, 256.222125
100.000000, 250.620165
100.000000, 245.015685
100.000000, 239.408685
100.000000, 233.799165
100.000000, 228.187125
100.000000, 222.572565
100.000000, 216.955485
100.000000, 211.335885
100.000000, 205.713765
100.000000, 200.089125
100.000000, 194.461965
100.000000, 188.832285
100.000000, 183.200085
100.000000, 177.565365
100.000000, 171.928125
100.000000, 166.288365
100.000000, 160.646085
100.000000, 155.001285
100.000000, 149.353965
100.000000, 143.704125
100.000000, 138.051765
100.000000, 132.396885
100.000000, 126.739485
100.000000, 121.079565
100.000000, 115.417125
100.000000, 109.752165
100.000000, 104.084685
100.000000, 98.414685
100.000000, 92.742165
100.000000, 87.067125
100.000000, 81.389565
100.000000, 75.709485
100.000000, 70.026885
100.000000, 64.341765
100.000000, 58.654125
100.000000, 52.963965
100.000000, 47.271285
100.000000, 41.576085
100.000000, 35.878365
100.000000, 30.178125
100.000000, 24.475365
100.000000, 18.770085
100.000000, 13.062285
100.000000, 7.351965
100.000000, 1.639125
100.000000, 355.923765
100.000000, 350.205885
100.000000, 344.485485
100.000000, 338.762565
100.000000, 333.037125
100.000000, 327.309165
100.000000, 321.578685
100.000000, 315.845685
100.000000, 310.110165
100.000000, 304.372125
100.000000, 298.631565
100.000000, 292.888485
100.000000, 287.142885
100.000000, 281.394765
100.000000, 275.644125
100.000000, 269.890965
100.000000, 264.135285
100.000000, 258.377085
100.000000, 252.616365
100.000000, 246.853125
100.000000, 241.087365
100.000000, 235.319085
100.000000, 229.548285
100.000000, 223.774965
100.000000, 217.999125
100.000000, 212.220765
100.000000, 206.439885
100.000000, 200.656485
100.000000, 194.870565
100.000000, 189.082125
100.000000, 183.291165
100.000000, 177.497685
100.000000, 171.701685
100.000000, 165.903165
100.000000, 160.102125
100.000000, 154.298565
100.000000, 148.492485
100.000000, 142.683885
100.000000, 136.872765
100.000000, 131.059125
100.000000, 125.242965
100.000000, 119.424285
100.000000, 113.603085
100.000000, 107.779365
100.000000, 101.953125
100.000000, 96.124365
100.000000, 90.293085
100.000000, 84.459285
100.000000, 78.622965
100.000000, 72.784125
100.000000, 66.942765
100.000000, 61.098885
100.000000, 55.252485
100.000000, 49.403565
100.000000, 43.552125
100.000000, 37.698165
100.000000, 31.841685
100.000000, 25.982685
100.000000, 20.121165
100.000000, 14.257125
100.000000, 8.390565
100.000000, 2.521485
100.000000, 356.649885
100.000000, 350.775765
100.000000, 344.899125
100.000000, 339.019965
100.000000, 333.138285
100.000000, 327.254085
100.000000, 321.367365
100.000000, 315.478125
100.000000, 309.586365
100.000000, 303.692085
100.000000, 297.795285
100.000000, 291.895965
100.000000, 285.994125
100.000000, 280.089765
100.000000, 274.182885
100.000000, 268.273485
100.000000, 262.361565
100.000000, 256.447125
100.000000, 250.530165
100.000000, 244.610685
100.000000, 238.688685
100.000000, 232.764165
100.000000, 226.837125
100.000000, 220.907565
100.000000, 214.975485
100.000000, 209.040885
100.000000, 203.103765
100.000000, 197.164125
100.000000, 191.221965
100.000000, 185.277285
100.000000, 179.330085
100.000000, 173.380365
100.000000, 167.428125
100.000000, 161.473365
100.000000, 155.516085
100.000000, 149.556285
100.000000, 143.593965
100.000000, 137.629125
100.000000, 131.661765
100.000000, 125.691885
100.000000, 119.719485
100.000000, 113.744565
100.000000, 107.767125
100.000000, 101.787165
100.000000, 95.804685
100.000000, 89.819685
100.000000, 83.832165
100.000000, 77.842125
100.000000, 71.849565
100.000000, 65.854485
100.000000, 59.856885
100.000000, 53.856765
100.000000, 47.854125
100.000000, 41.848965
100.000000, 35.841285
100.000000, 29.831085
100.000000, 23.818365
100.000000, 17.803125
100.000000, 11.785365
100.000000, 5.765085
100.000000, 359.742285
100.000000, 353.716965
100.000000, 347.689125
100.000000, 341.658765
100.000000, 335.625885
100.000000, 329.590485
100.000000, 323.552565
100.000000, 317.512125
100.000000, 311.469165
100.000000, 305.423685
100.000000, 299.375685
100.000000, 293.325165
100.000000, 287.272125
100.000000, 281.216565
100.000000, 275.158485
100.000000, 269.097885
100.000000, 263.034765
100.000000, 256.969125
100.000000, 250.900965
100.000000, 244.830285
100.000000, 238.757085
100.000000, 232.681365
100.000000, 226.603125
100.000000, 220.522365
100.000000, 214.439085
100.000000, 208.353285
100.000000, 202.264965
100.000000, 196.174125
100.000000, 190.080765
100.000000, 183.984885
100.000000, 177.886485
100.000000, 171.785565
100.000000, 165.682125
100.000000, 159.576165
100.000000, 153.467685
100.000000, 147.356685
100.000000, 141.243165
100.000000, 135.127125
100.000000, 129.008565
100.000000, 122.887485
100.000000, 116.763885
100.000000, 110.637765
100.000000, 104.509125
100.000000, 98.377965
100.000000, 92.244285
100.000000, 86.108085
100.000000, 79.969365
100.000000, 73.828125
100.000000, 67.684365
100.000000, 61.538085
100.000000, 55.389285
100.000000, 49.237965
100.000000, 43.084125
100.000000, 36.927765
100.000000, 30.768885
100.000000, 24.607485
100.000000, 18.443565
100.000000, 12.277125
100.000000, 6.108165
100.000000, 359.936685
100.000000, 353.762685
100.000000, 347.586165
100.000000, 341.407125
100.000000, 335.225565
100.000000, 329.041485
100.000000, 322.854885
100.000000, 316.665765
100.000000, 310.474125
100.000000, 304.279965
100.000000, 298.083285
100.000000, 291.884085
100.000000, 285.682365
100.000000, 279.478125
100.000000, 273.271365
100.000000, 267.062085
100.000000, 260.850285
100.000000, 254.635965
100.000000, 248.419125
100.000000, 242.199765
100.000000, 235.977885
100.000000, 229.753485
100.000000, 223.526565
100.000000, 217.297125
100.000000, 211.065165
100.000000, 204.830685
100.000000, 198.593685
100.000000, 192.354165
100.000000, 186.112125
100.000000, 179.867565
100.000000, 173.620485
100.000000, 167.370885
100.000000, 161.118765
100.000000, 154.864125
100.000000, 148.606965
100.000000, 142.347285
100.000000, 136.085085
100.000000, 129.820365
100.000000, 123.553125
100.000000, 117.283365
100.000000, 111.011085
100.000000, 104.736285
100.000000, 98.458965
100.000000, 92.179125
100.000000, 85.896765
100.000000, 79.611885
100.000000, 73.324485
100.000000, 67.034565
100.000000, 60.742125
100.000000, 54.447165
100.000000, 48.149685
100.000000, 41.849685
100.000000, 35.547165
100.000000, 29.242125
100.000000, 22.934565
100.000000, 16.624485
100.000000, 10.311885
100.000000, 3.996765
100.000000, 357.679125
100.000000, 351.358965
100.000000, 345.036285
100.000000, 338.711085
100.000000, 332.383365
100.000000, 326.053125
100.000000, 319.720365
100.000000, 313.385085
100.000000, 307.047285
100.000000, 300.706965
100.000000, 294.364125
100.000000, 288.018765
100.000000, 281.670885
100.000000, 275.320485
100.000000, 268.967565
100.000000, 262.612125
100.000000, 256.254165
100.000000, 249.893685
100.000000, 243.530685
100.000000, 237.165165
100.000000, 230.797125
100.000000, 224.426565
100.000000, 218.053485
100.000000, 211.677885
100.000000, 205.299765
100.000000, 198.919125
100.000000, 192.535965
100.000000, 186.150285
100.000000, 179.762085
100.000000, 173.371365
100.000000, 166.978125
100.000000, 160.582365
100.000000, 154.184085
100.000000, 147.783285
100.000000, 141.379965
100.000000, 134.974125
100.000000, 128.565765
100.000000, 122.154885
100.000000, 115.741485
100.000000, 109.325565
100.000000, 102.907125
100.000000, 96.486165
100.000000, 90.062685
100.000000, 83.636685
100.000000, 77.208165
100.000000, 70.777125
100.000000, 64.343565
100.000000, 57.907485
100.000000, 51.468885
100.000000, 45.027765
100.000000, 38.584125
100.000000, 32.137965
100.000000, 25.689285
100.000000, 19.238085
100.000000, 12.784365
100.000000, 6.328125
100.000000, 359.869365
100.000000, 353.408085
100.000000, 346.944285
100.000000, 340.477965
100.000000, 334.009125
100.000000, 327.537765
100.000000, 321.063885
100.000000, 314.587485
100.000000, 308.108565
100.000000, 301.627125
100.000000, 295.143165
100.000000, 288.656685
100.000000, 282.167685
100.000000, 275.676165
100.000000, 269.182125
100.000000, 262.685565
100.000000, 256.186485
100.000000, 249.684885
100.000000, 243.180765
100.000000, 236.674125
100.000000, 230.164965
100.000000, 223.653285
100.000000, 217.139085
100.000000, 210.622365
100.000000, 204.103125
100.000000, 197.581365
100.000000, 191.057085
100.000000, 184.530285
100.000000, 178.000965
100.000000, 171.469125
100.000000, 164.934765
100.000000, 158.397885
100.000000, 151.858485
100.000000, 145.316565
100.000000, 138.772125
100.000000, 132.225165
100.000000, 125.675685
100.000000, 119.123685
100.000000, 112.569165
100.000000, 106.012125
100.000000, 99.452565
100.000000, 92.890485
100.000000, 86.325885
100.000000, 79.758765
100.000000, 73.189125
100.000000, 66.616965
100.000000, 60.042285
100.000000, 53.465085
100.000000, 46.885365
100.000000, 40.303125
100.000000, 33.718365
100.000000, 27.131085
100.000000, 20.541285
100.000000, 13.948965
100.000000, 7.354125
100.000000, 0.756765
100.000000, 354.156885
100.000000, 347.554485
100.000000, 340.949565
100.000000, 334.342125
100.000000, 327.732165
100.000000, 321.119685
100.000000, 314.504685
100.000000, 307.887165
100.000000, 301.267125
100.000000, 294.644565
100.000000, 288.019485
100.000000, 281.391885
100.000000, 274.761765
100.000000, 268.129125
100.000000, 261.493965
100.000000, 254.856285
100.000000, 248.216085
100.000000, 241.573365
100.000000, 234.928125
100.000000, 228.280365
100.000000, 221.630085
100.000000, 214.977285
100.000000, 208.321965
100.000000, 201.664125
100.000000, 195.003765
100.000000, 188.340885
100.000000, 181.675485
100.000000, 175.007565
100.000000, 168.337125
100.000000, 161.664165
100.000000, 154.988685
100.000000, 148.310685
100.000000, 141.630165
100.000000, 134.947125
100.000000, 128.261565
100.000000, 121.573485
100.000000, 114.882885
100.000000, 108.189765
100.000000, 101.494125
100.000000, 94.795965
100.000000, 88.095285
100.000000, 81.392085
100.000000, 74.686365
100.000000, 67.978125
100.000000, 61.267365
100.000000, 54.554085
100.000000, 47.838285
100.000000, 41.119965
100.000000, 34.399125
100.000000, 27.675765
100.000000, 20.949885
100.000000, 14.221485
100.000000, 7.490565
100.000000, 0.757125
100.000000, 354.021165
100.000000, 347.282685
100.000000, 340.541685
100.000000, 333.798165
100.000000, 327.052125
100.000000, 320.303565
100.000000, 313.552485
100.000000, 306.798885
100.000000, 300.042765
100.000000, 293.284125
100.000000, 286.522965
100.000000, 279.759285
100.000000, 272.993085
100.000000, 266.224365
100.000000, 259.453125
100.000000, 252.679365
100.000000, 245.903085
100.000000, 239.124285
100.000000, 232.342965
100.000000, 225.559125
100.000000, 218.772765
100.000000, 211.983885
100.000000, 205.192485
100.000000, 198.398565
100.000000, 191.602125
100.000000, 184.803165
100.000000, 178.001685
100.000000, 171.197685
100.000000, 164.391165
100.000000, 157.582125
100.000000, 150.770565
100.000000, 143.956485
100.000000, 137.139885
100.000000, 130.320765
100.000000, 123.499125
100.000000, 116.674965
100.000000, 109.848285
100.000000, 103.019085
100.000000, 96.187365
100.000000, 89.353125
100.000000, 82.516365
100.000000, 75.677085
100.000000, 68.835285
100.000000, 61.990965
100.000000, 55.144125
100.000000, 48.294765
100.000000, 41.442885
100.000000, 34.588485
100.000000, 27.731565
100.000000, 20.872125
100.000000, 14.010165
100.000000, 7.145685
100.000000, 0.278685
100.000000, 353.409165
100.000000, 346.537125
100.000000, 339.662565
100.000000, 332.785485
100.000000, 325.905885
100.000000, 319.023765
100.000000, 312.139125
100.000000, 305.251965
100.000000, 298.362285
100.000000, 291.470085
100.000000, 284.575365
100.000000, 277.678125
100.000000, 270.778365
100.000000, 263.876085
100.000000, 256.971285
100.000000, 250.063965
100.000000, 243.154125
100.000000, 236.241765
100.000000, 229.326885
100.000000, 222.409485
100.000000, 215.489565
100.000000, 208.567125
100.000000, 201.642165
100.000000, 194.714685
100.000000, 187.784685
100.000000, 180.852165
100.000000, 173.917125
100.000000, 166.979565
100.000000, 160.039485
100.000000, 153.096885
100.000000, 146.151765
100.000000, 139.204125
100.000000, 132.253965
100.000000, 125.301285
100.000000, 118.346085
100.000000, 111.388365
100.000000, 104.428125
100.000000, 97.465365
100.000000, 90.500085
100.000000, 83.532285
100.000000, 76.561965
100.000000, 69.589125
100.000000, 62.613765
100.000000, 55.635885
100.000000, 48.655485
100.000000, 41.672565
100.000000, 34.687125
100.000000, 27.699165
100.000000, 20.708685
100.000000, 13.715685
100.000000, 6.720165
100.000000, 359.722125
100.000000, 352.721565
100.000000, 345.718485
100.000000, 338.712885
100.000000, 331.704765
100.000000, 324.694125
100.000000, 317.680965
100.000000, 310.665285
100.000000, 303.647085
100.000000, 296.626365
100.000000, 289.603125
100.000000, 282.577365
100.000000, 275.549085
100.000000, 268.518285
100.000000, 261.484965
100.000000, 254.449125
100.000000, 247.410765
100.000000, 240.369885
100.000000, 233.326485
100.000000, 226.280565
100.000000, 219.232125
100.000000, 212.181165
100.000000, 205.127685
100.000000, 198.071685
100.000000, 191.013165
100.000000, 183.952125
100.000000, 176.888565
100.000000, 169.822485
100.000000, 162.753885
100.000000, 155.682765
100.000000, 148.609125
100.000000, 141.532965
100.000000, 134.454285
100.000000, 127.373085
100.000000, 120.289365
100.000000, 113.203125
100.000000, 106.114365
100.000000, 99.023085
100.000000, 91.929285
100.000000, 84.832965
100.000000, 77.734125
100.000000, 70.632765
100.000000, 63.528885
100.000000, 56.422485
100.000000, 49.313565
100.000000, 42.202125
100.000000, 35.088165
100.000000, 27.971685
100.000000, 20.852685
100.000000, 13.731165
100.000000, 6.607125
100.000000, 359.480565
100.000000, 352.351485
100.000000, 345.219885
100.000000, 338.085765
100.000000, 330.949125
100.000000, 323.809965
100.000000, 316.668285
100.000000, 309.524085
100.000000, 302.377365
100.000000, 295.228125
100.000000, 288.076365
100.000000, 280.922085
100.000000, 273.765285
100.000000, 266.605965
100.000000, 259.444125
100.000000, 252.279765
100.000000, 245.112885
100.000000, 237.943485
100.000000, 230.771565
100.000000, 223.597125
100.000000, 216.420165
100.000000, 209.240685
100.000000, 202.058685
100.000000, 194.874165
100.000000, 187.687125
100.000000, 180.497565
100.000000, 173.305485
100.000000, 166.110885
100.000000, 158.913765
100.000000, 151.714125
100.000000, 144.511965
100.000000, 137.307285
100.000000, 130.100085
100.000000, 122.890365
100.000000, 115.678125
100.000000, 108.463365
100.000000, 101.246085
100.000000, 94.026285
100.000000, 86.803965
100.000000, 79.579125
100.000000, 72.351765
100.000000, 65.121885
100.000000, 57.889485
100.000000, 50.654565
100.000000, 43.417125
100.000000, 36.177165
100.000000, 28.934685
100.000000, 21.689685
100.000000, 14.442165
100.000000, 7.192125
100.000000, 359.939565
100.000000, 352.684485
100.000000, 345.426885
100.000000, 338.166765
100.000000, 330.904125
100.000000, 323.638965
100.000000, 316.371285
100.000000, 309.101085
100.000000, 301.828365
100.000000, 294.553125
100.000000, 287.275365
100.000000, 279.995085
100.000000, 272.712285
100.000000, 265.426965
100.000000, 258.139125
100.000000, 250.848765
100.000000, 243.555885
100.000000, 236.260485
100.000000, 228.962565
100.000000, 221.662125
100.000000, 214.359165
100.000000, 207.053685
100.000000, 199.745685
100.000000, 192.435165
100.000000, 185.122125
100.000000, 177.806565
100.000000, 170.488485
100.000000, 163.167885
100.000000, 155.844765
100.000000, 148.519125
100.000000, 141.190965
100.000000, 133.860285
100.000000, 126.527085
100.000000, 119.191365
100.000000, 111.853125
100.000000, 104.512365
100.000000, 97.169085
100.000000, 89.823285
100.000000, 82.474965
100.000000, 75.124125
100.000000, 67.770765
100.000000, 60.414885
100.000000, 53.056485
100.000000, 45.695565
100.000000, 38.332125
100.000000, 30.966165
100.000000, 23.597685
100.000000, 16.226685
100.000000, 8.853165
100.000000, 1.477125
100.000000, 354.098565
100.000000, 346.717485
100.000000, 339.333885
100.000000, 331.947765
100.000000, 324.559125
100.000000, 317.167965
100.000000, 309.774285
100.000000, 302.378085
100.000000, 294.979365
100.000000, 287.578125
100.000000, 280.174365
100.000000, 272.768085
100.000000, 265.359285
100.000000, 257.947965
100.000000, 250.534125
100.000000, 243.117765
100.000000, 235.698885
100.000000, 228.277485
100.000000, 220.853565
100.000000, 213.427125
100.000000, 205.998165
100.000000, 198.566685
100.000000, 191.132685
100.000000, 183.696165
100.000000, 176.257125
100.000000, 168.815565
100.000000, 161.371485
100.000000, 153.924885
100.000000, 146.475765
100.000000, 139.024125
100.000000, 131.569965
100.000000, 124.113285
100.000000, 116.654085
100.000000, 109.192365
100.000000, 101.728125
100.000000, 94.261365
100.000000, 86.792085
100.000000, 79.320285
100.000000, 71.845965
100.000000, 64.369125
100.000000, 56.889765
100.000000, 49.407885
100.000000, 41.923485
100.000000, 34.436565
100.000000, 26.947125
100.000000, 19.455165
100.000000, 11.960685
100.000000, 4.463685
100.000000, 356.964165
100.000000, 349.462125
100.000000, 341.957565
100.000000, 334.450485
100.000000, 326.940885
100.000000, 319.428765
100.000000, 311.914125
100.000000, 304.396965
100.000000, 296.877285
100.000000, 289.355085
100.000000, 281.830365
100.000000, 274.303125
100.000000, 266.773365
100.000000, 259.241085
100.000000, 251.706285
100.000000, 244.168965
100.000000, 236.629125
100.000000, 229.086765
100.000000, 221.541885
100.000000, 213.994485
100.000000, 206.444565
100.000000, 198.892125
100.000000, 191.337165
100.000000, 183.779685
100.000000, 176.219685
99.999969, 168.657165
99.999877, 161.092125
99.999722, 153.524565
99.999506, 145.954485
99.999228, 138.381885
99.998889, 130.806765
99.998487, 123.229125
99.998024, 115.648965
99.997499, 108.066285
99.996913, 100.481085
99.996264, 92.893365
99.995554, 85.303125
99.994782, 77.710365
99.993949, 70.115085
99.993054, 62.517285
99.992097, 54.916965
99.991078, 47.314125
99.989997, 39.708765
99.988855, 32.100885
99.987651, 24.490485
99.986385, 16.877565
99.985058, 9.262125
99.983668, 1.644165
99.982217, 354.023685
99.980705, 346.400685
99.979130, 338.775165
99.977494, 331.147125
99.975796, 323.516565
99.974037, 315.883485
99.972215, 308.247885
99.970332, 300.609765
99.968387, 292.969125
99.966381, 285.325965
99.964312, 277.680285
99.962182, 270.032085
99.959991, 262.381365
99.957737, 254.728125
99.955422, 247.072365
99.953045, 239.414085
99.950607, 231.753285
99.948106, 224.089965
99.945544, 216.424125
99.942921, 208.755765
99.940235, 201.084885
99.937488, 193.411485
99.934679, 185.735565
99.931808, 178.057125
99.928876, 170.376165
99.925882, 162.692685
99.922826, 155.006685
99.919709, 147.318165
99.916530, 139.627125
99.913289, 131.933565
99.909987, 124.237485
99.906623, 116.538885
99.903197, 108.837765
99.899709, 101.134125
99.896160, 93.427965
99.892549, 85.719285
99.888876, 78.008085
99.885142, 70.294365
99.881346, 62.578125
99.877489, 54.859365
99.873569, 47.138085
99.869588, 39.414285
99.865546, 31.687965
99.861441, 23.959125
99.857275, 16.227765
99.853048, 8.493885
99.848759, 0.757485
99.844408, 353.018565
99.839995, 345.277125
99.835521, 337.533165
99.830985, 329.786685
99.826387, 322.037685
99.821728, 314.286165
99.817008, 306.532125
99.812225, 298.775565
99.807381, 291.016485
99.802475, 283.254885
99.797508, 275.490765
99.792479, 267.724125
99.787389, 259.954965
99.782237, 252.183285
99.777023, 244.409085
99.771747, 236.632365
99.766410, 228.853125
99.761012, 221.071365
99.755552, 213.287085
99.750030, 205.500285
99.744446, 197.710965
99.738802, 189.919125
99.733095, 182.124765
99.727327, 174.327885
99.721497, 166.528485
99.715606, 158.726565
99.709653, 150.922125
99.703639, 143.115165
99.697563, 135.305685
99.691425, 127.493685
99.685226, 119.679165
99.678965, 111.862125
99.672643, 104.042565
99.666259, 96.220485
99.659814, 88.395885
99.653307, 80.568765
99.646739, 72.739125
99.640109, 64.906965
99.633418, 57.072285
99.626665, 49.235085
99.619850, 41.395365
99.612974, 33.553125
99.606037, 25.708365
99.599038, 17.861085
99.591977, 10.011285
99.584855, 2.158965
99.577672, 354.304125
99.570427, 346.446765
99.563121, 338.586885
99.555753, 330.724485
99.548323, 322.859565
99.540832, 314.992125
99.533280, 307.122165
99.525666, 299.249685
99.517991, 291.374685
99.510255, 283.497165
99.502456, 275.617125
99.494597, 267.734565
99.486676, 259.849485
99.478693, 251.961885
99.470650, 244.071765
99.462544, 236.179125
99.454378, 228.283965
99.446150, 220.386285
99.437860, 212.486085
99.429509, 204.583365
99.421097, 196.678125
99.412623, 188.770365
99.404088, 180.860085
99.395492, 172.947285
99.386834, 165.031965
99.378115, 157.114125
99.369334, 149.193765
99.360492, 141.270885
99.351589, 133.345485
99.342625, 125.417565
99.333599, 117.487125
99.324511, 109.554165
99.315363, 101.618685
99.306153, 93.680685
99.296882, 85.740165
99.287549, 77.797125
99.278155, 69.851565
99.268700, 61.903485
99.259184, 53.952885
99.249606, 45.999765
99.239967, 38.044125
99.230266, 30.085965
99.220505, 22.125285
99.210682, 14.162085
99.200798, 6.196365
99.190853, 358.228125
99.180846, 350.257365
99.170778, 342.284085
99.160649, 334.308285
99.150459, 326.329965
99.140207, 318.349125
99.129894, 310.365765
99.119521, 302.379885
99.109085, 294.391485
99.098589, 286.400565
99.088031, 278.407125
99.077413, 270.411165
99.066733, 262.412685
99.055992, 254.411685
99.045190, 246.408165
99.034326, 238.402125
99.023402, 230.393565
99.012416, 222.382485
99.001369, 214.368885
98.990261, 206.352765
98.979092, 198.334125
98.967862, 190.312965
98.956571, 182.289285
98.945218, 174.263085
98.933805, 166.234365
98.922330, 158.203125
98.910794, 150.169365
98.899198, 142.133085
98.887540, 134.094285
98.875821, 126.052965
98.864041, 118.009125
98.852200, 109.962765
98.840298, 101.913885
98.828335, 93.862485
98.816311, 85.808565
98.804226, 77.752125
98.792080, 69.693165
98.779873, 61.631685
98.767605, 53.567685
98.755275, 45.501165
98.742885, 37.432125
98.730434, 29.360565
98.717922, 21.286485
98.705349, 13.209885
98.692716, 5.130765
98.680021, 357.049125
98.667265, 348.964965
98.654448, 340.878285
98.641571, 332.789085
98.628632, 324.697365
98.615633, 316.603125
98.602573, 308.506365
98.589451, 300.407085
98.576269, 292.305285
98.563026, 284.200965
98.549723, 276.094125
98.536358, 267.984765
98.522932, 259.872885
98.509446, 251.758485
98.495899, 243.641565
98.482291, 235.522125
98.468622, 227.400165
98.454893, 219.275685
98.441102, 211.148685
98.427251, 203.019165
98.413339, 194.887125
98.399367, 186.752565
98.385333, 178.615485
98.371239, 170.475885
98.357084, 162.333765
98.342868, 154.189125
98.328592, 146.041965
98.314255, 137.892285
98.299857, 129.740085
98.285399, 121.585365
98.270879, 113.428125
98.256299, 105.268365
98.241659, 97.106085
98.226958, 88.941285
98.212196, 80.773965
98.197373, 72.604125
98.182490, 64.431765
98.167546, 56.256885
98.152542, 48.079485
98.137477, 39.899565
98.122352, 31.717125
98.107165, 23.532165
98.091919, 15.344685
98.076611, 7.154685
98.061243, 358.962165
98.045815, 350.767125
98.030326, 342.569565
98.014777, 334.369485
97.999167, 326.166885
97.983496, 317.961765
97.967765, 309.754125
97.951973, 301.543965
97.936121, 293.331285
97.920209, 285.116085
97.904236, 276.898365
97.888203, 268.678125
97.872109, 260.455365
97.855955, 252.230085
97.839740, 244.002285
97.823465, 235.771965
97.807129, 227.539125
97.790733, 219.303765
97.774277, 211.065885
97.757761, 202.825485
97.741183, 194.582565
97.724546, 186.337125
97.707848, 178.089165
97.691090, 169.838685
97.674272, 161.585685
97.657393, 153.330165
97.640454, 145.072125
97.623455, 136.811565
97.606396, 128.548485
97.589276, 120.282885
97.572096, 112.014765
97.554855, 103.744125
97.537555, 95.470965
97.520194, 87.195285
97.502773, 78.917085
97.485292, 70.636365
97.467751, 62.353125
97.450149, 54.067365
97.432487, 45.779085
97.414765, 37.488285
97.396983, 29.194965
97.379141, 20.899125
97.361239, 12.600765
97.343276, 4.299885
97.325254, 355.996485
97.307171, 347.690565
97.289028, 339.382125
97.270826, 331.071165
97.252563, 322.757685
97.234240, 314.441685
97.215857, 306.123165
97.197414, 297.802125
97.178911, 289.478565
97.160348, 281.152485
97.141725, 272.823885
97.123042, 264.492765
97.104299, 256.159125
97.085496, 247.822965
97.066633, 239.484285
97.047710, 231.143085
97.028728, 222.799365
97.009685, 214.453125
96.990583, 206.104365
96.971420, 197.753085
96.952198, 189.399285
96.932916, 181.042965
96.913574, 172.684125
96.894172, 164.322765
96.874710, 155.958885
96.855189, 147.592485
96.835607, 139.223565
96.815966, 130.852125
96.796265, 122.478165
96.776505, 114.101685
96.756684, 105.722685
96.736804, 97.341165
96.716864, 88.957125
96.696865, 80.570565
96.676805, 72.181485
96.656686, 63.789885
96.636508, 55.395765
96.616269, 46.999125
96.595971, 38.599965
96.575614, 30.198285
96.555196, 21.794085
96.534720, 13.387365
96.514183, 4.978125
96.493587, 356.566365
96.472931, 348.152085
96.452216, 339.735285
96.431441, 331.315965
96.410607, 322.894125
96.389713, 314.469765
96.368760, 306.042885
96.347747, 297.613485
96.326674, 289.181565
96.305542, 280.747125
96.284351, 272.310165
96.263100, 263.870685
96.241790, 255.428685
96.220420, 246.984165
96.198991, 238.537125
96.177503, 230.087565
96.155955, 221.635485
96.134348, 213.180885
96.112681, 204.723765
96.090955, 196.264125
96.069170, 187.801965
96.047325, 179.337285
96.025421, 170.870085
96.003458, 162.400365
95.981436, 153.928125
95.959354, 145.453365
95.937213, 136.976085
95.915013, 128.496285
95.892753, 120.013965
95.870435, 111.529125
95.848057, 103.041765
95.825620, 94.551885
95.803124, 86.059485
95.780568, 77.564565
95.757954, 69.067125
95.735280, 60.567165
95.712547, 52.064685
95.689756, 43.559685
95.666905, 35.052165
95.643995, 26.542125
95.621026, 18.029565
95.597998, 9.514485
95.574910, 0.996885
95.551764, 352.476765
95.528559, 343.954125
95.505295, 335.428965
95.481972, 326.901285
95.458590, 318.371085
95.435149, 309.838365
95.411649, 301.303125
95.388090, 292.765365
95.364472, 284.225085
95.340796, 275.682285
95.317060, 267.136965
95.293266, 258.589125
95.269413, 250.038765
95.245501, 241.485885
95.221530, 232.930485
95.197500, 224.372565
95.173412, 215.812125
95.149265, 207.249165
95.125059, 198.683685
95.100794, 190.115685
95.076471, 181.545165
95.052089, 172.972125
95.027648, 164.396565
95.003148, 155.818485
94.978590, 147.237885
94.953973, 138.654765
94.929298, 130.069125
94.904564, 121.480965
94.879771, 112.890285
94.854920, 104.297085
94.830010, 95.701365
94.805042, 87.103125
94.780015, 78.502365
94.754930, 69.899085
94.729786, 61.293285
94.704584, 52.684965
94.679323, 44.074125
94.654003, 35.460765
94.628626, 26.844885
94.603189, 18.226485
94.577695, 9.605565
94.552142, 0.982125
94.526530, 352.356165
94.500861, 343.727685
94.475133, 335.096685
94.449346, 326.463165
94.423501, 317.827125
94.397598, 309.188565
94.371637, 300.547485
94.345617, 291.903885
94.319539, 283.257765
94.293403, 274.609125
94.267209, 265.957965
94.240956, 257.304285
94.214646, 248.648085
94.188277, 239.989365
94.161850, 231.328125
94.135364, 222.664365
94.108821, 213.998085
94.082220, 205.329285
94.055560, 196.657965
94.028842, 187.984125
94.002067, 179.307765
93.975233, 170.628885
93.948341, 161.947485
93.921391, 153.263565
93.894384, 144.577125
93.867318, 135.888165
93.840194, 127.196685
93.813013, 118.502685
93.785773, 109.806165
93.758476, 101.107125
93.731120, 92.405565
93.703707, 83.701485
93.676236, 74.994885
93.648707, 66.285765
93.621120, 57.574125
93.593476, 48.859965
93.565773, 40.143285
93.538013, 31.424085
93.510195, 22.702365
93.482320, 13.978125
93.454386, 5.251365
93.426395, 356.522085
93.398346, 347.790285
93.370240, 339.055965
93.342076, 330.319125
93.313854, 321.579765
93.285575, 312.837885
93.257238, 304.093485
93.228843, 295.346565
93.200391, 286.597125
93.171882, 277.845165
93.143315, 269.090685
93.114690, 260.333685
93.086008, 251.574165
93.057268, 242.812125
93.028471, 234.047565
92.999616, 225.280485
92.970704, 216.510885
92.941735, 207.738765
92.912708, 198.964125
92.883624, 190.186965
92.854483, 181.407285
92.825284, 172.625085
92.796028, 163.840365
92.766714, 155.053125
92.737344, 146.263365
92.707916, 137.471085
92.678430, 128.676285
92.648888, 119.878965
92.619288, 111.079125
92.589631, 102.276765
92.559917, 93.471885
92.530146, 84.664485
92.500318, 75.854565
92.470433, 67.042125
92.440490, 58.227165
92.410490, 49.409685
92.380434, 40.589685
92.350320, 31.767165
92.320149, 22.942125
92.289922, 14.114565
92.259637, 5.284485
92.229295, 356.451885
92.198897, 347.616765
92.168441, 338.779125
92.137929, 329.938965
92.107359, 321.096285
92.076733, 312.251085
92.046050, 303.403365
92.015310, 294.553125
91.984513, 285.700365
91.953660, 276.845085
91.922749, 267.987285
91.891782, 259.126965
91.860758, 250.264125
91.829678, 241.398765
91.798541, 232.530885
91.767347, 223.660485
91.736096, 214.787565
91.704789, 205.912125
91.673425, 197.034165
91.642005, 188.153685
91.610528, 179.270685
91.578994, 170.385165
91.547404, 161.497125
91.515757, 152.606565
91.484054, 143.713485
91.452294, 134.817885
91.420478, 125.919765
91.388605, 117.019125
91.356676, 108.115965
91.324691, 99.210285
91.292649, 90.302085
91.260551, 81.391365
91.228396, 72.478125
91.196185, 63.562365
91.163918, 54.644085
91.131595, 45.723285
91.099215, 36.799965
91.066779, 27.874125
91.034287, 18.945765
91.001738, 10.014885
90.969134, 1.081485
90.936473, 352.145565
90.903756, 343.207125
90.870983, 334.266165
90.838154, 325.322685
90.805268, 316.376685
90.772327, 307.428165
90.739330, 298.477125
90.706276, 289.523565
90.673167, 280.567485
90.640001, 271.608885
90.606780, 262.647765
90.573503, 253.684125
90.540169, 244.717965
90.506780, 235.749285
90.473335, 226.778085
90.439834, 217.804365
90.406277, 208.828125
90.372665, 199.849365
90.338996, 190.868085
90.305272, 181.884285
90.271492, 172.897965
90.237657, 163.909125
90.203765, 154.917765
90.169818, 145.923885
90.135815, 136.927485
90.101757, 127.928565
90.067643, 118.927125
90.033473, 109.923165
89.999248, 100.916685
89.964967, 91.907685
89.930631, 82.896165
89.896239, 73.882125
89.861791, 64.865565
89.827288, 55.846485
89.792730, 46.824885
89.758116, 37.800765
89.723447, 28.774125
89.688722, 19.744965
89.653942, 10.713285
89.619107, 1.679085
89.584216, 352.642365
89.549270, 343.603125
89.514269, 334.561365
89.479212, 325.517085
89.444100, 316.470285
89.408933, 307.420965
89.373711, 298.369125
89.338433, 289.314765
89.303101, 280.257885
89.267713, 271.198485
89.232270, 262.136565
89.196772, 253.072125
89.161219, 244.005165
89.125611, 234.935685
89.089948, 225.863685
89.054230, 216.789165
89.018456, 207.712125
88.982628, 198.632565
88.946745, 189.550485
88.910807, 180.465885
88.874814, 171.378765
88.838767, 162.289125
88.802664, 153.196965
88.766506, 144.102285
88.730294, 135.005085
88.694027, 125.905365
88.657705, 116.803125
88.621329, 107.698365
88.584897, 98.591085
88.548411, 89.481285
88.511871, 80.368965
88.475275, 71.254125
88.438626, 62.136765
88.401921, 53.016885
88.365162, 43.894485
88.328348, 34.769565
88.291480, 25.642125
88.254557, 16.512165
88.217580, 7.379685
88.180548, 358.244685
88.143462, 349.107165
88.106321, 339.967125
88.069126, 330.824565
88.031877, 321.679485
87.994573, 312.531885
87.957215, 303.381765
87.919803, 294.229125
87.882336, 285.073965
87.844815, 275.916285
87.807240, 266.756085
87.769611, 257.593365
87.731927, 248.428125
87.694189, 239.260365
87.656397, 230.090085
87.618551, 220.917285
87.580651, 211.741965
87.542697, 202.564125
87.504689, 193.383765
87.466626, 184.200885
87.428510, 175.015485
87.390340, 165.827565
87.352116, 156.637125
87.313837, 147.444165
87.275505, 138.248685
87.237119, 129.050685
87.198679, 119.850165
87.160186, 110.647125
87.121638, 101.441565
87.083037, 92.233485
87.044382, 83.022885
87.005673, 73.809765
86.966910, 64.594125
86.928094, 55.375965
86.889224, 46.155285
86.850301, 36.932085
86.811324, 27.706365
86.772293, 18.478125
86.733208, 9.247365
86.694070, 0.014085
86.654879, 350.778285
86.615634, 341.539965
86.576335, 332.299125
86.536984, 323.055765
86.497578, 313.809885
86.458119, 304.561485
86.418607, 295.310565
86.379042, 286.057125
86.339423, 276.801165
86.299751, 267.542685
86.260025, 258.281685
86.220247, 249.018165
86.180415, 239.752125
86.140529, 230.483565
86.100591, 221.212485
86.060600, 211.938885
86.020555, 202.662765
85.980457, 193.384125
85.940306, 184.102965
85.900102, 174.819285
85.859845, 165.533085
85.819535, 156.244365
85.779172, 146.953125
85.738757, 137.659365
85.698288, 128.363085
85.657766, 119.064285
85.617191, 109.762965
85.576564, 100.459125
85.535883, 91.152765
85.495150, 81.843885
85.454364, 72.532485
85.413525, 63.218565
85.372634, 53.902125
85.331690, 44.583165
85.290693, 35.261685
85.249643, 25.937685
85.208541, 16.611165
85.167386, 7.282125
85.126179, 357.950565
85.084919, 348.616485
85.043606, 339.279885
85.002241, 329.940765
84.960824, 320.599125
84.919354, 311.254965
84.877831, 301.908285
84.836256, 292.559085
84.794629, 283.207365
84.752950, 273.853125
84.711218, 264.496365
84.669434, 255.137085
84.627597, 245.775285
84.585708, 236.410965
84.543767, 227.044125
84.501774, 217.674765
84.459729, 208.302885
84.417631, 198.928485
84.375482, 189.551565
84.333280, 180.172125
84.291026, 170.790165
84.248720, 161.405685
84.206363, 152.018685
84.163953, 142.629165
84.121491, 133.237125
84.078977, 123.842565
84.036412, 114.445485
83.993794, 105.045885
83.951125, 95.643765
83.908403, 86.239125
83.865630, 76.831965
83.822805, 67.422285
83.779929, 58.010085
83.737000, 48.595365
83.694020, 39.178125
83.650989, 29.758365
83.607905, 20.336085
83.564770, 10.911285
83.521584, 1.483965
83.478345, 352.054125
83.435056, 342.621765
83.391714, 333.186885
83.348322, 323.749485
83.304877, 314.309565
83.261382, 304.867125
83.217835, 295.422165
83.174236, 285.974685
83.130587, 276.524685
83.086885, 267.072165
83.043133, 257.617125
82.999329, 248.159565
82.955474, 238.699485
82.911568, 229.236885
82.867611, 219.771765
82.823602, 210.304125
82.779543, 200.833965
82.735432, 191.361285
82.691270, 181.886085
82.647057, 172.408365
82.602793, 162.928125
82.558478, 153.445365
82.514112, 143.960085
82.469695, 134.472285
82.425227, 124.981965
82.380709, 115.489125
82.336139, 105.993765
82.291519, 96.495885
82.246847, 86.995485
82.202125, 77.492565
82.157353, 67.987125
82.112529, 58.479165
82.067655, 48.968685
82.022730, 39.455685
81.977754, 29.940165
81.932728, 20.422125
81.887652, 10.901565
81.842524, 1.378485
81.797346, 351.852885
81.752118, 342.324765
81.706839, 332.794125
81.661510, 323.260965
81.616130, 313.725285
81.570700, 304.187085
81.525220, 294.646365
81.479689, 285.103125
81.434108, 275.557365
81.388476, 266.009085
81.342795, 256.458285
81.297063, 246.904965
81.251281, 237.349125
81.205448, 227.790765
81.159566, 218.229885
81.113634, 208.666485
81.067651, 199.100565
81.021618, 189.532125
80.975536, 179.961165
80.929403, 170.387685
80.883220, 160.811685
80.836988, 151.233165
80.790705, 141.652125
80.744373, 132.068565
80.697991, 122.482485
80.651559, 112.893885
80.605077, 103.302765
80.558545, 93.709125
80.511964, 84.112965
80.465333, 74.514285
80.418652, 64.913085
80.371921, 55.309365
80.325141, 45.703125
80.278312, 36.094365
80.231432, 26.483085
80.184504, 16.869285
80.137525, 7.252965
80.090498, 357.634125
80.043420, 348.012765
79.996294, 338.388885
79.949118, 328.762485
79.901892, 319.133565
79.854618, 309.502125
79.807294, 299.868165
79.759920, 290.231685
79.712498, 280.592685
79.665026, 270.951165
79.617505, 261.307125
79.569935, 251.660565
79.522315, 242.011485
79.474647, 232.359885
79.426930, 222.705765
79.379163, 213.049125
79.331348, 203.389965
79.283483, 193.728285
79.235570, 184.064085
79.187607, 174.397365
79.139596, 164.728125
79.091536, 155.056365
79.043427, 145.382085
78.995269, 135.705285
78.947062, 126.025965
78.898807, 116.344125
78.850503, 106.659765
78.802150, 96.972885
78.753749, 87.283485
78.705299, 77.591565
78.656800, 67.897125
78.608253, 58.200165
78.559658, 48.500685
78.511013, 38.798685
78.462321, 29.094165
78.413580, 19.387125
78.364790, 9.677565
78.315952, 359.965485
78.267066, 350.250885
78.218131, 340.533765
78.169148, 330.814125
78.120117, 321.091965
78.071038, 311.367285
78.021910, 301.640085
77.972734, 291.910365
77.923510, 282.178125
77.874238, 272.443365
77.824918, 262.706085
77.775550, 252.966285
77.726134, 243.223965
77.676669, 233.479125
77.627157, 223.731765
77.577597, 213.981885
77.527989, 204.229485
77.478333, 194.474565
77.428629, 184.717125
77.378878, 174.957165
77.329078, 165.194685
77.279231, 155.429685
77.229337, 145.662165
77.179394, 135.892125
77.129404, 126.119565
77.079366, 116.344485
77.029281, 106.566885
76.979148, 96.786765
76.928968, 87.004125
76.878740, 77.218965
76.828464, 67.431285
76.778141, 57.641085
76.727771, 47.848365
76.677353, 38.053125
76.626888, 28.255365
76.576376, 18.455085
76.525816, 8.652285
76.475210, 358.846965
76.424556, 349.039125
76.373854, 339.228765
76.323106, 329.415885
76.272310, 319.600485
76.221468, 309.782565
76.170578, 299.962125
76.119641, 290.139165
76.068658, 280.313685
76.017627, 270.485685
75.966549, 260.655165
75.915425, 250.822125
75.864253, 240.986565
75.813035, 231.148485
75.761770, 221.307885
75.710458, 211.464765
75.659100, 201.619125
75.607694, 191.770965
75.556242, 181.920285
75.504744, 172.067085
75.453198, 162.211365
75.401606, 152.353125
75.349968, 142.492365
75.298283, 132.629085
75.246552, 122.763285
75.194774, 112.894965
75.142949, 103.024125
75.091079, 93.150765
75.039161, 83.274885
74.987198, 73.396485
74.935188, 63.515565
74.883132, 53.632125
74.831030, 43.746165
74.778882, 33.857685
74.726687, 23.966685
74.674446, 14.073165
74.622159, 4.177125
74.569826, 354.278565
74.517447, 344.377485
74.465022, 334.473885
74.412551, 324.567765
74.360034, 314.659125
74.307472, 304.747965
74.254863, 294.834285
74.202208, 284.918085
74.149508, 274.999365
74.096762, 265.078125
74.043970, 255.154365
73.991132, 245.228085
73.938249, 235.299285
73.885320, 225.367965
73.832345, 215.434125
73.779325, 205.497765
73.726259, 195.558885
73.673148, 185.617485
73.619991, 175.673565
73.566789, 165.727125
73.513541, 155.778165
73.460248, 145.826685
73.406910, 135.872685
73.353526, 125.916165
73.300097, 115.957125
73.246622, 105.995565
73.193103, 96.031485
73.139538, 86.064885
73.085928, 76.095765
73.032273, 66.124125
72.978573, 56.149965
72.924828, 46.173285
72.871038, 36.194085
72.817203, 26.212365
72.763322, 16.228125
72.709397, 6.241365
72.655427, 356.252085
72.601413, 346.260285
72.547353, 336.265965
72.493248, 326.269125
72.439099, 316.269765
72.384905, 306.267885
72.330667, 296.263485
72.276383, 286.256565
72.222055, 276.247125
72.167683, 266.235165
72.113266, 256.220685
72.058804, 246.203685
72.004298, 236.184165
71.949747, 226.162125
71.895152, 216.137565
71.840513, 206.110485
71.785829, 196.080885
71.731101, 186.048765
71.676329, 176.014125
71.621512, 165.976965
71.566651, 155.937285
71.511746, 145.895085
71.456797, 135.850365
71.401804, 125.803125
71.346766, 115.753365
71.291685, 105.701085
71.236559, 95.646285
71.181390, 85.588965
71.126176, 75.529125
71.070919, 65.466765
71.015618, 55.401885
70.960273, 45.334485
70.904884, 35.264565
70.849451, 25.192125
70.793975, 15.117165
70.738455, 5.039685
70.682891, 354.959685
70.627283, 344.877165
70.571632, 334.792125
70.515938, 324.704565
70.460199, 314.614485
70.404418, 304.521885
70.348593, 294.426765
70.292724, 284.329125
70.236812, 274.228965
70.180857, 264.126285
70.124858, 254.021085
70.068816, 243.913365
70.012731, 233.803125
69.956602, 223.690365
69.900430, 213.575085
69.844215, 203.457285
69.787957, 193.336965
69.731656, 183.214125
69.675312, 173.088765
69.618925, 162.960885
69.562495, 152.830485
69.506022, 142.697565
69.449506, 132.562125
69.392947, 122.424165
69.336345, 112.283685
69.279701, 102.140685
69.223013, 91.995165
69.166283, 81.847125
69.109510, 71.696565
69.052695, 61.543485
68.995837, 51.387885
68.938936, 41.229765
68.881993, 31.069125
68.825007, 20.905965
68.767979, 10.740285
68.710908, 0.572085
68.653795, 350.401365
68.596639, 340.228125
68.539441, 330.052365
68.482201, 319.874085
68.424918, 309.693285
68.367594, 299.509965
68.310227, 289.324125
68.252817, 279.135765
68.195366, 268.944885
68.137873, 258.751485
68.080337, 248.555565
68.022760, 238.357125
67.965140, 228.156165
67.907478, 217.952685
67.849775, 207.746685
67.792030, 197.538165
67.734242, 187.327125
67.676413, 177.113565
67.618543, 166.897485
67.560630, 156.678885
67.502676, 146.457765
67.444680, 136.234125
67.386642, 126.007965
67.328563, 115.779285
67.270442, 105.548085
67.212280, 95.314365
67.154076, 85.078125
67.095831, 74.839365
67.037544, 64.598085
66.979216, 54.354285
66.920846, 44.107965
66.862436, 33.859125
66.803983, 23.607765
66.745490, 13.353885
66.686956, 3.097485
66.628380, 352.838565
66.569763, 342.577125
66.511105, 332.313165
66.452406, 322.046685
66.393666, 311.777685
66.334885, 301.506165
66.276063, 291.232125
66.217200, 280.955565
66.158296, 270.676485
66.099351, 260.394885
66.040366, 250.110765
65.981340, 239.824125
65.922273, 229.534965
65.863165, 219.243285
65.804016, 208.949085
65.744827, 198.652365
65.685598, 188.353125
65.626328, 178.051365
65.567017, 167.747085
65.507666, 157.440285
65.448274, 147.130965
65.388842, 136.819125
65.329370, 126.504765
65.269857, 116.187885
65.210304, 105.868485
65.150710, 95.546565
65.091077, 85.222125
65.031403, 74.895165
64.971689, 64.565685
64.911935, 54.233685
64.852141, 43.899165
64.792307, 33.562125
64.732433, 23.222565
64.672519, 12.880485
64.612565, 2.535885
64.552571, 352.188765
64.492537, 341.839125
64.432463, 331.486965
64.372350, 321.132285
64.312197, 310.775085
64.252004, 300.415365
64.191771, 290.053125
64.131499, 279.688365
64.071187, 269.321085
64.010836, 258.951285
63.950445, 248.578965
63.890015, 238.204125
63.829545, 227.826765
63.769036, 217.446885
63.708487, 207.064485
63.647899, 196.679565
63.587272, 186.292125
63.526605, 175.902165
63.465899, 165.509685
63.405155, 155.114685
63.344371, 144.717165
63.283547, 134.317125
63.222685, 123.914565
63.161784, 113.509485
63.100843, 103.101885
63.039864, 92.691765
62.978846, 82.279125
62.917789, 71.863965
62.856693, 61.446285
62.795558, 51.026085
62.734385, 40.603365
62.673173, 30.178125
62.611922, 19.750365
62.550632, 9.320085
62.489304, 358.887285
62.427937, 348.451965
62.366532, 338.014125
62.305088, 327.573765
62.243605, 317.130885
62.182085, 306.685485
62.120526, 296.237565
62.058928, 285.787125
61.997292, 275.334165
61.935618, 264.878685
61.873906, 254.420685
61.812155, 243.960165
61.750366, 233.497125
61.688539, 223.031565
61.626675, 212.563485
61.564771, 202.092885
61.502830, 191.619765
61.440851, 181.144125
61.378835, 170.665965
61.316780, 160.185285
61.254687, 149.702085
61.192556, 139.216365
61.130388, 128.728125
61.068182, 118.237365
61.005938, 107.744085
60.943657, 97.248285
60.881338, 86.749965
60.818981, 76.249125
60.756587, 65.745765
60.694155, 55.239885
60.631686, 44.731485
60.569179, 34.220565
60.506635, 23.707125
60.444054, 13.191165
60.381435, 2.672685
60.318779, 352.151685
60.256086, 341.628165
60.193356, 331.102125
60.130588, 320.573565
60.067783, 310.042485
60.004941, 299.508885
59.942062, 288.972765
59.879147, 278.434125
59.816194, 267.892965
59.753204, 257.349285
59.690177, 246.803085
59.627114, 236.254365
59.564013, 225.703125
59.500876, 215.149365
59.437702, 204.593085
59.374492, 194.034285
59.311244, 183.472965
59.247960, 172.909125
59.184640, 162.342765
59.121283, 151.773885
59.057889, 141.202485
58.994459, 130.628565
58.930993, 120.052125
58.867490, 109.473165
58.803951, 98.891685
58.740376, 88.307685
58.676764, 77.721165
58.613116, 67.132125
58.549432, 56.540565
58.485711, 45.946485
58.421955, 35.349885
58.358163, 24.750765
58.294334, 14.149125
58.230469, 3.544965
58.166569, 352.938285
58.102633, 342.329085
58.038660, 331.717365
57.974652, 321.103125
57.910608, 310.486365
57.846529, 299.867085
57.782413, 289.245285
57.718262, 278.620965
57.654076, 267.994125
57.589853, 257.364765
57.525595, 246.732885
57.461302, 236.098485
57.396973, 225.461565
57.332609, 214.822125
57.268209, 204.180165
57.203774, 193.535685
57.139304, 182.888685
57.074798, 172.239165
57.010257, 161.587125
56.945681, 150.932565
56.881070, 140.275485
56.816423, 129.615885
56.751742, 118.953765
56.687025, 108.289125
56.622274, 97.621965
56.557487, 86.952285
56.492666, 76.280085
56.427810, 65.605365
56.362919, 54.928125
56.297993, 44.248365
56.233032, 33.566085
56.168037, 22.881285
56.103006, 12.193965
56.037942, 1.504125
55.972842, 350.811765
55.907708, 340.116885
55.842540, 329.419485
55.777337, 318.719565
55.712100, 308.017125
55.646828, 297.312165
55.581522, 286.604685
55.516182, 275.894685
55.450807, 265.182165
55.385398, 254.467125
55.319955, 243.749565
55.254477, 233.029485
55.188966, 222.306885
55.123421, 211.581765
55.057841, 200.854125
54.992227, 190.123965
54.926580, 179.391285
54.860899, 168.656085
54.795183, 157.918365
54.729434, 147.178125
54.663651, 136.435365
54.597835, 125.690085
54.531984, 114.942285
54.466100, 104.191965
54.400183, 93.439125
54.334231, 82.683765
54.268246, 71.925885
54.202228, 61.165485
54.136176, 50.402565
54.070091, 39.637125
54.003973, 28.869165
53.937821, 18.098685
53.871635, 7.325685
53.805417, 356.550165
53.739165, 345.772125
53.672880, 334.991565
53.606562, 324.208485
53.540211, 313.422885
53.473827, 302.634765
53.407409, 291.844125
53.340959, 281.050965
53.274476, 270.255285
53.207960, 259.457085
53.141411, 248.656365
53.074829, 237.853125
53.008215, 227.047365
52.941568, 216.239085
52.874888, 205.428285
52.808175, 194.614965
52.741430, 183.799125
52.674652, 172.980765
52.607842, 162.159885
52.540999, 151.336485
52.474124, 140.510565
52.407217, 129.682125
52.340277, 118.851165
52.273304, 108.017685
52.206300, 97.181685
52.139263, 86.343165
52.072194, 75.502125
52.005093, 64.658565
51.937960, 53.812485
51.870794, 42.963885
51.803597, 32.112765
51.736368, 21.259125
51.669107, 10.402965
51.601813, 359.544285
51.534488, 348.683085
51.467131, 337.819365
51.399743, 326.953125
51.332322, 316.084365
51.264870, 305.213085
51.197387, 294.339285
51.129871, 283.462965
51.062324, 272.584125
50.994746, 261.702765
50.927136, 250.818885
50.859495, 239.932485
50.791822, 229.043565
50.724118, 218.152125
50.656382, 207.258165
50.588616, 196.361685
50.520818, 185.462685
50.452989, 174.561165
50.385128, 163.657125
50.317237, 152.750565
50.249314, 141.841485
50.181361, 130.929885
50.113376, 120.015765
50.045361, 109.099125
49.977314, 98.179965
49.909237, 87.258285
49.841129, 76.334085
49.772990, 65.407365
49.704821, 54.478125
49.636621, 43.546365
49.568390, 32.612085
49.500128, 21.675285
49.431836, 10.735965
49.363514, 359.794125
49.295161, 348.849765
49.226777, 337.902885
49.158363, 326.953485
49.089919, 316.001565
49.021444, 305.047125
48.952940, 294.090165
48.884405, 283.130685
48.815839, 272.168685
48.747244, 261.204165
48.678618, 250.237125
48.609963, 239.267565
48.541277, 228.295485
48.472562, 217.320885
48.403816, 206.343765
48.335041, 195.364125
48.266236, 184.381965
48.197401, 173.397285
48.128536, 162.410085
48.059642, 151.420365
47.990718, 140.428125
47.921764, 129.433365
47.852780, 118.436085
47.783767, 107.436285
47.714725, 96.433965
47.645653, 85.429125
47.576552, 74.421765
47.507421, 63.411885
47.438261, 52.399485
47.369072, 41.384565
47.299853, 30.367125
47.230606, 19.347165
47.161329, 8.324685
47.092023, 357.299685
47.022688, 346.272165
46.953323, 335.242125
46.883930, 324.209565
46.814508, 313.174485
46.745057, 302.136885
46.675577, 291.096765
46.606069, 280.054125
46.536531, 269.008965
46.466965, 257.961285
46.397370, 246.911085
46.327747, 235.858365
46.258094, 224.803125
46.188414, 213.745365
46.118704, 202.685085
46.048967, 191.622285
45.979201, 180.556965
45.909406, 169.489125
45.839583, 158.418765
45.769732, 147.345885
45.699853, 136.270485
45.629945, 125.192565
45.560009, 114.112125
45.490045, 103.029165
45.420053, 91.943685
45.350033, 80.855685
45.279985, 69.765165
45.209909, 58.672125
45.139805, 47.576565
45.069673, 36.478485
44.999513, 25.377885
44.929326, 14.274765
44.859111, 3.169125
44.788868, 352.060965
44.718597, 340.950285
44.648299, 329.837085
44.577973, 318.721365
44.507620, 307.603125
44.437239, 296.482365
44.366831, 285.359085
44.296395, 274.233285
44.225933, 263.104965
44.155442, 251.974125
44.084925, 240.840765
44.014380, 229.704885
43.943808, 218.566485
43.873209, 207.425565
43.802583, 196.282125
43.731930, 185.136165
43.661250, 173.987685
43.590542, 162.836685
43.519808, 151.683165
43.449047, 140.527125
43.378260, 129.368565
43.307445, 118.207485
43.236604, 107.043885
43.165736, 95.877765
43.094841, 84.709125
43.023920, 73.537965
42.952972, 62.364285
42.881998, 51.188085
42.810997, 40.009365
42.739970, 28.828125
42.668916, 17.644365
42.597836, 6.458085
42.526730, 355.269285
42.455597, 344.077965
42.384439, 332.884125
42.313254, 321.687765
42.242043, 310.488885
42.170806, 299.287485
42.099542, 288.083565
42.028253, 276.877125
41.956938, 265.668165
41.885597, 254.456685
41.814230, 243.242685
41.742837, 232.026165
41.671419, 220.807125
41.599975, 209.585565
41.528505, 198.361485
41.457009, 187.134885
41.385488, 175.905765
41.313941, 164.674125
41.242369, 153.439965
41.170772, 142.203285
41.099148, 130.964085
41.027500, 119.722365
40.955826, 108.478125
40.884127, 97.231365
40.812403, 85.982085
40.740653, 74.730285
40.668879, 63.475965
40.597079, 52.219125
40.525254, 40.959765
40.453404, 29.697885
40.381529, 18.433485
40.309629, 7.166565
40.237705, 355.897125
40.165755, 344.625165
40.093781, 333.350685
40.021782, 322.073685
39.949758, 310.794165
39.877709, 299.512125
39.805636, 288.227565
39.733538, 276.940485
39.661416, 265.650885
39.589270, 254.358765
39.517098, 243.064125
39.444903, 231.766965
39.372683, 220.467285
39.300439, 209.165085
39.228170, 197.860365
39.155878, 186.553125
39.083561, 175.243365
39.011220, 163.931085
38.938854, 152.616285
38.866465, 141.298965
38.794052, 129.979125
38.721615, 118.656765
38.649154, 107.331885
38.576669, 96.004485
38.504160, 84.674565
38.431628, 73.342125
38.359072, 62.007165
38.286492, 50.669685
38.213888, 39.329685
38.141261, 27.987165
38.068611, 16.642125
37.995936, 5.294565
37.923239, 353.944485
37.850518, 342.591885
37.777773, 331.236765
37.705005, 319.879125
37.632214, 308.518965
37.559400, 297.156285
37.486563, 285.791085
37.413702, 274.423365
37.340818, 263.053125
37.267912, 251.680365
37.194982, 240.305085
37.122029, 228.927285
37.049053, 217.546965
36.976055, 206.164125
36.903033, 194.778765
36.829989, 183.390885
36.756922, 172.000485
36.683833, 160.607565
36.610720, 149.212125
36.537586, 137.814165
36.464428, 126.413685
36.391248, 115.010685
36.318046, 103.605165
36.244821, 92.197125
36.171574, 80.786565
36.098304, 69.373485
36.025012, 57.957885
35.951698, 46.539765
35.878362, 35.119125
35.805004, 23.695965
35.731623, 12.270285
35.658220, 0.842085
35.584796, 349.411365
35.511349, 337.978125
35.437881, 326.542365
35.364390, 315.104085
35.290878, 303.663285
35.217344, 292.219965
35.143788, 280.774125
35.070211, 269.325765
34.996612, 257.874885
34.922991, 246.421485
34.849349, 234.965565
34.775685, 223.507125
34.701999, 212.046165
34.628293, 200.582685
34.554565, 189.116685
34.480815, 177.648165
34.407044, 166.177125
34.333252, 154.703565
34.259439, 143.227485
34.185605, 131.748885
34.111749, 120.267765
34.037873, 108.784125
33.963975, 97.297965
33.890057, 85.809285
33.816117, 74.318085
33.742157, 62.824365
33.668176, 51.328125
33.594174, 39.829365
33.520151, 28.328085
33.446108, 16.824285
33.372044, 5.317965
33.297959, 353.809125
33.223854, 342.297765
33.149729, 330.783885
33.075582, 319.267485
33.001416, 307.748565
32.927229, 296.227125
32.853022, 284.703165
32.778794, 273.176685
32.704546, 261.647685
32.630278, 250.116165
32.555990, 238.582125
32.481682, 227.045565
32.407353, 215.506485
32.333005, 203.964885
32.258637, 192.420765
32.184248, 180.874125
32.109840, 169.324965
32.035412, 157.773285
31.960965, 146.219085
31.886497, 134.662365
31.812010, 123.103125
31.737503, 111.541365
31.662977, 99.977085
31.588431, 88.410285
31.513866, 76.840965
31.439281, 65.269125
31.364677, 53.694765
31.290053, 42.117885
31.215410, 30.538485
31.140748, 18.956565
31.066066, 7.372125
30.991365, 355.785165
30.916646, 344.195685
30.841907, 332.603685
30.767149, 321.009165
30.692372, 309.412125
30.617576, 297.812565
30.542761, 286.210485
30.467928, 274.605885
30.393075, 262.998765
30.318204, 251.389125
30.243314, 239.776965
30.168405, 228.162285
30.093478, 216.545085
30.018532, 204.925365
29.943568, 193.303125
29.868585, 181.678365
29.793584, 170.051085
29.718564, 158.421285
29.643526, 146.788965
29.568470, 135.154125
29.493395, 123.516765
29.418302, 111.876885
29.343191, 100.234485
29.268062, 88.589565
29.192915, 76.942125
29.117750, 65.292165
29.042567, 53.639685
28.967365, 41.984685
28.892146, 30.327165
28.816910, 18.667125
28.741655, 7.004565
28.666383, 355.339485
28.591093, 343.671885
28.515785, 332.001765
28.440459, 320.329125
28.365117, 308.653965
28.289756, 296.976285
28.214378, 285.296085
28.138983, 273.613365
28.063570, 261.928125
27.988140, 250.240365
27.912693, 238.550085
27.837228, 226.857285
27.761747, 215.161965
27.686248, 203.464125
27.610732, 191.763765
27.535199, 180.060885
27.459649, 168.355485
27.384082, 156.647565
27.308498, 144.937125
27.232897, 133.224165
27.157280, 121.508685
27.081645, 109.790685
27.005994, 98.070165
26.930327, 86.347125
26.854642, 74.621565
26.778941, 62.893485
26.703224, 51.162885
26.627490, 39.429765
26.551740, 27.694125
26.475973, 15.955965
26.400190, 4.215285
26.324390, 352.472085
26.248575, 340.726365
26.172743, 328.978125
26.096895, 317.227365
26.021031, 305.474085
25.945150, 293.718285
25.869254, 281.959965
25.793342, 270.199125
25.717414, 258.435765
25.641470, 246.669885
25.565510, 234.901485
25.489534, 223.130565
25.413543, 211.357125
25.337536, 199.581165
25.261513, 187.802685
25.185475, 176.021685
25.109421, 164.238165
25.033351, 152.452125
24.957266, 140.663565
24.881166, 128.872485
24.805051, 117.078885
24.728920, 105.282765
24.652773, 93.484125
24.576612, 81.682965
24.500435, 69.879285
24.424244, 58.073085
24.348037, 46.264365
24.271815, 34.453125
24.195578, 22.639365
24.119326, 10.823085
24.043060, 359.004285
23.966778, 347.182965
23.890482, 335.359125
23.814171, 323.532765
23.737845, 311.703885
23.661505, 299.872485
23.585150, 288.038565
23.508780, 276.202125
23.432396, 264.363165
23.355997, 252.521685
23.279584, 240.677685
23.203157, 228.831165
23.126715, 216.982125
23.050259, 205.130565
22.973789, 193.276485
22.897305, 181.419885
22.820806, 169.560765
22.744294, 157.699125
22.667767, 145.834965
22.591226, 133.968285
22.514672, 122.099085
22.438103, 110.227365
22.361521, 98.353125
22.284925, 86.476365
22.208315, 74.597085
22.131691, 62.715285
22.055054, 50.830965
21.978403, 38.944125
21.901738, 27.054765
21.825060, 15.162885
21.748369, 3.268485
21.671664, 351.371565
21.594945, 339.472125
21.518214, 327.570165
21.441469, 315.665685
21.364711, 303.758685
21.287939, 291.849165
21.211155, 279.937125
21.134357, 268.022565
21.057546, 256.105485
20.980723, 244.185885
20.903886, 232.263765
20.827037, 220.339125
20.750174, 208.411965
20.673299, 196.482285
20.596411, 184.550085
20.519510, 172.615365
20.442597, 160.678125
20.365671, 148.738365
20.288732, 136.796085
20.211781, 124.851285
20.134818, 112.903965
20.057842, 100.954125
19.980853, 89.001765
19.903853, 77.046885
19.826840, 65.089485
19.749814, 53.129565
19.672777, 41.167125
19.595727, 29.202165
19.518666, 17.234685
19.441592, 5.264685
19.364506, 353.292165
19.287409, 341.317125
19.210299, 329.339565
19.133177, 317.359485
19.056044, 305.376885
18.978899, 293.391765
18.901742, 281.404125
18.824574, 269.413965
18.747394, 257.421285
18.670202, 245.426085
18.592999, 233.428365
18.515784, 221.428125
18.438558, 209.425365
18.361321, 197.420085
18.284072, 185.412285
18.206812, 173.401965
18.129541, 161.389125
18.052258, 149.373765
17.974964, 137.355885
17.897660, 125.335485
17.820344, 113.312565
17.743017, 101.287125
17.665679, 89.259165
17.588330, 77.228685
17.510971, 65.195685
17.433600, 53.160165
17.356219, 41.122125
17.278827, 29.081565
17.201425, 17.038485
17.124012, 4.992885
17.046588, 352.944765
16.969154, 340.894125
16.891709, 328.840965
16.814254, 316.785285
16.736788, 304.727085
16.659313, 292.666365
16.581826, 280.603125
16.504330, 268.537365
16.426823, 256.469085
16.349307, 244.398285
16.271780, 232.324965
16.194243, 220.249125
16.116696, 208.170765
16.039139, 196.089885
15.961573, 184.006485
15.883996, 171.920565
15.806410, 159.832125
15.728813, 147.741165
15.651208, 135.647685
15.573592, 123.551685
15.495967, 111.453165
15.418332, 99.352125
15.340688, 87.248565
15.263034, 75.142485
15.185371, 63.033885
15.107699, 50.922765
15.030017, 38.809125
14.952326, 26.692965
14.874625, 14.574285
14.796916, 2.453085
14.719197, 350.329365
14.641469, 338.203125
14.563733, 326.074365
14.485987, 313.943085
14.408232, 301.809285
14.330469, 289.672965
14.252696, 277.534125
14.174915, 265.392765
14.097125, 253.248885
14.019326, 241.102485
13.941519, 228.953565
13.863703, 216.802125
13.785878, 204.648165
13.708045, 192.491685
13.630203, 180.332685
13.552353, 168.171165
13.474495, 156.007125
13.396629, 143.840565
13.318754, 131.671485
13.240870, 119.499885
13.162979, 107.325765
13.085080, 95.149125
13.007172, 82.969965
12.929257, 70.788285
12.851333, 58.604085
12.773402, 46.417365
12.695462, 34.228125
12.617515, 22.036365
12.539560, 9.842085
12.461597, 357.645285
12.383627, 345.445965
12.305649, 333.244125
12.227663, 321.039765
12.149670, 308.832885
12.071669, 296.623485
11.993661, 284.411565
11.915645, 272.197125
11.837623, 259.980165
11.759592, 247.760685
11.681555, 235.538685
11.603510, 223.314165
11.525458, 211.087125
11.447399, 198.857565
11.369333, 186.625485
11.291260, 174.390885
11.213180, 162.153765
11.135093, 149.914125
11.056999, 137.671965
10.978898, 125.427285
10.900791, 113.180085
10.822677, 100.930365
10.744556, 88.678125
10.666428, 76.423365
10.588294, 64.166085
10.510154, 51.906285
10.432006, 39.643965
10.353853, 27.379125
10.275693, 15.111765
10.197527, 2.841885
10.119354, 350.569485
10.041175, 338.294565
9.962990, 326.017125
9.884799, 313.737165
9.806602, 301.454685
9.728398, 289.169685
9.650189, 276.882165
9.571973, 264.592125
9.493752, 252.299565
9.415525, 240.004485
9.337292, 227.706885
9.259054, 215.406765
9.180809, 203.104125
9.102559, 190.798965
9.024303, 178.491285
8.946042, 166.181085
8.867775, 153.868365
8.789503, 141.553125
8.711225, 129.235365
8.632942, 116.915085
8.554654, 104.592285
8.476360, 92.266965
8.398061, 79.939125
8.319757, 67.608765
8.241448, 55.275885
8.163134, 42.940485
8.084814, 30.602565
8.006490, 18.262125
7.928161, 5.919165
7.849826, 353.573685
7.771487, 341.225685
7.693144, 328.875165
7.614795, 316.522125
7.536442, 304.166565
7.458084, 291.808485
7.379721, 279.447885
7.301354, 267.084765
7.222982, 254.719125
7.144606, 242.350965
7.066226, 229.980285
6.987841, 217.607085
6.909452, 205.231365
6.831058, 192.853125
6.752661, 180.472365
6.674259, 168.089085
6.595853, 155.703285
6.517443, 143.314965
6.439029, 130.924125
6.360611, 118.530765
6.282189, 106.134885
6.203763, 93.736485
6.125333, 81.335565
6.046900, 68.932125
5.968463, 56.526165
5.890022, 44.117685
5.811577, 31.706685
5.733129, 19.293165
5.654678, 6.877125
5.576223, 354.458565
5.497764, 342.037485
5.419302, 329.613885
5.340837, 317.187765
5.262368, 304.759125
5.183896, 292.327965
5.105421, 279.894285
5.026943, 267.458085
4.948462, 255.019365
4.869978, 242.578125
4.791490, 230.134365
4.713000, 217.688085
4.634507, 205.239285
4.556010, 192.787965
4.477512, 180.334125
4.399010, 167.877765
4.320506, 155.418885
4.241998, 142.957485
4.163489, 130.493565
4.084977, 118.027125
4.006462, 105.558165
3.927945, 93.086685
3.849425, 80.612685
3.770903, 68.136165
3.692378, 55.657125
3.613852, 43.175565
3.535323, 30.691485
3.456792, 18.204885
3.378259, 5.715765
3.299723, 353.224125
3.221186, 340.729965
3.142647, 328.233285
3.064105, 315.734085
2.985562, 303.232365
2.907017, 290.728125
2.828471, 278.221365
2.749922, 265.712085
2.671372, 253.200285
2.592820, 240.685965
2.514266, 228.169125
2.435711, 215.649765
2.357155, 203.127885
2.278597, 190.603485
2.200037, 178.076565
2.121477, 165.547125
2.042915, 153.015165
1.964351, 140.480685
1.885787, 127.943685
1.807221, 115.404165
1.728654, 102.862125
1.650086, 90.317565
1.571517, 77.770485
1.492948, 65.220885
1.414377, 52.668765
1.335805, 40.114125
1.257233, 27.556965
1.178659, 14.997285
1.100085, 2.435085
1.021511, 349.870365
0.942935, 337.303125
0.864359, 324.733365
0.785783, 312.161085
0.707206, 299.586285
0.628629, 287.008965
0.550051, 274.429125
0.471473, 261.846765
0.392895, 249.261885
0.314316, 236.674485
0.235737, 224.084565
0.157158, 211.492125
0.078579, 198.897165
0.000000, 186.299685
##END=
