# Supplementary material for: Obtaining Pure 1H NMR Spectra of Individual Pyranose and Furanose Anomers of Reducing Deoxyfluorinated Sugars
Source: J Org Chem. 2023 Sep 27;88(19):13908–25. doi: 10.1021/acs.joc.3c01503 (PMC10563139; doi:10.1021/acs.joc.3c01503)
Supplement: Supplementary file 2 — jo3c01503_si_002.zip [file jo3c01503_si_002.zip › FIDs_Full NMR of all compounds - 1H, 19F, SRI-FESTA/8_FDGal-46/9/spnam12]

##TITLE= 
##JCAMP-DX= 5.00 Bruker JCAMP library
##DATA TYPE= Shape Data
##ORIGIN= Bruker BioSpin GmbH
##OWNER= <demo>
##DATE= 2007/07/25
##TIME= 11:53:33
##$SHAPE_PARAMETERS= Type: RSnob
##MINX= 7.994014E-02
##MAXX= 1.000000E02
##MINY= 0.000000E00
##MAXY= 1.800000E02
##$SHAPE_EXMODE= Excitation
##$SHAPE_TOTROT= 1.800000E02
##$SHAPE_TYPE= Refocussing
##$SHAPE_USER_DEF= 
##$SHAPE_REPHFAC= 
##$SHAPE_BWFAC= 2.332000E00
##$SHAPE_BWFAC50= 
##$SHAPE_INTEGFAC= 2.136957E-01
##$SHAPE_MODE= 0
##NPOINTS= 1000
##XYPOINTS= (XY..XY)
5.146041E00, 1.800000E02
5.146041E00, 1.800000E02
5.148024E00, 1.800000E02
5.151989E00, 1.800000E02
5.157935E00, 1.800000E02
5.165858E00, 1.800000E02
5.175755E00, 1.800000E02
5.187620E00, 1.800000E02
5.201449E00, 1.800000E02
5.217233E00, 1.800000E02
5.234966E00, 1.800000E02
5.254639E00, 1.800000E02
5.276243E00, 1.800000E02
5.299766E00, 1.800000E02
5.325197E00, 1.800000E02
5.352525E00, 1.800000E02
5.381735E00, 1.800000E02
5.412814E00, 1.800000E02
5.445747E00, 1.800000E02
5.480516E00, 1.800000E02
5.517107E00, 1.800000E02
5.555500E00, 1.800000E02
5.595677E00, 1.800000E02
5.637618E00, 1.800000E02
5.681304E00, 1.800000E02
5.726713E00, 1.800000E02
5.773823E00, 1.800000E02
5.822611E00, 1.800000E02
5.873053E00, 1.800000E02
5.925126E00, 1.800000E02
5.978803E00, 1.800000E02
6.034058E00, 1.800000E02
6.090866E00, 1.800000E02
6.149198E00, 1.800000E02
6.209026E00, 1.800000E02
6.270321E00, 1.800000E02
6.333053E00, 1.800000E02
6.397193E00, 1.800000E02
6.462708E00, 1.800000E02
6.529568E00, 1.800000E02
6.597740E00, 1.800000E02
6.667191E00, 1.800000E02
6.737887E00, 1.800000E02
6.809795E00, 1.800000E02
6.882879E00, 1.800000E02
6.957105E00, 1.800000E02
7.032435E00, 1.800000E02
7.108835E00, 1.800000E02
7.186268E00, 1.800000E02
7.264694E00, 1.800000E02
7.344078E00, 1.800000E02
7.424381E00, 1.800000E02
7.505564E00, 1.800000E02
7.587588E00, 1.800000E02
7.670413E00, 1.800000E02
7.754000E00, 1.800000E02
7.838308E00, 1.800000E02
7.923297E00, 1.800000E02
8.008926E00, 1.800000E02
8.095154E00, 1.800000E02
8.181939E00, 1.800000E02
8.269239E00, 1.800000E02
8.357013E00, 1.800000E02
8.445219E00, 1.800000E02
8.533813E00, 1.800000E02
8.622754E00, 1.800000E02
8.711999E00, 1.800000E02
8.801505E00, 1.800000E02
8.891229E00, 1.800000E02
8.981128E00, 1.800000E02
9.071159E00, 1.800000E02
9.161278E00, 1.800000E02
9.251443E00, 1.800000E02
9.341610E00, 1.800000E02
9.431736E00, 1.800000E02
9.521778E00, 1.800000E02
9.611692E00, 1.800000E02
9.701435E00, 1.800000E02
9.790964E00, 1.800000E02
9.880237E00, 1.800000E02
9.969210E00, 1.800000E02
1.005784E01, 1.800000E02
1.014609E01, 1.800000E02
1.023390E01, 1.800000E02
1.032125E01, 1.800000E02
1.040809E01, 1.800000E02
1.049437E01, 1.800000E02
1.058006E01, 1.800000E02
1.066512E01, 1.800000E02
1.074949E01, 1.800000E02
1.083315E01, 1.800000E02
1.091604E01, 1.800000E02
1.099814E01, 1.800000E02
1.107940E01, 1.800000E02
1.115979E01, 1.800000E02
1.123925E01, 1.800000E02
1.131776E01, 1.800000E02
1.139528E01, 1.800000E02
1.147176E01, 1.800000E02
1.154717E01, 1.800000E02
1.162148E01, 1.800000E02
1.169465E01, 1.800000E02
1.176663E01, 1.800000E02
1.183740E01, 1.800000E02
1.190692E01, 1.800000E02
1.197515E01, 1.800000E02
1.204206E01, 1.800000E02
1.210763E01, 1.800000E02
1.217180E01, 1.800000E02
1.223456E01, 1.800000E02
1.229586E01, 1.800000E02
1.235568E01, 1.800000E02
1.241399E01, 1.800000E02
1.247076E01, 1.800000E02
1.252595E01, 1.800000E02
1.257954E01, 1.800000E02
1.263150E01, 1.800000E02
1.268179E01, 1.800000E02
1.273040E01, 1.800000E02
1.277730E01, 1.800000E02
1.282246E01, 1.800000E02
1.286585E01, 1.800000E02
1.290744E01, 1.800000E02
1.294723E01, 1.800000E02
1.298517E01, 1.800000E02
1.302125E01, 1.800000E02
1.305545E01, 1.800000E02
1.308774E01, 1.800000E02
1.311811E01, 1.800000E02
1.314652E01, 1.800000E02
1.317297E01, 1.800000E02
1.319742E01, 1.800000E02
1.321987E01, 1.800000E02
1.324030E01, 1.800000E02
1.325869E01, 1.800000E02
1.327501E01, 1.800000E02
1.328926E01, 1.800000E02
1.330142E01, 1.800000E02
1.331148E01, 1.800000E02
1.331941E01, 1.800000E02
1.332521E01, 1.800000E02
1.332887E01, 1.800000E02
1.333036E01, 1.800000E02
1.332969E01, 1.800000E02
1.332683E01, 1.800000E02
1.332178E01, 1.800000E02
1.331452E01, 1.800000E02
1.330505E01, 1.800000E02
1.329336E01, 1.800000E02
1.327944E01, 1.800000E02
1.326328E01, 1.800000E02
1.324488E01, 1.800000E02
1.322422E01, 1.800000E02
1.320131E01, 1.800000E02
1.317613E01, 1.800000E02
1.314868E01, 1.800000E02
1.311895E01, 1.800000E02
1.308695E01, 1.800000E02
1.305266E01, 1.800000E02
1.301609E01, 1.800000E02
1.297722E01, 1.800000E02
1.293607E01, 1.800000E02
1.289262E01, 1.800000E02
1.284688E01, 1.800000E02
1.279884E01, 1.800000E02
1.274850E01, 1.800000E02
1.269587E01, 1.800000E02
1.264093E01, 1.800000E02
1.258370E01, 1.800000E02
1.252417E01, 1.800000E02
1.246235E01, 1.800000E02
1.239823E01, 1.800000E02
1.233181E01, 1.800000E02
1.226310E01, 1.800000E02
1.219211E01, 1.800000E02
1.211882E01, 1.800000E02
1.204325E01, 1.800000E02
1.196540E01, 1.800000E02
1.188527E01, 1.800000E02
1.180286E01, 1.800000E02
1.171818E01, 1.800000E02
1.163123E01, 1.800000E02
1.154202E01, 1.800000E02
1.145054E01, 1.800000E02
1.135681E01, 1.800000E02
1.126082E01, 1.800000E02
1.116258E01, 1.800000E02
1.106210E01, 1.800000E02
1.095937E01, 1.800000E02
1.085441E01, 1.800000E02
1.074722E01, 1.800000E02
1.063779E01, 1.800000E02
1.052615E01, 1.800000E02
1.041228E01, 1.800000E02
1.029620E01, 1.800000E02
1.017791E01, 1.800000E02
1.005742E01, 1.800000E02
9.934718E00, 1.800000E02
9.809821E00, 1.800000E02
9.682730E00, 1.800000E02
9.553450E00, 1.800000E02
9.421984E00, 1.800000E02
9.288335E00, 1.800000E02
9.152508E00, 1.800000E02
9.014505E00, 1.800000E02
8.874331E00, 1.800000E02
8.731987E00, 1.800000E02
8.587478E00, 1.800000E02
8.440805E00, 1.800000E02
8.291971E00, 1.800000E02
8.140979E00, 1.800000E02
7.987830E00, 1.800000E02
7.832526E00, 1.800000E02
7.675069E00, 1.800000E02
7.515460E00, 1.800000E02
7.353700E00, 1.800000E02
7.189790E00, 1.800000E02
7.023731E00, 1.800000E02
6.855521E00, 1.800000E02
6.685162E00, 1.800000E02
6.512652E00, 1.800000E02
6.337992E00, 1.800000E02
6.161179E00, 1.800000E02
5.982213E00, 1.800000E02
5.801092E00, 1.800000E02
5.617813E00, 1.800000E02
5.432374E00, 1.800000E02
5.244773E00, 1.800000E02
5.055005E00, 1.800000E02
4.863069E00, 1.800000E02
4.668959E00, 1.800000E02
4.472672E00, 1.800000E02
4.274203E00, 1.800000E02
4.073547E00, 1.800000E02
3.870698E00, 1.800000E02
3.665652E00, 1.800000E02
3.458402E00, 1.800000E02
3.248941E00, 1.800000E02
3.037263E00, 1.800000E02
2.823360E00, 1.800000E02
2.607226E00, 1.800000E02
2.388852E00, 1.800000E02
2.168230E00, 1.800000E02
1.945351E00, 1.800000E02
1.720207E00, 1.800000E02
1.492788E00, 1.800000E02
1.263085E00, 1.800000E02
1.031087E00, 1.800000E02
7.967842E-01, 1.800000E02
5.601662E-01, 1.800000E02
3.212220E-01, 1.800000E02
7.994014E-02, 1.800000E02
1.636908E-01, 0.000000E00
4.096828E-01, 0.000000E00
6.580479E-01, 0.000000E00
9.087986E-01, 0.000000E00
1.161948E00, 0.000000E00
1.417508E00, 0.000000E00
1.675492E00, 0.000000E00
1.935915E00, 0.000000E00
2.198789E00, 0.000000E00
2.464129E00, 0.000000E00
2.731948E00, 0.000000E00
3.002261E00, 0.000000E00
3.275083E00, 0.000000E00
3.550428E00, 0.000000E00
3.828310E00, 0.000000E00
4.108745E00, 0.000000E00
4.391748E00, 0.000000E00
4.677334E00, 0.000000E00
4.965518E00, 0.000000E00
5.256316E00, 0.000000E00
5.549743E00, 0.000000E00
5.845814E00, 0.000000E00
6.144545E00, 0.000000E00
6.445952E00, 0.000000E00
6.750049E00, 0.000000E00
7.056853E00, 0.000000E00
7.366379E00, 0.000000E00
7.678641E00, 0.000000E00
7.993656E00, 0.000000E00
8.311439E00, 0.000000E00
8.632004E00, 0.000000E00
8.955367E00, 0.000000E00
9.281543E00, 0.000000E00
9.610545E00, 0.000000E00
9.942389E00, 0.000000E00
1.027709E01, 0.000000E00
1.061466E01, 0.000000E00
1.095511E01, 0.000000E00
1.129846E01, 0.000000E00
1.164472E01, 0.000000E00
1.199390E01, 0.000000E00
1.234602E01, 0.000000E00
1.270108E01, 0.000000E00
1.305911E01, 0.000000E00
1.342010E01, 0.000000E00
1.378408E01, 0.000000E00
1.415104E01, 0.000000E00
1.452101E01, 0.000000E00
1.489399E01, 0.000000E00
1.526999E01, 0.000000E00
1.564902E01, 0.000000E00
1.603109E01, 0.000000E00
1.641620E01, 0.000000E00
1.680436E01, 0.000000E00
1.719558E01, 0.000000E00
1.758986E01, 0.000000E00
1.798721E01, 0.000000E00
1.838763E01, 0.000000E00
1.879112E01, 0.000000E00
1.919769E01, 0.000000E00
1.960735E01, 0.000000E00
2.002008E01, 0.000000E00
2.043589E01, 0.000000E00
2.085479E01, 0.000000E00
2.127677E01, 0.000000E00
2.170182E01, 0.000000E00
2.212995E01, 0.000000E00
2.256115E01, 0.000000E00
2.299541E01, 0.000000E00
2.343274E01, 0.000000E00
2.387312E01, 0.000000E00
2.431655E01, 0.000000E00
2.476301E01, 0.000000E00
2.521251E01, 0.000000E00
2.566502E01, 0.000000E00
2.612054E01, 0.000000E00
2.657906E01, 0.000000E00
2.704056E01, 0.000000E00
2.750502E01, 0.000000E00
2.797243E01, 0.000000E00
2.844278E01, 0.000000E00
2.891604E01, 0.000000E00
2.939220E01, 0.000000E00
2.987124E01, 0.000000E00
3.035313E01, 0.000000E00
3.083785E01, 0.000000E00
3.132538E01, 0.000000E00
3.181570E01, 0.000000E00
3.230877E01, 0.000000E00
3.280458E01, 0.000000E00
3.330309E01, 0.000000E00
3.380426E01, 0.000000E00
3.430808E01, 0.000000E00
3.481451E01, 0.000000E00
3.532351E01, 0.000000E00
3.583506E01, 0.000000E00
3.634911E01, 0.000000E00
3.686562E01, 0.000000E00
3.738457E01, 0.000000E00
3.790590E01, 0.000000E00
3.842958E01, 0.000000E00
3.895556E01, 0.000000E00
3.948381E01, 0.000000E00
4.001427E01, 0.000000E00
4.054690E01, 0.000000E00
4.108166E01, 0.000000E00
4.161848E01, 0.000000E00
4.215733E01, 0.000000E00
4.269815E01, 0.000000E00
4.324089E01, 0.000000E00
4.378550E01, 0.000000E00
4.433191E01, 0.000000E00
4.488008E01, 0.000000E00
4.542994E01, 0.000000E00
4.598143E01, 0.000000E00
4.653450E01, 0.000000E00
4.708908E01, 0.000000E00
4.764512E01, 0.000000E00
4.820254E01, 0.000000E00
4.876128E01, 0.000000E00
4.932127E01, 0.000000E00
4.988245E01, 0.000000E00
5.044474E01, 0.000000E00
5.100808E01, 0.000000E00
5.157240E01, 0.000000E00
5.213762E01, 0.000000E00
5.270366E01, 0.000000E00
5.327046E01, 0.000000E00
5.383794E01, 0.000000E00
5.440602E01, 0.000000E00
5.497462E01, 0.000000E00
5.554366E01, 0.000000E00
5.611307E01, 0.000000E00
5.668275E01, 0.000000E00
5.725264E01, 0.000000E00
5.782264E01, 0.000000E00
5.839267E01, 0.000000E00
5.896265E01, 0.000000E00
5.953248E01, 0.000000E00
6.010209E01, 0.000000E00
6.067138E01, 0.000000E00
6.124027E01, 0.000000E00
6.180866E01, 0.000000E00
6.237647E01, 0.000000E00
6.294360E01, 0.000000E00
6.350996E01, 0.000000E00
6.407545E01, 0.000000E00
6.464000E01, 0.000000E00
6.520349E01, 0.000000E00
6.576584E01, 0.000000E00
6.632695E01, 0.000000E00
6.688672E01, 0.000000E00
6.744506E01, 0.000000E00
6.800187E01, 0.000000E00
6.855705E01, 0.000000E00
6.911050E01, 0.000000E00
6.966213E01, 0.000000E00
7.021183E01, 0.000000E00
7.075951E01, 0.000000E00
7.130506E01, 0.000000E00
7.184839E01, 0.000000E00
7.238939E01, 0.000000E00
7.292797E01, 0.000000E00
7.346402E01, 0.000000E00
7.399745E01, 0.000000E00
7.452814E01, 0.000000E00
7.505600E01, 0.000000E00
7.558093E01, 0.000000E00
7.610283E01, 0.000000E00
7.662159E01, 0.000000E00
7.713711E01, 0.000000E00
7.764930E01, 0.000000E00
7.815804E01, 0.000000E00
7.866324E01, 0.000000E00
7.916480E01, 0.000000E00
7.966261E01, 0.000000E00
8.015657E01, 0.000000E00
8.064659E01, 0.000000E00
8.113257E01, 0.000000E00
8.161440E01, 0.000000E00
8.209198E01, 0.000000E00
8.256522E01, 0.000000E00
8.303401E01, 0.000000E00
8.349826E01, 0.000000E00
8.395788E01, 0.000000E00
8.441275E01, 0.000000E00
8.486280E01, 0.000000E00
8.530791E01, 0.000000E00
8.574800E01, 0.000000E00
8.618297E01, 0.000000E00
8.661273E01, 0.000000E00
8.703718E01, 0.000000E00
8.745624E01, 0.000000E00
8.786980E01, 0.000000E00
8.827778E01, 0.000000E00
8.868010E01, 0.000000E00
8.907665E01, 0.000000E00
8.946736E01, 0.000000E00
8.985214E01, 0.000000E00
9.023090E01, 0.000000E00
9.060355E01, 0.000000E00
9.097002E01, 0.000000E00
9.133022E01, 0.000000E00
9.168406E01, 0.000000E00
9.203148E01, 0.000000E00
9.237239E01, 0.000000E00
9.270671E01, 0.000000E00
9.303437E01, 0.000000E00
9.335529E01, 0.000000E00
9.366941E01, 0.000000E00
9.397663E01, 0.000000E00
9.427691E01, 0.000000E00
9.457016E01, 0.000000E00
9.485632E01, 0.000000E00
9.513532E01, 0.000000E00
9.540710E01, 0.000000E00
9.567160E01, 0.000000E00
9.592875E01, 0.000000E00
9.617849E01, 0.000000E00
9.642077E01, 0.000000E00
9.665552E01, 0.000000E00
9.688270E01, 0.000000E00
9.710225E01, 0.000000E00
9.731411E01, 0.000000E00
9.751825E01, 0.000000E00
9.771460E01, 0.000000E00
9.790312E01, 0.000000E00
9.808378E01, 0.000000E00
9.825652E01, 0.000000E00
9.842130E01, 0.000000E00
9.857809E01, 0.000000E00
9.872685E01, 0.000000E00
9.886754E01, 0.000000E00
9.900013E01, 0.000000E00
9.912459E01, 0.000000E00
9.924089E01, 0.000000E00
9.934899E01, 0.000000E00
9.944888E01, 0.000000E00
9.954053E01, 0.000000E00
9.962392E01, 0.000000E00
9.969903E01, 0.000000E00
9.976584E01, 0.000000E00
9.982433E01, 0.000000E00
9.987449E01, 0.000000E00
9.991631E01, 0.000000E00
9.994978E01, 0.000000E00
9.997489E01, 0.000000E00
9.999163E01, 0.000000E00
1.000000E02, 0.000000E00
1.000000E02, 0.000000E00
9.999163E01, 0.000000E00
9.997489E01, 0.000000E00
9.994978E01, 0.000000E00
9.991631E01, 0.000000E00
9.987449E01, 0.000000E00
9.982433E01, 0.000000E00
9.976584E01, 0.000000E00
9.969903E01, 0.000000E00
9.962392E01, 0.000000E00
9.954053E01, 0.000000E00
9.944888E01, 0.000000E00
9.934899E01, 0.000000E00
9.924089E01, 0.000000E00
9.912459E01, 0.000000E00
9.900013E01, 0.000000E00
9.886754E01, 0.000000E00
9.872685E01, 0.000000E00
9.857809E01, 0.000000E00
9.842130E01, 0.000000E00
9.825652E01, 0.000000E00
9.808378E01, 0.000000E00
9.790312E01, 0.000000E00
9.771460E01, 0.000000E00
9.751825E01, 0.000000E00
9.731411E01, 0.000000E00
9.710225E01, 0.000000E00
9.688270E01, 0.000000E00
9.665552E01, 0.000000E00
9.642077E01, 0.000000E00
9.617849E01, 0.000000E00
9.592875E01, 0.000000E00
9.567160E01, 0.000000E00
9.540710E01, 0.000000E00
9.513532E01, 0.000000E00
9.485632E01, 0.000000E00
9.457016E01, 0.000000E00
9.427691E01, 0.000000E00
9.397663E01, 0.000000E00
9.366941E01, 0.000000E00
9.335529E01, 0.000000E00
9.303437E01, 0.000000E00
9.270671E01, 0.000000E00
9.237239E01, 0.000000E00
9.203148E01, 0.000000E00
9.168406E01, 0.000000E00
9.133022E01, 0.000000E00
9.097002E01, 0.000000E00
9.060355E01, 0.000000E00
9.023090E01, 0.000000E00
8.985214E01, 0.000000E00
8.946736E01, 0.000000E00
8.907665E01, 0.000000E00
8.868010E01, 0.000000E00
8.827778E01, 0.000000E00
8.786980E01, 0.000000E00
8.745624E01, 0.000000E00
8.703718E01, 0.000000E00
8.661273E01, 0.000000E00
8.618297E01, 0.000000E00
8.574800E01, 0.000000E00
8.530791E01, 0.000000E00
8.486280E01, 0.000000E00
8.441275E01, 0.000000E00
8.395788E01, 0.000000E00
8.349826E01, 0.000000E00
8.303401E01, 0.000000E00
8.256522E01, 0.000000E00
8.209198E01, 0.000000E00
8.161440E01, 0.000000E00
8.113257E01, 0.000000E00
8.064659E01, 0.000000E00
8.015657E01, 0.000000E00
7.966261E01, 0.000000E00
7.916480E01, 0.000000E00
7.866324E01, 0.000000E00
7.815804E01, 0.000000E00
7.764930E01, 0.000000E00
7.713711E01, 0.000000E00
7.662159E01, 0.000000E00
7.610283E01, 0.000000E00
7.558093E01, 0.000000E00
7.505600E01, 0.000000E00
7.452814E01, 0.000000E00
7.399745E01, 0.000000E00
7.346402E01, 0.000000E00
7.292797E01, 0.000000E00
7.238939E01, 0.000000E00
7.184839E01, 0.000000E00
7.130506E01, 0.000000E00
7.075951E01, 0.000000E00
7.021183E01, 0.000000E00
6.966213E01, 0.000000E00
6.911050E01, 0.000000E00
6.855705E01, 0.000000E00
6.800187E01, 0.000000E00
6.744506E01, 0.000000E00
6.688672E01, 0.000000E00
6.632695E01, 0.000000E00
6.576584E01, 0.000000E00
6.520349E01, 0.000000E00
6.464000E01, 0.000000E00
6.407545E01, 0.000000E00
6.350996E01, 0.000000E00
6.294360E01, 0.000000E00
6.237647E01, 0.000000E00
6.180866E01, 0.000000E00
6.124027E01, 0.000000E00
6.067138E01, 0.000000E00
6.010209E01, 0.000000E00
5.953248E01, 0.000000E00
5.896265E01, 0.000000E00
5.839267E01, 0.000000E00
5.782264E01, 0.000000E00
5.725264E01, 0.000000E00
5.668275E01, 0.000000E00
5.611307E01, 0.000000E00
5.554366E01, 0.000000E00
5.497462E01, 0.000000E00
5.440602E01, 0.000000E00
5.383794E01, 0.000000E00
5.327046E01, 0.000000E00
5.270366E01, 0.000000E00
5.213762E01, 0.000000E00
5.157240E01, 0.000000E00
5.100808E01, 0.000000E00
5.044474E01, 0.000000E00
4.988245E01, 0.000000E00
4.932127E01, 0.000000E00
4.876128E01, 0.000000E00
4.820254E01, 0.000000E00
4.764512E01, 0.000000E00
4.708908E01, 0.000000E00
4.653450E01, 0.000000E00
4.598143E01, 0.000000E00
4.542994E01, 0.000000E00
4.488008E01, 0.000000E00
4.433191E01, 0.000000E00
4.378550E01, 0.000000E00
4.324089E01, 0.000000E00
4.269815E01, 0.000000E00
4.215733E01, 0.000000E00
4.161848E01, 0.000000E00
4.108166E01, 0.000000E00
4.054690E01, 0.000000E00
4.001427E01, 0.000000E00
3.948381E01, 0.000000E00
3.895556E01, 0.000000E00
3.842958E01, 0.000000E00
3.790590E01, 0.000000E00
3.738457E01, 0.000000E00
3.686562E01, 0.000000E00
3.634911E01, 0.000000E00
3.583506E01, 0.000000E00
3.532351E01, 0.000000E00
3.481451E01, 0.000000E00
3.430808E01, 0.000000E00
3.380426E01, 0.000000E00
3.330309E01, 0.000000E00
3.280458E01, 0.000000E00
3.230877E01, 0.000000E00
3.181570E01, 0.000000E00
3.132538E01, 0.000000E00
3.083785E01, 0.000000E00
3.035313E01, 0.000000E00
2.987124E01, 0.000000E00
2.939220E01, 0.000000E00
2.891604E01, 0.000000E00
2.844278E01, 0.000000E00
2.797243E01, 0.000000E00
2.750502E01, 0.000000E00
2.704056E01, 0.000000E00
2.657906E01, 0.000000E00
2.612054E01, 0.000000E00
2.566502E01, 0.000000E00
2.521251E01, 0.000000E00
2.476301E01, 0.000000E00
2.431655E01, 0.000000E00
2.387312E01, 0.000000E00
2.343274E01, 0.000000E00
2.299541E01, 0.000000E00
2.256115E01, 0.000000E00
2.212995E01, 0.000000E00
2.170182E01, 0.000000E00
2.127677E01, 0.000000E00
2.085479E01, 0.000000E00
2.043589E01, 0.000000E00
2.002008E01, 0.000000E00
1.960735E01, 0.000000E00
1.919769E01, 0.000000E00
1.879112E01, 0.000000E00
1.838763E01, 0.000000E00
1.798721E01, 0.000000E00
1.758986E01, 0.000000E00
1.719558E01, 0.000000E00
1.680436E01, 0.000000E00
1.641620E01, 0.000000E00
1.603109E01, 0.000000E00
1.564902E01, 0.000000E00
1.526999E01, 0.000000E00
1.489399E01, 0.000000E00
1.452101E01, 0.000000E00
1.415104E01, 0.000000E00
1.378408E01, 0.000000E00
1.342010E01, 0.000000E00
1.305911E01, 0.000000E00
1.270108E01, 0.000000E00
1.234602E01, 0.000000E00
1.199390E01, 0.000000E00
1.164472E01, 0.000000E00
1.129846E01, 0.000000E00
1.095511E01, 0.000000E00
1.061466E01, 0.000000E00
1.027709E01, 0.000000E00
9.942389E00, 0.000000E00
9.610545E00, 0.000000E00
9.281543E00, 0.000000E00
8.955367E00, 0.000000E00
8.632004E00, 0.000000E00
8.311439E00, 0.000000E00
7.993656E00, 0.000000E00
7.678641E00, 0.000000E00
7.366379E00, 0.000000E00
7.056853E00, 0.000000E00
6.750049E00, 0.000000E00
6.445952E00, 0.000000E00
6.144545E00, 0.000000E00
5.845814E00, 0.000000E00
5.549743E00, 0.000000E00
5.256316E00, 0.000000E00
4.965518E00, 0.000000E00
4.677334E00, 0.000000E00
4.391748E00, 0.000000E00
4.108745E00, 0.000000E00
3.828310E00, 0.000000E00
3.550428E00, 0.000000E00
3.275083E00, 0.000000E00
3.002261E00, 0.000000E00
2.731948E00, 0.000000E00
2.464129E00, 0.000000E00
2.198789E00, 0.000000E00
1.935915E00, 0.000000E00
1.675492E00, 0.000000E00
1.417508E00, 0.000000E00
1.161948E00, 0.000000E00
9.087986E-01, 0.000000E00
6.580479E-01, 0.000000E00
4.096828E-01, 0.000000E00
1.636908E-01, 0.000000E00
7.994014E-02, 1.800000E02
3.212220E-01, 1.800000E02
5.601662E-01, 1.800000E02
7.967842E-01, 1.800000E02
1.031087E00, 1.800000E02
1.263085E00, 1.800000E02
1.492788E00, 1.800000E02
1.720207E00, 1.800000E02
1.945351E00, 1.800000E02
2.168230E00, 1.800000E02
2.388852E00, 1.800000E02
2.607226E00, 1.800000E02
2.823360E00, 1.800000E02
3.037263E00, 1.800000E02
3.248941E00, 1.800000E02
3.458402E00, 1.800000E02
3.665652E00, 1.800000E02
3.870698E00, 1.800000E02
4.073547E00, 1.800000E02
4.274203E00, 1.800000E02
4.472672E00, 1.800000E02
4.668959E00, 1.800000E02
4.863069E00, 1.800000E02
5.055005E00, 1.800000E02
5.244773E00, 1.800000E02
5.432374E00, 1.800000E02
5.617813E00, 1.800000E02
5.801092E00, 1.800000E02
5.982213E00, 1.800000E02
6.161179E00, 1.800000E02
6.337992E00, 1.800000E02
6.512652E00, 1.800000E02
6.685162E00, 1.800000E02
6.855521E00, 1.800000E02
7.023731E00, 1.800000E02
7.189790E00, 1.800000E02
7.353700E00, 1.800000E02
7.515460E00, 1.800000E02
7.675069E00, 1.800000E02
7.832526E00, 1.800000E02
7.987830E00, 1.800000E02
8.140979E00, 1.800000E02
8.291971E00, 1.800000E02
8.440805E00, 1.800000E02
8.587478E00, 1.800000E02
8.731987E00, 1.800000E02
8.874331E00, 1.800000E02
9.014505E00, 1.800000E02
9.152508E00, 1.800000E02
9.288335E00, 1.800000E02
9.421984E00, 1.800000E02
9.553450E00, 1.800000E02
9.682730E00, 1.800000E02
9.809821E00, 1.800000E02
9.934718E00, 1.800000E02
1.005742E01, 1.800000E02
1.017791E01, 1.800000E02
1.029620E01, 1.800000E02
1.041228E01, 1.800000E02
1.052615E01, 1.800000E02
1.063779E01, 1.800000E02
1.074722E01, 1.800000E02
1.085441E01, 1.800000E02
1.095937E01, 1.800000E02
1.106210E01, 1.800000E02
1.116258E01, 1.800000E02
1.126082E01, 1.800000E02
1.135681E01, 1.800000E02
1.145054E01, 1.800000E02
1.154202E01, 1.800000E02
1.163123E01, 1.800000E02
1.171818E01, 1.800000E02
1.180286E01, 1.800000E02
1.188527E01, 1.800000E02
1.196540E01, 1.800000E02
1.204325E01, 1.800000E02
1.211882E01, 1.800000E02
1.219211E01, 1.800000E02
1.226310E01, 1.800000E02
1.233181E01, 1.800000E02
1.239823E01, 1.800000E02
1.246235E01, 1.800000E02
1.252417E01, 1.800000E02
1.258370E01, 1.800000E02
1.264093E01, 1.800000E02
1.269587E01, 1.800000E02
1.274850E01, 1.800000E02
1.279884E01, 1.800000E02
1.284688E01, 1.800000E02
1.289262E01, 1.800000E02
1.293607E01, 1.800000E02
1.297722E01, 1.800000E02
1.301609E01, 1.800000E02
1.305266E01, 1.800000E02
1.308695E01, 1.800000E02
1.311895E01, 1.800000E02
1.314868E01, 1.800000E02
1.317613E01, 1.800000E02
1.320131E01, 1.800000E02
1.322422E01, 1.800000E02
1.324488E01, 1.800000E02
1.326328E01, 1.800000E02
1.327944E01, 1.800000E02
1.329336E01, 1.800000E02
1.330505E01, 1.800000E02
1.331452E01, 1.800000E02
1.332178E01, 1.800000E02
1.332683E01, 1.800000E02
1.332969E01, 1.800000E02
1.333036E01, 1.800000E02
1.332887E01, 1.800000E02
1.332521E01, 1.800000E02
1.331941E01, 1.800000E02
1.331148E01, 1.800000E02
1.330142E01, 1.800000E02
1.328926E01, 1.800000E02
1.327501E01, 1.800000E02
1.325869E01, 1.800000E02
1.324030E01, 1.800000E02
1.321987E01, 1.800000E02
1.319742E01, 1.800000E02
1.317297E01, 1.800000E02
1.314652E01, 1.800000E02
1.311811E01, 1.800000E02
1.308774E01, 1.800000E02
1.305545E01, 1.800000E02
1.302125E01, 1.800000E02
1.298517E01, 1.800000E02
1.294723E01, 1.800000E02
1.290744E01, 1.800000E02
1.286585E01, 1.800000E02
1.282246E01, 1.800000E02
1.277730E01, 1.800000E02
1.273040E01, 1.800000E02
1.268179E01, 1.800000E02
1.263150E01, 1.800000E02
1.257954E01, 1.800000E02
1.252595E01, 1.800000E02
1.247076E01, 1.800000E02
1.241399E01, 1.800000E02
1.235568E01, 1.800000E02
1.229586E01, 1.800000E02
1.223456E01, 1.800000E02
1.217180E01, 1.800000E02
1.210763E01, 1.800000E02
1.204206E01, 1.800000E02
1.197515E01, 1.800000E02
1.190692E01, 1.800000E02
1.183740E01, 1.800000E02
1.176663E01, 1.800000E02
1.169465E01, 1.800000E02
1.162148E01, 1.800000E02
1.154717E01, 1.800000E02
1.147176E01, 1.800000E02
1.139528E01, 1.800000E02
1.131776E01, 1.800000E02
1.123925E01, 1.800000E02
1.115979E01, 1.800000E02
1.107940E01, 1.800000E02
1.099814E01, 1.800000E02
1.091604E01, 1.800000E02
1.083315E01, 1.800000E02
1.074949E01, 1.800000E02
1.066512E01, 1.800000E02
1.058006E01, 1.800000E02
1.049437E01, 1.800000E02
1.040809E01, 1.800000E02
1.032125E01, 1.800000E02
1.023390E01, 1.800000E02
1.014609E01, 1.800000E02
1.005784E01, 1.800000E02
9.969210E00, 1.800000E02
9.880237E00, 1.800000E02
9.790964E00, 1.800000E02
9.701435E00, 1.800000E02
9.611692E00, 1.800000E02
9.521778E00, 1.800000E02
9.431736E00, 1.800000E02
9.341610E00, 1.800000E02
9.251443E00, 1.800000E02
9.161278E00, 1.800000E02
9.071159E00, 1.800000E02
8.981128E00, 1.800000E02
8.891229E00, 1.800000E02
8.801505E00, 1.800000E02
8.711999E00, 1.800000E02
8.622754E00, 1.800000E02
8.533813E00, 1.800000E02
8.445219E00, 1.800000E02
8.357013E00, 1.800000E02
8.269239E00, 1.800000E02
8.181939E00, 1.800000E02
8.095154E00, 1.800000E02
8.008926E00, 1.800000E02
7.923297E00, 1.800000E02
7.838308E00, 1.800000E02
7.754000E00, 1.800000E02
7.670413E00, 1.800000E02
7.587588E00, 1.800000E02
7.505564E00, 1.800000E02
7.424381E00, 1.800000E02
7.344078E00, 1.800000E02
7.264694E00, 1.800000E02
7.186268E00, 1.800000E02
7.108835E00, 1.800000E02
7.032435E00, 1.800000E02
6.957105E00, 1.800000E02
6.882879E00, 1.800000E02
6.809795E00, 1.800000E02
6.737887E00, 1.800000E02
6.667191E00, 1.800000E02
6.597740E00, 1.800000E02
6.529568E00, 1.800000E02
6.462708E00, 1.800000E02
6.397193E00, 1.800000E02
6.333053E00, 1.800000E02
6.270321E00, 1.800000E02
6.209026E00, 1.800000E02
6.149198E00, 1.800000E02
6.090866E00, 1.800000E02
6.034058E00, 1.800000E02
5.978803E00, 1.800000E02
5.925126E00, 1.800000E02
5.873053E00, 1.800000E02
5.822611E00, 1.800000E02
5.773823E00, 1.800000E02
5.726713E00, 1.800000E02
5.681304E00, 1.800000E02
5.637618E00, 1.800000E02
5.595677E00, 1.800000E02
5.555500E00, 1.800000E02
5.517107E00, 1.800000E02
5.480516E00, 1.800000E02
5.445747E00, 1.800000E02
5.412814E00, 1.800000E02
5.381735E00, 1.800000E02
5.352525E00, 1.800000E02
5.325197E00, 1.800000E02
5.299766E00, 1.800000E02
5.276243E00, 1.800000E02
5.254639E00, 1.800000E02
5.234966E00, 1.800000E02
5.217233E00, 1.800000E02
5.201449E00, 1.800000E02
5.187620E00, 1.800000E02
5.175755E00, 1.800000E02
5.165858E00, 1.800000E02
5.157935E00, 1.800000E02
5.151989E00, 1.800000E02
5.148024E00, 1.800000E02
##END
