# Supplementary material for: Obtaining Pure 1H NMR Spectra of Individual Pyranose and Furanose Anomers of Reducing Deoxyfluorinated Sugars
Source: J Org Chem. 2023 Sep 27;88(19):13908–25. doi: 10.1021/acs.joc.3c01503 (PMC10563139; doi:10.1021/acs.joc.3c01503)
Supplement: Supplementary file 2 — jo3c01503_si_002.zip [file jo3c01503_si_002.zip › FIDs_Full NMR of all compounds - 1H, 19F, SRI-FESTA/8_FDGal-46/9/gpnam21]

##TITLE= /u/exp/stan/nmr/lists/gp.dnew/RECT.1
##JCAMP-DX= 5.00 Bruker JCAMP library
##DATA TYPE= Shape Data
##ORIGIN= Bruker Analytik GmbH
##OWNER= <demo>
##DATE= 01/05/08
##TIME= 14:12:10
##$SHAPE_PARAMETERS= Type: Rectangle Fraction: 0 - 1
##MINX= 0.000000e+00
##MAXX= 1.000000e+00
##MINY= 1.000000e+00
##MAXY= 1.000000e+00
##$SHAPE_EXMODE= Gradient
##$SHAPE_TOTROT= 0.000000e+00
##$SHAPE_BWFAC= 0.000000e+00
##$SHAPE_INTEGFAC= 1.000000e+00
##$SHAPE_MODE= 0
##NPOINTS= 1
##XYDATA= (X++(Y..Y))
1.000000e+00
##END= 
