# Supplementary material for: Obtaining Pure 1H NMR Spectra of Individual Pyranose and Furanose Anomers of Reducing Deoxyfluorinated Sugars
Source: J Org Chem. 2023 Sep 27;88(19):13908–25. doi: 10.1021/acs.joc.3c01503 (PMC10563139; doi:10.1021/acs.joc.3c01503)
Supplement: Supplementary file 2 — jo3c01503_si_002.zip [file jo3c01503_si_002.zip › FIDs_Full NMR of all compounds - 1H, 19F, SRI-FESTA/8_FDGal-46/9/spnam51]

##TITLE= Parameter file, TopSpin 3.6.2
##JCAMPDX= 5.0
##DATATYPE= Parameter Values
##ORIGIN= Bruker BioSpin GmbH
##OWNER= liquidnmr
$$ 2020-12-04 09:52:36.018 +0100  liquidnmr@Pasteur600
$$ /opt/topspin3.6.2/exp/stan/nmr/lists/wave/user/180Chirp_20kHz20s50msLH
$$ process /opt/topspin3.6.2/prog/mod/toolserver
##MINX= 0.00000000
##MAXX= 100.00000000
##MINY= 0.00045000
##MAXY= 359.73045000
##$SHAPE_ADDPHASE= 0
##$SHAPE_AMP= 100
##$SHAPE_BWFAC= 863.92
##$SHAPE_BWFAC50= 0
##$SHAPE_CALCBW= yes
##$SHAPE_CALCINTEG= yes
##$SHAPE_EXMODE= <Adiabatic>
##$SHAPE_EXPAND= <>
##$SHAPE_EXPANDCF= (0..143)
0 0 0 0 0 0 0 0 0 0 0 0 0 0 0 0 0 0 0 0 0 0 0 0 0 0 0 0 0 0 0 0 0 0 0 0
0 0 0 0 0 0 0 0 0 0 0 0 0 0 0 0 0 0 0 0 0 0 0 0 0 0 0 0 0 0 0 0 0 0 0 0
0 0 0 0 0 0 0 0 0 0 0 0 0 0 0 0 0 0 0 0 0 0 0 0 0 0 0 0 0 0 0 0 0 0 0 0
0 0 0 0 0 0 0 0 0 0 0 0 0 0 0 0 0 0 0 0 0 0 0 0 0 0 0 0 0 0 0 0 0 0 0 0
##$SHAPE_EXPFAC= 0
##$SHAPE_FRACEND= 0
##$SHAPE_FRACORG= 0
##$SHAPE_FRACSTART= 0
##$SHAPE_INTEGFAC= 0.01772454
##$SHAPE_KEEPRES= yes
##$SHAPE_LENGTH= 50000
##$SHAPE_MAN= <>
##$SHAPE_MODE= 0
##$SHAPE_MODFREQ= 0
##$SHAPE_MODPHASE= 0
##$SHAPE_MODSCALE= 0
##$SHAPE_MODSW= 0
##$SHAPE_MODSWDIR= -1
##$SHAPE_NPOINTS= 10000
##$SHAPE_OFFS= <>
##$SHAPE_OFFSCOEFF= (0..95)
0 0 0 0 0 0 0 0 0 0 0 0 0 0 0 0 0 0 0 0 0 0 0 0 0 0 0 0 0 0 0 0 0 0 0 0
0 0 0 0 0 0 0 0 0 0 0 0 0 0 0 0 0 0 0 0 0 0 0 0 0 0 0 0 0 0 0 0 0 0 0 0
0 0 0 0 0 0 0 0 0 0 0 0 0 0 0 0 0 0 0 0 0 0 0 0
##$SHAPE_PARAMETER= <>
##$SHAPE_REPHFAC= 0
##$SHAPE_RES= 0
##$SHAPE_SCALEFAC= 1
##$SHAPE_SCALETYPE= 0
##$SHAPE_SPOAL= 0
##$SHAPE_SPOFFS= 0
##$SHAPE_SPOPH= 0
##$SHAPE_TOTROT= 180
##$SHAPE_TYPE= <Inversion>
##$SHAPE_USER_DEF= 0
##$SHAPE_VERSION= 2.1
##$SHL_ADDPHASE= (0..15)
0 0 0 0 0 0 0 0 0 0 0 0 0 0 0 0
##$SHL_ALIGNOFFSET= (0..15)
0 0 0 0 0 0 0 0 0 0 0 0 0 0 0 0
##$SHL_AMP= (0..15)
100 0 0 0 0 0 0 0 0 0 0 0 0 0 0 0
##$SHL_AMPFAC= (0..15)
0 0 0 0 0 0 0 0 0 0 0 0 0 0 0 0
##$SHL_BETA= (0..15)
0 0 0 0 0 0 0 0 0 0 0 0 0 0 0 0
##$SHL_BWFAC= (0..15)
863.92 0 0 0 0 0 0 0 0 0 0 0 0 0 0 0
##$SHL_CALCBW= (0..15)
yes yes yes yes yes yes yes yes yes yes yes yes yes yes yes yes
##$SHL_CALCINTEG= (0..15)
yes yes yes yes yes yes yes yes yes yes yes yes yes yes yes yes
##$SHL_CENTERAMP= (0..15)
0 0 0 0 0 0 0 0 0 0 0 0 0 0 0 0
##$SHL_CYCNUM= (0..15)
0 0 0 0 0 0 0 0 0 0 0 0 0 0 0 0
##$SHL_DIPOLCPL= (0..15)
0 0 0 0 0 0 0 0 0 0 0 0 0 0 0 0
##$SHL_ENDAMP= (0..15)
0 0 0 0 0 0 0 0 0 0 0 0 0 0 0 0
##$SHL_EXMODE= (0..15)
<Adiabatic> <> <> <> <> <> <> <> <> <> <> <> <> <> <> <>
##$SHL_EXPAND= (0..15)
<> <> <> <> <> <> <> <> <> <> <> <> <> <> <> <>
##$SHL_EXPANDCF0= (0..143)
0 0 0 0 0 0 0 0 0 0 0 0 0 0 0 0 0 0 0 0 0 0 0 0 0 0 0 0 0 0 0 0 0 0 0 0
0 0 0 0 0 0 0 0 0 0 0 0 0 0 0 0 0 0 0 0 0 0 0 0 0 0 0 0 0 0 0 0 0 0 0 0
0 0 0 0 0 0 0 0 0 0 0 0 0 0 0 0 0 0 0 0 0 0 0 0 0 0 0 0 0 0 0 0 0 0 0 0
0 0 0 0 0 0 0 0 0 0 0 0 0 0 0 0 0 0 0 0 0 0 0 0 0 0 0 0 0 0 0 0 0 0 0 0
##$SHL_EXPANDCF1= (0..143)
0 0 0 0 0 0 0 0 0 0 0 0 0 0 0 0 0 0 0 0 0 0 0 0 0 0 0 0 0 0 0 0 0 0 0 0
0 0 0 0 0 0 0 0 0 0 0 0 0 0 0 0 0 0 0 0 0 0 0 0 0 0 0 0 0 0 0 0 0 0 0 0
0 0 0 0 0 0 0 0 0 0 0 0 0 0 0 0 0 0 0 0 0 0 0 0 0 0 0 0 0 0 0 0 0 0 0 0
0 0 0 0 0 0 0 0 0 0 0 0 0 0 0 0 0 0 0 0 0 0 0 0 0 0 0 0 0 0 0 0 0 0 0 0
##$SHL_EXPANDCF10= (0..143)
0 0 0 0 0 0 0 0 0 0 0 0 0 0 0 0 0 0 0 0 0 0 0 0 0 0 0 0 0 0 0 0 0 0 0 0
0 0 0 0 0 0 0 0 0 0 0 0 0 0 0 0 0 0 0 0 0 0 0 0 0 0 0 0 0 0 0 0 0 0 0 0
0 0 0 0 0 0 0 0 0 0 0 0 0 0 0 0 0 0 0 0 0 0 0 0 0 0 0 0 0 0 0 0 0 0 0 0
0 0 0 0 0 0 0 0 0 0 0 0 0 0 0 0 0 0 0 0 0 0 0 0 0 0 0 0 0 0 0 0 0 0 0 0
##$SHL_EXPANDCF11= (0..143)
0 0 0 0 0 0 0 0 0 0 0 0 0 0 0 0 0 0 0 0 0 0 0 0 0 0 0 0 0 0 0 0 0 0 0 0
0 0 0 0 0 0 0 0 0 0 0 0 0 0 0 0 0 0 0 0 0 0 0 0 0 0 0 0 0 0 0 0 0 0 0 0
0 0 0 0 0 0 0 0 0 0 0 0 0 0 0 0 0 0 0 0 0 0 0 0 0 0 0 0 0 0 0 0 0 0 0 0
0 0 0 0 0 0 0 0 0 0 0 0 0 0 0 0 0 0 0 0 0 0 0 0 0 0 0 0 0 0 0 0 0 0 0 0
##$SHL_EXPANDCF12= (0..143)
0 0 0 0 0 0 0 0 0 0 0 0 0 0 0 0 0 0 0 0 0 0 0 0 0 0 0 0 0 0 0 0 0 0 0 0
0 0 0 0 0 0 0 0 0 0 0 0 0 0 0 0 0 0 0 0 0 0 0 0 0 0 0 0 0 0 0 0 0 0 0 0
0 0 0 0 0 0 0 0 0 0 0 0 0 0 0 0 0 0 0 0 0 0 0 0 0 0 0 0 0 0 0 0 0 0 0 0
0 0 0 0 0 0 0 0 0 0 0 0 0 0 0 0 0 0 0 0 0 0 0 0 0 0 0 0 0 0 0 0 0 0 0 0
##$SHL_EXPANDCF13= (0..143)
0 0 0 0 0 0 0 0 0 0 0 0 0 0 0 0 0 0 0 0 0 0 0 0 0 0 0 0 0 0 0 0 0 0 0 0
0 0 0 0 0 0 0 0 0 0 0 0 0 0 0 0 0 0 0 0 0 0 0 0 0 0 0 0 0 0 0 0 0 0 0 0
0 0 0 0 0 0 0 0 0 0 0 0 0 0 0 0 0 0 0 0 0 0 0 0 0 0 0 0 0 0 0 0 0 0 0 0
0 0 0 0 0 0 0 0 0 0 0 0 0 0 0 0 0 0 0 0 0 0 0 0 0 0 0 0 0 0 0 0 0 0 0 0
##$SHL_EXPANDCF14= (0..143)
0 0 0 0 0 0 0 0 0 0 0 0 0 0 0 0 0 0 0 0 0 0 0 0 0 0 0 0 0 0 0 0 0 0 0 0
0 0 0 0 0 0 0 0 0 0 0 0 0 0 0 0 0 0 0 0 0 0 0 0 0 0 0 0 0 0 0 0 0 0 0 0
0 0 0 0 0 0 0 0 0 0 0 0 0 0 0 0 0 0 0 0 0 0 0 0 0 0 0 0 0 0 0 0 0 0 0 0
0 0 0 0 0 0 0 0 0 0 0 0 0 0 0 0 0 0 0 0 0 0 0 0 0 0 0 0 0 0 0 0 0 0 0 0
##$SHL_EXPANDCF15= (0..143)
0 0 0 0 0 0 0 0 0 0 0 0 0 0 0 0 0 0 0 0 0 0 0 0 0 0 0 0 0 0 0 0 0 0 0 0
0 0 0 0 0 0 0 0 0 0 0 0 0 0 0 0 0 0 0 0 0 0 0 0 0 0 0 0 0 0 0 0 0 0 0 0
0 0 0 0 0 0 0 0 0 0 0 0 0 0 0 0 0 0 0 0 0 0 0 0 0 0 0 0 0 0 0 0 0 0 0 0
0 0 0 0 0 0 0 0 0 0 0 0 0 0 0 0 0 0 0 0 0 0 0 0 0 0 0 0 0 0 0 0 0 0 0 0
##$SHL_EXPANDCF2= (0..143)
0 0 0 0 0 0 0 0 0 0 0 0 0 0 0 0 0 0 0 0 0 0 0 0 0 0 0 0 0 0 0 0 0 0 0 0
0 0 0 0 0 0 0 0 0 0 0 0 0 0 0 0 0 0 0 0 0 0 0 0 0 0 0 0 0 0 0 0 0 0 0 0
0 0 0 0 0 0 0 0 0 0 0 0 0 0 0 0 0 0 0 0 0 0 0 0 0 0 0 0 0 0 0 0 0 0 0 0
0 0 0 0 0 0 0 0 0 0 0 0 0 0 0 0 0 0 0 0 0 0 0 0 0 0 0 0 0 0 0 0 0 0 0 0
##$SHL_EXPANDCF3= (0..143)
0 0 0 0 0 0 0 0 0 0 0 0 0 0 0 0 0 0 0 0 0 0 0 0 0 0 0 0 0 0 0 0 0 0 0 0
0 0 0 0 0 0 0 0 0 0 0 0 0 0 0 0 0 0 0 0 0 0 0 0 0 0 0 0 0 0 0 0 0 0 0 0
0 0 0 0 0 0 0 0 0 0 0 0 0 0 0 0 0 0 0 0 0 0 0 0 0 0 0 0 0 0 0 0 0 0 0 0
0 0 0 0 0 0 0 0 0 0 0 0 0 0 0 0 0 0 0 0 0 0 0 0 0 0 0 0 0 0 0 0 0 0 0 0
##$SHL_EXPANDCF4= (0..143)
0 0 0 0 0 0 0 0 0 0 0 0 0 0 0 0 0 0 0 0 0 0 0 0 0 0 0 0 0 0 0 0 0 0 0 0
0 0 0 0 0 0 0 0 0 0 0 0 0 0 0 0 0 0 0 0 0 0 0 0 0 0 0 0 0 0 0 0 0 0 0 0
0 0 0 0 0 0 0 0 0 0 0 0 0 0 0 0 0 0 0 0 0 0 0 0 0 0 0 0 0 0 0 0 0 0 0 0
0 0 0 0 0 0 0 0 0 0 0 0 0 0 0 0 0 0 0 0 0 0 0 0 0 0 0 0 0 0 0 0 0 0 0 0
##$SHL_EXPANDCF5= (0..143)
0 0 0 0 0 0 0 0 0 0 0 0 0 0 0 0 0 0 0 0 0 0 0 0 0 0 0 0 0 0 0 0 0 0 0 0
0 0 0 0 0 0 0 0 0 0 0 0 0 0 0 0 0 0 0 0 0 0 0 0 0 0 0 0 0 0 0 0 0 0 0 0
0 0 0 0 0 0 0 0 0 0 0 0 0 0 0 0 0 0 0 0 0 0 0 0 0 0 0 0 0 0 0 0 0 0 0 0
0 0 0 0 0 0 0 0 0 0 0 0 0 0 0 0 0 0 0 0 0 0 0 0 0 0 0 0 0 0 0 0 0 0 0 0
##$SHL_EXPANDCF6= (0..143)
0 0 0 0 0 0 0 0 0 0 0 0 0 0 0 0 0 0 0 0 0 0 0 0 0 0 0 0 0 0 0 0 0 0 0 0
0 0 0 0 0 0 0 0 0 0 0 0 0 0 0 0 0 0 0 0 0 0 0 0 0 0 0 0 0 0 0 0 0 0 0 0
0 0 0 0 0 0 0 0 0 0 0 0 0 0 0 0 0 0 0 0 0 0 0 0 0 0 0 0 0 0 0 0 0 0 0 0
0 0 0 0 0 0 0 0 0 0 0 0 0 0 0 0 0 0 0 0 0 0 0 0 0 0 0 0 0 0 0 0 0 0 0 0
##$SHL_EXPANDCF7= (0..143)
0 0 0 0 0 0 0 0 0 0 0 0 0 0 0 0 0 0 0 0 0 0 0 0 0 0 0 0 0 0 0 0 0 0 0 0
0 0 0 0 0 0 0 0 0 0 0 0 0 0 0 0 0 0 0 0 0 0 0 0 0 0 0 0 0 0 0 0 0 0 0 0
0 0 0 0 0 0 0 0 0 0 0 0 0 0 0 0 0 0 0 0 0 0 0 0 0 0 0 0 0 0 0 0 0 0 0 0
0 0 0 0 0 0 0 0 0 0 0 0 0 0 0 0 0 0 0 0 0 0 0 0 0 0 0 0 0 0 0 0 0 0 0 0
##$SHL_EXPANDCF8= (0..143)
0 0 0 0 0 0 0 0 0 0 0 0 0 0 0 0 0 0 0 0 0 0 0 0 0 0 0 0 0 0 0 0 0 0 0 0
0 0 0 0 0 0 0 0 0 0 0 0 0 0 0 0 0 0 0 0 0 0 0 0 0 0 0 0 0 0 0 0 0 0 0 0
0 0 0 0 0 0 0 0 0 0 0 0 0 0 0 0 0 0 0 0 0 0 0 0 0 0 0 0 0 0 0 0 0 0 0 0
0 0 0 0 0 0 0 0 0 0 0 0 0 0 0 0 0 0 0 0 0 0 0 0 0 0 0 0 0 0 0 0 0 0 0 0
##$SHL_EXPANDCF9= (0..143)
0 0 0 0 0 0 0 0 0 0 0 0 0 0 0 0 0 0 0 0 0 0 0 0 0 0 0 0 0 0 0 0 0 0 0 0
0 0 0 0 0 0 0 0 0 0 0 0 0 0 0 0 0 0 0 0 0 0 0 0 0 0 0 0 0 0 0 0 0 0 0 0
0 0 0 0 0 0 0 0 0 0 0 0 0 0 0 0 0 0 0 0 0 0 0 0 0 0 0 0 0 0 0 0 0 0 0 0
0 0 0 0 0 0 0 0 0 0 0 0 0 0 0 0 0 0 0 0 0 0 0 0 0 0 0 0 0 0 0 0 0 0 0 0
##$SHL_EXPFAC= (0..15)
0 0 0 0 0 0 0 0 0 0 0 0 0 0 0 0
##$SHL_FRACEND= (0..15)
0 0 0 0 0 0 0 0 0 0 0 0 0 0 0 0
##$SHL_FRACORG= (0..15)
0 0 0 0 0 0 0 0 0 0 0 0 0 0 0 0
##$SHL_FRACSTART= (0..15)
0 0 0 0 0 0 0 0 0 0 0 0 0 0 0 0
##$SHL_FULLHALF= (0..15)
0 0 0 0 0 0 0 0 0 0 0 0 0 0 0 0
##$SHL_FUNCAMP= (0..15)
0 0 0 0 0 0 0 0 0 0 0 0 0 0 0 0
##$SHL_FUNCTION= (0..15)
<SmoothedChirp> <> <> <> <> <> <> <> <> <> <> <> <> <> <> <>
##$SHL_GCO= (0..15)
<> <> <> <> <> <> <> <> <> <> <> <> <> <> <> <>
##$SHL_GCOCOEFFS0= (0..59)
0 0 0 0 0 0 0 0 0 0 0 0 0 0 0 0 0 0 0 0 0 0 0 0 0 0 0 0 0 0 0 0 0 0 0 0
0 0 0 0 0 0 0 0 0 0 0 0 0 0 0 0 0 0 0 0 0 0 0 0
##$SHL_GCOCOEFFS1= (0..59)
0 0 0 0 0 0 0 0 0 0 0 0 0 0 0 0 0 0 0 0 0 0 0 0 0 0 0 0 0 0 0 0 0 0 0 0
0 0 0 0 0 0 0 0 0 0 0 0 0 0 0 0 0 0 0 0 0 0 0 0
##$SHL_GCOCOEFFS10= (0..59)
0 0 0 0 0 0 0 0 0 0 0 0 0 0 0 0 0 0 0 0 0 0 0 0 0 0 0 0 0 0 0 0 0 0 0 0
0 0 0 0 0 0 0 0 0 0 0 0 0 0 0 0 0 0 0 0 0 0 0 0
##$SHL_GCOCOEFFS11= (0..59)
0 0 0 0 0 0 0 0 0 0 0 0 0 0 0 0 0 0 0 0 0 0 0 0 0 0 0 0 0 0 0 0 0 0 0 0
0 0 0 0 0 0 0 0 0 0 0 0 0 0 0 0 0 0 0 0 0 0 0 0
##$SHL_GCOCOEFFS12= (0..59)
0 0 0 0 0 0 0 0 0 0 0 0 0 0 0 0 0 0 0 0 0 0 0 0 0 0 0 0 0 0 0 0 0 0 0 0
0 0 0 0 0 0 0 0 0 0 0 0 0 0 0 0 0 0 0 0 0 0 0 0
##$SHL_GCOCOEFFS13= (0..59)
0 0 0 0 0 0 0 0 0 0 0 0 0 0 0 0 0 0 0 0 0 0 0 0 0 0 0 0 0 0 0 0 0 0 0 0
0 0 0 0 0 0 0 0 0 0 0 0 0 0 0 0 0 0 0 0 0 0 0 0
##$SHL_GCOCOEFFS14= (0..59)
0 0 0 0 0 0 0 0 0 0 0 0 0 0 0 0 0 0 0 0 0 0 0 0 0 0 0 0 0 0 0 0 0 0 0 0
0 0 0 0 0 0 0 0 0 0 0 0 0 0 0 0 0 0 0 0 0 0 0 0
##$SHL_GCOCOEFFS15= (0..59)
0 0 0 0 0 0 0 0 0 0 0 0 0 0 0 0 0 0 0 0 0 0 0 0 0 0 0 0 0 0 0 0 0 0 0 0
0 0 0 0 0 0 0 0 0 0 0 0 0 0 0 0 0 0 0 0 0 0 0 0
##$SHL_GCOCOEFFS2= (0..59)
0 0 0 0 0 0 0 0 0 0 0 0 0 0 0 0 0 0 0 0 0 0 0 0 0 0 0 0 0 0 0 0 0 0 0 0
0 0 0 0 0 0 0 0 0 0 0 0 0 0 0 0 0 0 0 0 0 0 0 0
##$SHL_GCOCOEFFS3= (0..59)
0 0 0 0 0 0 0 0 0 0 0 0 0 0 0 0 0 0 0 0 0 0 0 0 0 0 0 0 0 0 0 0 0 0 0 0
0 0 0 0 0 0 0 0 0 0 0 0 0 0 0 0 0 0 0 0 0 0 0 0
##$SHL_GCOCOEFFS4= (0..59)
0 0 0 0 0 0 0 0 0 0 0 0 0 0 0 0 0 0 0 0 0 0 0 0 0 0 0 0 0 0 0 0 0 0 0 0
0 0 0 0 0 0 0 0 0 0 0 0 0 0 0 0 0 0 0 0 0 0 0 0
##$SHL_GCOCOEFFS5= (0..59)
0 0 0 0 0 0 0 0 0 0 0 0 0 0 0 0 0 0 0 0 0 0 0 0 0 0 0 0 0 0 0 0 0 0 0 0
0 0 0 0 0 0 0 0 0 0 0 0 0 0 0 0 0 0 0 0 0 0 0 0
##$SHL_GCOCOEFFS6= (0..59)
0 0 0 0 0 0 0 0 0 0 0 0 0 0 0 0 0 0 0 0 0 0 0 0 0 0 0 0 0 0 0 0 0 0 0 0
0 0 0 0 0 0 0 0 0 0 0 0 0 0 0 0 0 0 0 0 0 0 0 0
##$SHL_GCOCOEFFS7= (0..59)
0 0 0 0 0 0 0 0 0 0 0 0 0 0 0 0 0 0 0 0 0 0 0 0 0 0 0 0 0 0 0 0 0 0 0 0
0 0 0 0 0 0 0 0 0 0 0 0 0 0 0 0 0 0 0 0 0 0 0 0
##$SHL_GCOCOEFFS8= (0..59)
0 0 0 0 0 0 0 0 0 0 0 0 0 0 0 0 0 0 0 0 0 0 0 0 0 0 0 0 0 0 0 0 0 0 0 0
0 0 0 0 0 0 0 0 0 0 0 0 0 0 0 0 0 0 0 0 0 0 0 0
##$SHL_GCOCOEFFS9= (0..59)
0 0 0 0 0 0 0 0 0 0 0 0 0 0 0 0 0 0 0 0 0 0 0 0 0 0 0 0 0 0 0 0 0 0 0 0
0 0 0 0 0 0 0 0 0 0 0 0 0 0 0 0 0 0 0 0 0 0 0 0
##$SHL_INTEGFAC= (0..15)
0.01772454 0 0 0 0 0 0 0 0 0 0 0 0 0 0 0
##$SHL_LB= (0..15)
0 0 0 0 0 0 0 0 0 0 0 0 0 0 0 0
##$SHL_LEFTLIMIT= (0..15)
0 0 0 0 0 0 0 0 0 0 0 0 0 0 0 0
##$SHL_LENGTH= (0..15)
50000 0 0 0 0 0 0 0 0 0 0 0 0 0 0 0
##$SHL_MAN= (0..15)
<> <> <> <> <> <> <> <> <> <> <> <> <> <> <> <>
##$SHL_MEANAMP= (0..15)
0 0 0 0 0 0 0 0 0 0 0 0 0 0 0 0
##$SHL_MODAMP= (0..15)
0 0 0 0 0 0 0 0 0 0 0 0 0 0 0 0
##$SHL_MODE= (0..15)
0 0 0 0 0 0 0 0 0 0 0 0 0 0 0 0
##$SHL_MODFREQ= (0..15)
0 0 0 0 0 0 0 0 0 0 0 0 0 0 0 0
##$SHL_MODPHASE= (0..15)
0 0 0 0 0 0 0 0 0 0 0 0 0 0 0 0
##$SHL_MODSCALE= (0..15)
0 0 0 0 0 0 0 0 0 0 0 0 0 0 0 0
##$SHL_MODSW= (0..15)
0 0 0 0 0 0 0 0 0 0 0 0 0 0 0 0
##$SHL_MODSWDIR= (0..15)
-1 -1 -1 -1 -1 -1 -1 -1 -1 -1 -1 -1 -1 -1 -1 -1
##$SHL_MU= (0..15)
0 0 0 0 0 0 0 0 0 0 0 0 0 0 0 0
##$SHL_NPOINTS= (0..15)
10000 0 0 0 0 0 0 0 0 0 0 0 0 0 0 0
##$SHL_OFFS= (0..15)
<> <> <> <> <> <> <> <> <> <> <> <> <> <> <> <>
##$SHL_OFFSCOEFF0= (0..95)
0 0 0 0 0 0 0 0 0 0 0 0 0 0 0 0 0 0 0 0 0 0 0 0 0 0 0 0 0 0 0 0 0 0 0 0
0 0 0 0 0 0 0 0 0 0 0 0 0 0 0 0 0 0 0 0 0 0 0 0 0 0 0 0 0 0 0 0 0 0 0 0
0 0 0 0 0 0 0 0 0 0 0 0 0 0 0 0 0 0 0 0 0 0 0 0
##$SHL_OFFSCOEFF1= (0..95)
0 0 0 0 0 0 0 0 0 0 0 0 0 0 0 0 0 0 0 0 0 0 0 0 0 0 0 0 0 0 0 0 0 0 0 0
0 0 0 0 0 0 0 0 0 0 0 0 0 0 0 0 0 0 0 0 0 0 0 0 0 0 0 0 0 0 0 0 0 0 0 0
0 0 0 0 0 0 0 0 0 0 0 0 0 0 0 0 0 0 0 0 0 0 0 0
##$SHL_OFFSCOEFF10= (0..95)
0 0 0 0 0 0 0 0 0 0 0 0 0 0 0 0 0 0 0 0 0 0 0 0 0 0 0 0 0 0 0 0 0 0 0 0
0 0 0 0 0 0 0 0 0 0 0 0 0 0 0 0 0 0 0 0 0 0 0 0 0 0 0 0 0 0 0 0 0 0 0 0
0 0 0 0 0 0 0 0 0 0 0 0 0 0 0 0 0 0 0 0 0 0 0 0
##$SHL_OFFSCOEFF11= (0..95)
0 0 0 0 0 0 0 0 0 0 0 0 0 0 0 0 0 0 0 0 0 0 0 0 0 0 0 0 0 0 0 0 0 0 0 0
0 0 0 0 0 0 0 0 0 0 0 0 0 0 0 0 0 0 0 0 0 0 0 0 0 0 0 0 0 0 0 0 0 0 0 0
0 0 0 0 0 0 0 0 0 0 0 0 0 0 0 0 0 0 0 0 0 0 0 0
##$SHL_OFFSCOEFF12= (0..95)
0 0 0 0 0 0 0 0 0 0 0 0 0 0 0 0 0 0 0 0 0 0 0 0 0 0 0 0 0 0 0 0 0 0 0 0
0 0 0 0 0 0 0 0 0 0 0 0 0 0 0 0 0 0 0 0 0 0 0 0 0 0 0 0 0 0 0 0 0 0 0 0
0 0 0 0 0 0 0 0 0 0 0 0 0 0 0 0 0 0 0 0 0 0 0 0
##$SHL_OFFSCOEFF13= (0..95)
0 0 0 0 0 0 0 0 0 0 0 0 0 0 0 0 0 0 0 0 0 0 0 0 0 0 0 0 0 0 0 0 0 0 0 0
0 0 0 0 0 0 0 0 0 0 0 0 0 0 0 0 0 0 0 0 0 0 0 0 0 0 0 0 0 0 0 0 0 0 0 0
0 0 0 0 0 0 0 0 0 0 0 0 0 0 0 0 0 0 0 0 0 0 0 0
##$SHL_OFFSCOEFF14= (0..95)
0 0 0 0 0 0 0 0 0 0 0 0 0 0 0 0 0 0 0 0 0 0 0 0 0 0 0 0 0 0 0 0 0 0 0 0
0 0 0 0 0 0 0 0 0 0 0 0 0 0 0 0 0 0 0 0 0 0 0 0 0 0 0 0 0 0 0 0 0 0 0 0
0 0 0 0 0 0 0 0 0 0 0 0 0 0 0 0 0 0 0 0 0 0 0 0
##$SHL_OFFSCOEFF15= (0..95)
0 0 0 0 0 0 0 0 0 0 0 0 0 0 0 0 0 0 0 0 0 0 0 0 0 0 0 0 0 0 0 0 0 0 0 0
0 0 0 0 0 0 0 0 0 0 0 0 0 0 0 0 0 0 0 0 0 0 0 0 0 0 0 0 0 0 0 0 0 0 0 0
0 0 0 0 0 0 0 0 0 0 0 0 0 0 0 0 0 0 0 0 0 0 0 0
##$SHL_OFFSCOEFF2= (0..95)
0 0 0 0 0 0 0 0 0 0 0 0 0 0 0 0 0 0 0 0 0 0 0 0 0 0 0 0 0 0 0 0 0 0 0 0
0 0 0 0 0 0 0 0 0 0 0 0 0 0 0 0 0 0 0 0 0 0 0 0 0 0 0 0 0 0 0 0 0 0 0 0
0 0 0 0 0 0 0 0 0 0 0 0 0 0 0 0 0 0 0 0 0 0 0 0
##$SHL_OFFSCOEFF3= (0..95)
0 0 0 0 0 0 0 0 0 0 0 0 0 0 0 0 0 0 0 0 0 0 0 0 0 0 0 0 0 0 0 0 0 0 0 0
0 0 0 0 0 0 0 0 0 0 0 0 0 0 0 0 0 0 0 0 0 0 0 0 0 0 0 0 0 0 0 0 0 0 0 0
0 0 0 0 0 0 0 0 0 0 0 0 0 0 0 0 0 0 0 0 0 0 0 0
##$SHL_OFFSCOEFF4= (0..95)
0 0 0 0 0 0 0 0 0 0 0 0 0 0 0 0 0 0 0 0 0 0 0 0 0 0 0 0 0 0 0 0 0 0 0 0
0 0 0 0 0 0 0 0 0 0 0 0 0 0 0 0 0 0 0 0 0 0 0 0 0 0 0 0 0 0 0 0 0 0 0 0
0 0 0 0 0 0 0 0 0 0 0 0 0 0 0 0 0 0 0 0 0 0 0 0
##$SHL_OFFSCOEFF5= (0..95)
0 0 0 0 0 0 0 0 0 0 0 0 0 0 0 0 0 0 0 0 0 0 0 0 0 0 0 0 0 0 0 0 0 0 0 0
0 0 0 0 0 0 0 0 0 0 0 0 0 0 0 0 0 0 0 0 0 0 0 0 0 0 0 0 0 0 0 0 0 0 0 0
0 0 0 0 0 0 0 0 0 0 0 0 0 0 0 0 0 0 0 0 0 0 0 0
##$SHL_OFFSCOEFF6= (0..95)
0 0 0 0 0 0 0 0 0 0 0 0 0 0 0 0 0 0 0 0 0 0 0 0 0 0 0 0 0 0 0 0 0 0 0 0
0 0 0 0 0 0 0 0 0 0 0 0 0 0 0 0 0 0 0 0 0 0 0 0 0 0 0 0 0 0 0 0 0 0 0 0
0 0 0 0 0 0 0 0 0 0 0 0 0 0 0 0 0 0 0 0 0 0 0 0
##$SHL_OFFSCOEFF7= (0..95)
0 0 0 0 0 0 0 0 0 0 0 0 0 0 0 0 0 0 0 0 0 0 0 0 0 0 0 0 0 0 0 0 0 0 0 0
0 0 0 0 0 0 0 0 0 0 0 0 0 0 0 0 0 0 0 0 0 0 0 0 0 0 0 0 0 0 0 0 0 0 0 0
0 0 0 0 0 0 0 0 0 0 0 0 0 0 0 0 0 0 0 0 0 0 0 0
##$SHL_OFFSCOEFF8= (0..95)
0 0 0 0 0 0 0 0 0 0 0 0 0 0 0 0 0 0 0 0 0 0 0 0 0 0 0 0 0 0 0 0 0 0 0 0
0 0 0 0 0 0 0 0 0 0 0 0 0 0 0 0 0 0 0 0 0 0 0 0 0 0 0 0 0 0 0 0 0 0 0 0
0 0 0 0 0 0 0 0 0 0 0 0 0 0 0 0 0 0 0 0 0 0 0 0
##$SHL_OFFSCOEFF9= (0..95)
0 0 0 0 0 0 0 0 0 0 0 0 0 0 0 0 0 0 0 0 0 0 0 0 0 0 0 0 0 0 0 0 0 0 0 0
0 0 0 0 0 0 0 0 0 0 0 0 0 0 0 0 0 0 0 0 0 0 0 0 0 0 0 0 0 0 0 0 0 0 0 0
0 0 0 0 0 0 0 0 0 0 0 0 0 0 0 0 0 0 0 0 0 0 0 0
##$SHL_PHASE= (0..15)
0 0 0 0 0 0 0 0 0 0 0 0 0 0 0 0
##$SHL_PHASEFAC= (0..15)
0 0 0 0 0 0 0 0 0 0 0 0 0 0 0 0
##$SHL_POWERINDEX= (0..15)
0 0 0 0 0 0 0 0 0 0 0 0 0 0 0 0
##$SHL_QUADCOEFF= (0..15)
0 0 0 0 0 0 0 0 0 0 0 0 0 0 0 0
##$SHL_RIGHTLIMIT= (0..15)
0 0 0 0 0 0 0 0 0 0 0 0 0 0 0 0
##$SHL_SCALEFACTOR= (0..15)
1 1 1 1 1 1 1 1 1 1 1 1 1 1 1 1
##$SHL_SF= (0..15)
<> <> <> <> <> <> <> <> <> <> <> <> <> <> <> <>
##$SHL_SFCOEFFS0= (0..200)
0 0 0 0 0 0 0 0 0 0 0 0 0 0 0 0 0 0 0 0 0 0 0 0 0 0 0 0 0 0 0 0 0 0 0 0
0 0 0 0 0 0 0 0 0 0 0 0 0 0 0 0 0 0 0 0 0 0 0 0 0 0 0 0 0 0 0 0 0 0 0 0
0 0 0 0 0 0 0 0 0 0 0 0 0 0 0 0 0 0 0 0 0 0 0 0 0 0 0 0 0 0 0 0 0 0 0 0
0 0 0 0 0 0 0 0 0 0 0 0 0 0 0 0 0 0 0 0 0 0 0 0 0 0 0 0 0 0 0 0 0 0 0 0
0 0 0 0 0 0 0 0 0 0 0 0 0 0 0 0 0 0 0 0 0 0 0 0 0 0 0 0 0 0 0 0 0 0 0 0
0 0 0 0 0 0 0 0 0 0 0 0 0 0 0 0 0 0 0 0 0
##$SHL_SFCOEFFS1= (0..200)
0 0 0 0 0 0 0 0 0 0 0 0 0 0 0 0 0 0 0 0 0 0 0 0 0 0 0 0 0 0 0 0 0 0 0 0
0 0 0 0 0 0 0 0 0 0 0 0 0 0 0 0 0 0 0 0 0 0 0 0 0 0 0 0 0 0 0 0 0 0 0 0
0 0 0 0 0 0 0 0 0 0 0 0 0 0 0 0 0 0 0 0 0 0 0 0 0 0 0 0 0 0 0 0 0 0 0 0
0 0 0 0 0 0 0 0 0 0 0 0 0 0 0 0 0 0 0 0 0 0 0 0 0 0 0 0 0 0 0 0 0 0 0 0
0 0 0 0 0 0 0 0 0 0 0 0 0 0 0 0 0 0 0 0 0 0 0 0 0 0 0 0 0 0 0 0 0 0 0 0
0 0 0 0 0 0 0 0 0 0 0 0 0 0 0 0 0 0 0 0 0
##$SHL_SFCOEFFS10= (0..200)
0 0 0 0 0 0 0 0 0 0 0 0 0 0 0 0 0 0 0 0 0 0 0 0 0 0 0 0 0 0 0 0 0 0 0 0
0 0 0 0 0 0 0 0 0 0 0 0 0 0 0 0 0 0 0 0 0 0 0 0 0 0 0 0 0 0 0 0 0 0 0 0
0 0 0 0 0 0 0 0 0 0 0 0 0 0 0 0 0 0 0 0 0 0 0 0 0 0 0 0 0 0 0 0 0 0 0 0
0 0 0 0 0 0 0 0 0 0 0 0 0 0 0 0 0 0 0 0 0 0 0 0 0 0 0 0 0 0 0 0 0 0 0 0
0 0 0 0 0 0 0 0 0 0 0 0 0 0 0 0 0 0 0 0 0 0 0 0 0 0 0 0 0 0 0 0 0 0 0 0
0 0 0 0 0 0 0 0 0 0 0 0 0 0 0 0 0 0 0 0 0
##$SHL_SFCOEFFS11= (0..200)
0 0 0 0 0 0 0 0 0 0 0 0 0 0 0 0 0 0 0 0 0 0 0 0 0 0 0 0 0 0 0 0 0 0 0 0
0 0 0 0 0 0 0 0 0 0 0 0 0 0 0 0 0 0 0 0 0 0 0 0 0 0 0 0 0 0 0 0 0 0 0 0
0 0 0 0 0 0 0 0 0 0 0 0 0 0 0 0 0 0 0 0 0 0 0 0 0 0 0 0 0 0 0 0 0 0 0 0
0 0 0 0 0 0 0 0 0 0 0 0 0 0 0 0 0 0 0 0 0 0 0 0 0 0 0 0 0 0 0 0 0 0 0 0
0 0 0 0 0 0 0 0 0 0 0 0 0 0 0 0 0 0 0 0 0 0 0 0 0 0 0 0 0 0 0 0 0 0 0 0
0 0 0 0 0 0 0 0 0 0 0 0 0 0 0 0 0 0 0 0 0
##$SHL_SFCOEFFS12= (0..200)
0 0 0 0 0 0 0 0 0 0 0 0 0 0 0 0 0 0 0 0 0 0 0 0 0 0 0 0 0 0 0 0 0 0 0 0
0 0 0 0 0 0 0 0 0 0 0 0 0 0 0 0 0 0 0 0 0 0 0 0 0 0 0 0 0 0 0 0 0 0 0 0
0 0 0 0 0 0 0 0 0 0 0 0 0 0 0 0 0 0 0 0 0 0 0 0 0 0 0 0 0 0 0 0 0 0 0 0
0 0 0 0 0 0 0 0 0 0 0 0 0 0 0 0 0 0 0 0 0 0 0 0 0 0 0 0 0 0 0 0 0 0 0 0
0 0 0 0 0 0 0 0 0 0 0 0 0 0 0 0 0 0 0 0 0 0 0 0 0 0 0 0 0 0 0 0 0 0 0 0
0 0 0 0 0 0 0 0 0 0 0 0 0 0 0 0 0 0 0 0 0
##$SHL_SFCOEFFS13= (0..200)
0 0 0 0 0 0 0 0 0 0 0 0 0 0 0 0 0 0 0 0 0 0 0 0 0 0 0 0 0 0 0 0 0 0 0 0
0 0 0 0 0 0 0 0 0 0 0 0 0 0 0 0 0 0 0 0 0 0 0 0 0 0 0 0 0 0 0 0 0 0 0 0
0 0 0 0 0 0 0 0 0 0 0 0 0 0 0 0 0 0 0 0 0 0 0 0 0 0 0 0 0 0 0 0 0 0 0 0
0 0 0 0 0 0 0 0 0 0 0 0 0 0 0 0 0 0 0 0 0 0 0 0 0 0 0 0 0 0 0 0 0 0 0 0
0 0 0 0 0 0 0 0 0 0 0 0 0 0 0 0 0 0 0 0 0 0 0 0 0 0 0 0 0 0 0 0 0 0 0 0
0 0 0 0 0 0 0 0 0 0 0 0 0 0 0 0 0 0 0 0 0
##$SHL_SFCOEFFS14= (0..200)
0 0 0 0 0 0 0 0 0 0 0 0 0 0 0 0 0 0 0 0 0 0 0 0 0 0 0 0 0 0 0 0 0 0 0 0
0 0 0 0 0 0 0 0 0 0 0 0 0 0 0 0 0 0 0 0 0 0 0 0 0 0 0 0 0 0 0 0 0 0 0 0
0 0 0 0 0 0 0 0 0 0 0 0 0 0 0 0 0 0 0 0 0 0 0 0 0 0 0 0 0 0 0 0 0 0 0 0
0 0 0 0 0 0 0 0 0 0 0 0 0 0 0 0 0 0 0 0 0 0 0 0 0 0 0 0 0 0 0 0 0 0 0 0
0 0 0 0 0 0 0 0 0 0 0 0 0 0 0 0 0 0 0 0 0 0 0 0 0 0 0 0 0 0 0 0 0 0 0 0
0 0 0 0 0 0 0 0 0 0 0 0 0 0 0 0 0 0 0 0 0
##$SHL_SFCOEFFS15= (0..200)
0 0 0 0 0 0 0 0 0 0 0 0 0 0 0 0 0 0 0 0 0 0 0 0 0 0 0 0 0 0 0 0 0 0 0 0
0 0 0 0 0 0 0 0 0 0 0 0 0 0 0 0 0 0 0 0 0 0 0 0 0 0 0 0 0 0 0 0 0 0 0 0
0 0 0 0 0 0 0 0 0 0 0 0 0 0 0 0 0 0 0 0 0 0 0 0 0 0 0 0 0 0 0 0 0 0 0 0
0 0 0 0 0 0 0 0 0 0 0 0 0 0 0 0 0 0 0 0 0 0 0 0 0 0 0 0 0 0 0 0 0 0 0 0
0 0 0 0 0 0 0 0 0 0 0 0 0 0 0 0 0 0 0 0 0 0 0 0 0 0 0 0 0 0 0 0 0 0 0 0
0 0 0 0 0 0 0 0 0 0 0 0 0 0 0 0 0 0 0 0 0
##$SHL_SFCOEFFS2= (0..200)
0 0 0 0 0 0 0 0 0 0 0 0 0 0 0 0 0 0 0 0 0 0 0 0 0 0 0 0 0 0 0 0 0 0 0 0
0 0 0 0 0 0 0 0 0 0 0 0 0 0 0 0 0 0 0 0 0 0 0 0 0 0 0 0 0 0 0 0 0 0 0 0
0 0 0 0 0 0 0 0 0 0 0 0 0 0 0 0 0 0 0 0 0 0 0 0 0 0 0 0 0 0 0 0 0 0 0 0
0 0 0 0 0 0 0 0 0 0 0 0 0 0 0 0 0 0 0 0 0 0 0 0 0 0 0 0 0 0 0 0 0 0 0 0
0 0 0 0 0 0 0 0 0 0 0 0 0 0 0 0 0 0 0 0 0 0 0 0 0 0 0 0 0 0 0 0 0 0 0 0
0 0 0 0 0 0 0 0 0 0 0 0 0 0 0 0 0 0 0 0 0
##$SHL_SFCOEFFS3= (0..200)
0 0 0 0 0 0 0 0 0 0 0 0 0 0 0 0 0 0 0 0 0 0 0 0 0 0 0 0 0 0 0 0 0 0 0 0
0 0 0 0 0 0 0 0 0 0 0 0 0 0 0 0 0 0 0 0 0 0 0 0 0 0 0 0 0 0 0 0 0 0 0 0
0 0 0 0 0 0 0 0 0 0 0 0 0 0 0 0 0 0 0 0 0 0 0 0 0 0 0 0 0 0 0 0 0 0 0 0
0 0 0 0 0 0 0 0 0 0 0 0 0 0 0 0 0 0 0 0 0 0 0 0 0 0 0 0 0 0 0 0 0 0 0 0
0 0 0 0 0 0 0 0 0 0 0 0 0 0 0 0 0 0 0 0 0 0 0 0 0 0 0 0 0 0 0 0 0 0 0 0
0 0 0 0 0 0 0 0 0 0 0 0 0 0 0 0 0 0 0 0 0
##$SHL_SFCOEFFS4= (0..200)
0 0 0 0 0 0 0 0 0 0 0 0 0 0 0 0 0 0 0 0 0 0 0 0 0 0 0 0 0 0 0 0 0 0 0 0
0 0 0 0 0 0 0 0 0 0 0 0 0 0 0 0 0 0 0 0 0 0 0 0 0 0 0 0 0 0 0 0 0 0 0 0
0 0 0 0 0 0 0 0 0 0 0 0 0 0 0 0 0 0 0 0 0 0 0 0 0 0 0 0 0 0 0 0 0 0 0 0
0 0 0 0 0 0 0 0 0 0 0 0 0 0 0 0 0 0 0 0 0 0 0 0 0 0 0 0 0 0 0 0 0 0 0 0
0 0 0 0 0 0 0 0 0 0 0 0 0 0 0 0 0 0 0 0 0 0 0 0 0 0 0 0 0 0 0 0 0 0 0 0
0 0 0 0 0 0 0 0 0 0 0 0 0 0 0 0 0 0 0 0 0
##$SHL_SFCOEFFS5= (0..200)
0 0 0 0 0 0 0 0 0 0 0 0 0 0 0 0 0 0 0 0 0 0 0 0 0 0 0 0 0 0 0 0 0 0 0 0
0 0 0 0 0 0 0 0 0 0 0 0 0 0 0 0 0 0 0 0 0 0 0 0 0 0 0 0 0 0 0 0 0 0 0 0
0 0 0 0 0 0 0 0 0 0 0 0 0 0 0 0 0 0 0 0 0 0 0 0 0 0 0 0 0 0 0 0 0 0 0 0
0 0 0 0 0 0 0 0 0 0 0 0 0 0 0 0 0 0 0 0 0 0 0 0 0 0 0 0 0 0 0 0 0 0 0 0
0 0 0 0 0 0 0 0 0 0 0 0 0 0 0 0 0 0 0 0 0 0 0 0 0 0 0 0 0 0 0 0 0 0 0 0
0 0 0 0 0 0 0 0 0 0 0 0 0 0 0 0 0 0 0 0 0
##$SHL_SFCOEFFS6= (0..200)
0 0 0 0 0 0 0 0 0 0 0 0 0 0 0 0 0 0 0 0 0 0 0 0 0 0 0 0 0 0 0 0 0 0 0 0
0 0 0 0 0 0 0 0 0 0 0 0 0 0 0 0 0 0 0 0 0 0 0 0 0 0 0 0 0 0 0 0 0 0 0 0
0 0 0 0 0 0 0 0 0 0 0 0 0 0 0 0 0 0 0 0 0 0 0 0 0 0 0 0 0 0 0 0 0 0 0 0
0 0 0 0 0 0 0 0 0 0 0 0 0 0 0 0 0 0 0 0 0 0 0 0 0 0 0 0 0 0 0 0 0 0 0 0
0 0 0 0 0 0 0 0 0 0 0 0 0 0 0 0 0 0 0 0 0 0 0 0 0 0 0 0 0 0 0 0 0 0 0 0
0 0 0 0 0 0 0 0 0 0 0 0 0 0 0 0 0 0 0 0 0
##$SHL_SFCOEFFS7= (0..200)
0 0 0 0 0 0 0 0 0 0 0 0 0 0 0 0 0 0 0 0 0 0 0 0 0 0 0 0 0 0 0 0 0 0 0 0
0 0 0 0 0 0 0 0 0 0 0 0 0 0 0 0 0 0 0 0 0 0 0 0 0 0 0 0 0 0 0 0 0 0 0 0
0 0 0 0 0 0 0 0 0 0 0 0 0 0 0 0 0 0 0 0 0 0 0 0 0 0 0 0 0 0 0 0 0 0 0 0
0 0 0 0 0 0 0 0 0 0 0 0 0 0 0 0 0 0 0 0 0 0 0 0 0 0 0 0 0 0 0 0 0 0 0 0
0 0 0 0 0 0 0 0 0 0 0 0 0 0 0 0 0 0 0 0 0 0 0 0 0 0 0 0 0 0 0 0 0 0 0 0
0 0 0 0 0 0 0 0 0 0 0 0 0 0 0 0 0 0 0 0 0
##$SHL_SFCOEFFS8= (0..200)
0 0 0 0 0 0 0 0 0 0 0 0 0 0 0 0 0 0 0 0 0 0 0 0 0 0 0 0 0 0 0 0 0 0 0 0
0 0 0 0 0 0 0 0 0 0 0 0 0 0 0 0 0 0 0 0 0 0 0 0 0 0 0 0 0 0 0 0 0 0 0 0
0 0 0 0 0 0 0 0 0 0 0 0 0 0 0 0 0 0 0 0 0 0 0 0 0 0 0 0 0 0 0 0 0 0 0 0
0 0 0 0 0 0 0 0 0 0 0 0 0 0 0 0 0 0 0 0 0 0 0 0 0 0 0 0 0 0 0 0 0 0 0 0
0 0 0 0 0 0 0 0 0 0 0 0 0 0 0 0 0 0 0 0 0 0 0 0 0 0 0 0 0 0 0 0 0 0 0 0
0 0 0 0 0 0 0 0 0 0 0 0 0 0 0 0 0 0 0 0 0
##$SHL_SFCOEFFS9= (0..200)
0 0 0 0 0 0 0 0 0 0 0 0 0 0 0 0 0 0 0 0 0 0 0 0 0 0 0 0 0 0 0 0 0 0 0 0
0 0 0 0 0 0 0 0 0 0 0 0 0 0 0 0 0 0 0 0 0 0 0 0 0 0 0 0 0 0 0 0 0 0 0 0
0 0 0 0 0 0 0 0 0 0 0 0 0 0 0 0 0 0 0 0 0 0 0 0 0 0 0 0 0 0 0 0 0 0 0 0
0 0 0 0 0 0 0 0 0 0 0 0 0 0 0 0 0 0 0 0 0 0 0 0 0 0 0 0 0 0 0 0 0 0 0 0
0 0 0 0 0 0 0 0 0 0 0 0 0 0 0 0 0 0 0 0 0 0 0 0 0 0 0 0 0 0 0 0 0 0 0 0
0 0 0 0 0 0 0 0 0 0 0 0 0 0 0 0 0 0 0 0 0
##$SHL_SMOOTHED= (0..15)
20 0 0 0 0 0 0 0 0 0 0 0 0 0 0 0
##$SHL_SMOOTHING= (0..15)
0 0 0 0 0 0 0 0 0 0 0 0 0 0 0 0
##$SHL_SPOAL= (0..15)
0 0 0 0 0 0 0 0 0 0 0 0 0 0 0 0
##$SHL_SPOFFS= (0..15)
0 0 0 0 0 0 0 0 0 0 0 0 0 0 0 0
##$SHL_SPOPH= (0..15)
0 0 0 0 0 0 0 0 0 0 0 0 0 0 0 0
##$SHL_STARTAMP= (0..15)
0 0 0 0 0 0 0 0 0 0 0 0 0 0 0 0
##$SHL_SW= (0..15)
20000 0 0 0 0 0 0 0 0 0 0 0 0 0 0 0
##$SHL_SWDIR= (0..15)
-1 -1 -1 -1 -1 -1 -1 -1 -1 -1 -1 -1 -1 -1 -1 -1
##$SHL_TANKAPPA= (0..15)
0 0 0 0 0 0 0 0 0 0 0 0 0 0 0 0
##$SHL_TOTROT= (0..15)
180 0 0 0 0 0 0 0 0 0 0 0 0 0 0 0
##$SHL_TRUNCLEV= (0..15)
0 0 0 0 0 0 0 0 0 0 0 0 0 0 0 0
##$SHL_TYPE= (0..15)
<Inversion> <> <> <> <> <> <> <> <> <> <> <> <> <> <> <>
##$SHL_WINDOWSIZE= (0..15)
0 0 0 0 0 0 0 0 0 0 0 0 0 0 0 0
##$SHL_ZETA= (0..15)
0 0 0 0 0 0 0 0 0 0 0 0 0 0 0 0
##NPOINTS= 10000
##XYPOINTS= (XY..XY)
0.000000, 351.000450
0.078579, 333.004050
0.157158, 315.011250
0.235737, 297.022050
0.314316, 279.036450
0.392895, 261.054450
0.471473, 243.076050
0.550051, 225.101250
0.628629, 207.130050
0.707206, 189.162450
0.785783, 171.198450
0.864359, 153.238050
0.942935, 135.281250
1.021511, 117.328050
1.100085, 99.378450
1.178659, 81.432450
1.257233, 63.490050
1.335805, 45.551250
1.414377, 27.616050
1.492948, 9.684450
1.571517, 351.756450
1.650086, 333.832050
1.728654, 315.911250
1.807221, 297.994050
1.885787, 280.080450
1.964351, 262.170450
2.042915, 244.264050
2.121477, 226.361250
2.200037, 208.462050
2.278597, 190.566450
2.357155, 172.674450
2.435711, 154.786050
2.514266, 136.901250
2.592820, 119.020050
2.671372, 101.142450
2.749922, 83.268450
2.828471, 65.398050
2.907017, 47.531250
2.985562, 29.668050
3.064105, 11.808450
3.142647, 353.952450
3.221186, 336.100050
3.299723, 318.251250
3.378259, 300.406050
3.456792, 282.564450
3.535323, 264.726450
3.613852, 246.892050
3.692378, 229.061250
3.770903, 211.234050
3.849425, 193.410450
3.927945, 175.590450
4.006462, 157.774050
4.084977, 139.961250
4.163489, 122.152050
4.241998, 104.346450
4.320506, 86.544450
4.399010, 68.746050
4.477512, 50.951250
4.556010, 33.160050
4.634507, 15.372450
4.713000, 357.588450
4.791490, 339.808050
4.869978, 322.031250
4.948462, 304.258050
5.026943, 286.488450
5.105421, 268.722450
5.183896, 250.960050
5.262368, 233.201250
5.340837, 215.446050
5.419302, 197.694450
5.497764, 179.946450
5.576223, 162.202050
5.654678, 144.461250
5.733129, 126.724050
5.811577, 108.990450
5.890022, 91.260450
5.968463, 73.534050
6.046900, 55.811250
6.125333, 38.092050
6.203763, 20.376450
6.282189, 2.664450
6.360611, 344.956050
6.439029, 327.251250
6.517443, 309.550050
6.595853, 291.852450
6.674259, 274.158450
6.752661, 256.468050
6.831058, 238.781250
6.909452, 221.098050
6.987841, 203.418450
7.066226, 185.742450
7.144606, 168.070050
7.222982, 150.401250
7.301354, 132.736050
7.379721, 115.074450
7.458084, 97.416450
7.536442, 79.762050
7.614795, 62.111250
7.693144, 44.464050
7.771487, 26.820450
7.849826, 9.180450
7.928161, 351.544050
8.006490, 333.911250
8.084814, 316.282050
8.163134, 298.656450
8.241448, 281.034450
8.319757, 263.416050
8.398061, 245.801250
8.476360, 228.190050
8.554654, 210.582450
8.632942, 192.978450
8.711225, 175.378050
8.789503, 157.781250
8.867775, 140.188050
8.946042, 122.598450
9.024303, 105.012450
9.102559, 87.430050
9.180809, 69.851250
9.259054, 52.276050
9.337292, 34.704450
9.415525, 17.136450
9.493752, 359.572050
9.571973, 342.011250
9.650189, 324.454050
9.728398, 306.900450
9.806602, 289.350450
9.884799, 271.804050
9.962990, 254.261250
10.041175, 236.722050
10.119354, 219.186450
10.197527, 201.654450
10.275693, 184.126050
10.353853, 166.601250
10.432006, 149.080050
10.510154, 131.562450
10.588294, 114.048450
10.666428, 96.538050
10.744556, 79.031250
10.822677, 61.528050
10.900791, 44.028450
10.978898, 26.532450
11.056999, 9.040050
11.135093, 351.551250
11.213180, 334.066050
11.291260, 316.584450
11.369333, 299.106450
11.447399, 281.632050
11.525458, 264.161250
11.603510, 246.694050
11.681555, 229.230450
11.759592, 211.770450
11.837623, 194.314050
11.915645, 176.861250
11.993661, 159.412050
12.071669, 141.966450
12.149670, 124.524450
12.227663, 107.086050
12.305649, 89.651250
12.383627, 72.220050
12.461597, 54.792450
12.539560, 37.368450
12.617515, 19.948050
12.695462, 2.531250
12.773402, 345.118050
12.851333, 327.708450
12.929257, 310.302450
13.007172, 292.900050
13.085080, 275.501250
13.162979, 258.106050
13.240870, 240.714450
13.318754, 223.326450
13.396629, 205.942050
13.474495, 188.561250
13.552353, 171.184050
13.630203, 153.810450
13.708045, 136.440450
13.785878, 119.074050
13.863703, 101.711250
13.941519, 84.352050
14.019326, 66.996450
14.097125, 49.644450
14.174915, 32.296050
14.252696, 14.951250
14.330469, 357.610050
14.408232, 340.272450
14.485987, 322.938450
14.563733, 305.608050
14.641469, 288.281250
14.719197, 270.958050
14.796916, 253.638450
14.874625, 236.322450
14.952326, 219.010050
15.030017, 201.701250
15.107699, 184.396050
15.185371, 167.094450
15.263034, 149.796450
15.340688, 132.502050
15.418332, 115.211250
15.495967, 97.924050
15.573592, 80.640450
15.651208, 63.360450
15.728813, 46.084050
15.806410, 28.811250
15.883996, 11.542050
15.961573, 354.276450
16.039139, 337.014450
16.116696, 319.756050
16.194243, 302.501250
16.271780, 285.250050
16.349307, 268.002450
16.426823, 250.758450
16.504330, 233.518050
16.581826, 216.281250
16.659313, 199.048050
16.736788, 181.818450
16.814254, 164.592450
16.891709, 147.370050
16.969154, 130.151250
17.046588, 112.936050
17.124012, 95.724450
17.201425, 78.516450
17.278827, 61.312050
17.356219, 44.111250
17.433600, 26.914050
17.510971, 9.720450
17.588330, 352.530450
17.665679, 335.344050
17.743017, 318.161250
17.820344, 300.982050
17.897660, 283.806450
17.974964, 266.634450
18.052258, 249.466050
18.129541, 232.301250
18.206812, 215.140050
18.284072, 197.982450
18.361321, 180.828450
18.438558, 163.678050
18.515784, 146.531250
18.592999, 129.388050
18.670202, 112.248450
18.747394, 95.112450
18.824574, 77.980050
18.901742, 60.851250
18.978899, 43.726050
19.056044, 26.604450
19.133177, 9.486450
19.210299, 352.372050
19.287409, 335.261250
19.364506, 318.154050
19.441592, 301.050450
19.518666, 283.950450
19.595727, 266.854050
19.672777, 249.761250
19.749814, 232.672050
19.826840, 215.586450
19.903853, 198.504450
19.980853, 181.426050
20.057842, 164.351250
20.134818, 147.280050
20.211781, 130.212450
20.288732, 113.148450
20.365671, 96.088050
20.442597, 79.031250
20.519510, 61.978050
20.596411, 44.928450
20.673299, 27.882450
20.750174, 10.840050
20.827037, 353.801250
20.903886, 336.766050
20.980723, 319.734450
21.057546, 302.706450
21.134357, 285.682050
21.211155, 268.661250
21.287939, 251.644050
21.364711, 234.630450
21.441469, 217.620450
21.518214, 200.614050
21.594945, 183.611250
21.671664, 166.612050
21.748369, 149.616450
21.825060, 132.624450
21.901738, 115.636050
21.978403, 98.651250
22.055054, 81.670050
22.131691, 64.692450
22.208315, 47.718450
22.284925, 30.748050
22.361521, 13.781250
22.438103, 356.818050
22.514672, 339.858450
22.591226, 322.902450
22.667767, 305.950050
22.744294, 289.001250
22.820806, 272.056050
22.897305, 255.114450
22.973789, 238.176450
23.050259, 221.242050
23.126715, 204.311250
23.203157, 187.384050
23.279584, 170.460450
23.355997, 153.540450
23.432396, 136.624050
23.508780, 119.711250
23.585150, 102.802050
23.661505, 85.896450
23.737845, 68.994450
23.814171, 52.096050
23.890482, 35.201250
23.966778, 18.310050
24.043060, 1.422450
24.119326, 344.538450
24.195578, 327.658050
24.271815, 310.781250
24.348037, 293.908050
24.424244, 277.038450
24.500435, 260.172450
24.576612, 243.310050
24.652773, 226.451250
24.728920, 209.596050
24.805051, 192.744450
24.881166, 175.896450
24.957266, 159.052050
25.033351, 142.211250
25.109421, 125.374050
25.185475, 108.540450
25.261513, 91.710450
25.337536, 74.884050
25.413543, 58.061250
25.489534, 41.242050
25.565510, 24.426450
25.641470, 7.614450
25.717414, 350.806050
25.793342, 334.001250
25.869254, 317.200050
25.945150, 300.402450
26.021031, 283.608450
26.096895, 266.818050
26.172743, 250.031250
26.248575, 233.248050
26.324390, 216.468450
26.400190, 199.692450
26.475973, 182.920050
26.551740, 166.151250
26.627490, 149.386050
26.703224, 132.624450
26.778941, 115.866450
26.854642, 99.112050
26.930327, 82.361250
27.005994, 65.614050
27.081645, 48.870450
27.157280, 32.130450
27.232897, 15.394050
27.308498, 358.661250
27.384082, 341.932050
27.459649, 325.206450
27.535199, 308.484450
27.610732, 291.766050
27.686248, 275.051250
27.761747, 258.340050
27.837228, 241.632450
27.912693, 224.928450
27.988140, 208.228050
28.063570, 191.531250
28.138983, 174.838050
28.214378, 158.148450
28.289756, 141.462450
28.365117, 124.780050
28.440459, 108.101250
28.515785, 91.426050
28.591093, 74.754450
28.666383, 58.086450
28.741655, 41.422050
28.816910, 24.761250
28.892146, 8.104050
28.967365, 351.450450
29.042567, 334.800450
29.117750, 318.154050
29.192915, 301.511250
29.268062, 284.872050
29.343191, 268.236450
29.418302, 251.604450
29.493395, 234.976050
29.568470, 218.351250
29.643526, 201.730050
29.718564, 185.112450
29.793584, 168.498450
29.868585, 151.888050
29.943568, 135.281250
30.018532, 118.678050
30.093478, 102.078450
30.168405, 85.482450
30.243314, 68.890050
30.318204, 52.301250
30.393075, 35.716050
30.467928, 19.134450
30.542761, 2.556450
30.617576, 345.982050
30.692372, 329.411250
30.767149, 312.844050
30.841907, 296.280450
30.916646, 279.720450
30.991365, 263.164050
31.066066, 246.611250
31.140748, 230.062050
31.215410, 213.516450
31.290053, 196.974450
31.364677, 180.436050
31.439281, 163.901250
31.513866, 147.370050
31.588431, 130.842450
31.662977, 114.318450
31.737503, 97.798050
31.812010, 81.281250
31.886497, 64.768050
31.960965, 48.258450
32.035412, 31.752450
32.109840, 15.250050
32.184248, 358.751250
32.258637, 342.256050
32.333005, 325.764450
32.407353, 309.276450
32.481682, 292.792050
32.555990, 276.311250
32.630278, 259.834050
32.704546, 243.360450
32.778794, 226.890450
32.853022, 210.424050
32.927229, 193.961250
33.001416, 177.502050
33.075582, 161.046450
33.149729, 144.594450
33.223854, 128.146050
33.297959, 111.701250
33.372044, 95.260050
33.446108, 78.822450
33.520151, 62.388450
33.594174, 45.958050
33.668176, 29.531250
33.742157, 13.108050
33.816117, 356.688450
33.890057, 340.272450
33.963975, 323.860050
34.037873, 307.451250
34.111749, 291.046050
34.185605, 274.644450
34.259439, 258.246450
34.333252, 241.852050
34.407044, 225.461250
34.480815, 209.074050
34.554565, 192.690450
34.628293, 176.310450
34.701999, 159.934050
34.775685, 143.561250
34.849349, 127.192050
34.922991, 110.826450
34.996612, 94.464450
35.070211, 78.106050
35.143788, 61.751250
35.217344, 45.400050
35.290878, 29.052450
35.364390, 12.708450
35.437881, 356.368050
35.511349, 340.031250
35.584796, 323.698050
35.658220, 307.368450
35.731623, 291.042450
35.805004, 274.720050
35.878362, 258.401250
35.951698, 242.086050
36.025012, 225.774450
36.098304, 209.466450
36.171574, 193.162050
36.244821, 176.861250
36.318046, 160.564050
36.391248, 144.270450
36.464428, 127.980450
36.537586, 111.694050
36.610720, 95.411250
36.683833, 79.132050
36.756922, 62.856450
36.829989, 46.584450
36.903033, 30.316050
36.976055, 14.051250
37.049053, 357.790050
37.122029, 341.532450
37.194982, 325.278450
37.267912, 309.028050
37.340818, 292.781250
37.413702, 276.538050
37.486563, 260.298450
37.559400, 244.062450
37.632214, 227.830050
37.705005, 211.601250
37.777773, 195.376050
37.850518, 179.154450
37.923239, 162.936450
37.995936, 146.722050
38.068611, 130.511250
38.141261, 114.304050
38.213888, 98.100450
38.286492, 81.900450
38.359072, 65.704050
38.431628, 49.511250
38.504160, 33.322050
38.576669, 17.136450
38.649154, 0.954450
38.721615, 344.776050
38.794052, 328.601250
38.866465, 312.430050
38.938854, 296.262450
39.011220, 280.098450
39.083561, 263.938050
39.155878, 247.781250
39.228170, 231.628050
39.300439, 215.478450
39.372683, 199.332450
39.444903, 183.190050
39.517098, 167.051250
39.589270, 150.916050
39.661416, 134.784450
39.733538, 118.656450
39.805636, 102.532050
39.877709, 86.411250
39.949758, 70.294050
40.021782, 54.180450
40.093781, 38.070450
40.165755, 21.964050
40.237705, 5.861250
40.309629, 349.762050
40.381529, 333.666450
40.453404, 317.574450
40.525254, 301.486050
40.597079, 285.401250
40.668879, 269.320050
40.740653, 253.242450
40.812403, 237.168450
40.884127, 221.098050
40.955826, 205.031250
41.027500, 188.968050
41.099148, 172.908450
41.170772, 156.852450
41.242369, 140.800050
41.313941, 124.751250
41.385488, 108.706050
41.457009, 92.664450
41.528505, 76.626450
41.599975, 60.592050
41.671419, 44.561250
41.742837, 28.534050
41.814230, 12.510450
41.885597, 356.490450
41.956938, 340.474050
42.028253, 324.461250
42.099542, 308.452050
42.170806, 292.446450
42.242043, 276.444450
42.313254, 260.446050
42.384439, 244.451250
42.455597, 228.460050
42.526730, 212.472450
42.597836, 196.488450
42.668916, 180.508050
42.739970, 164.531250
42.810997, 148.558050
42.881998, 132.588450
42.952972, 116.622450
43.023920, 100.660050
43.094841, 84.701250
43.165736, 68.746050
43.236604, 52.794450
43.307445, 36.846450
43.378260, 20.902050
43.449047, 4.961250
43.519808, 349.024050
43.590542, 333.090450
43.661250, 317.160450
43.731930, 301.234050
43.802583, 285.311250
43.873209, 269.392050
43.943808, 253.476450
44.014380, 237.564450
44.084925, 221.656050
44.155442, 205.751250
44.225933, 189.850050
44.296395, 173.952450
44.366831, 158.058450
44.437239, 142.168050
44.507620, 126.281250
44.577973, 110.398050
44.648299, 94.518450
44.718597, 78.642450
44.788868, 62.770050
44.859111, 46.901250
44.929326, 31.036050
44.999513, 15.174450
45.069673, 359.316450
45.139805, 343.462050
45.209909, 327.611250
45.279985, 311.764050
45.350033, 295.920450
45.420053, 280.080450
45.490045, 264.244050
45.560009, 248.411250
45.629945, 232.582050
45.699853, 216.756450
45.769732, 200.934450
45.839583, 185.116050
45.909406, 169.301250
45.979201, 153.490050
46.048967, 137.682450
46.118704, 121.878450
46.188414, 106.078050
46.258094, 90.281250
46.327747, 74.488050
46.397370, 58.698450
46.466965, 42.912450
46.536531, 27.130050
46.606069, 11.351250
46.675577, 355.576050
46.745057, 339.804450
46.814508, 324.036450
46.883930, 308.272050
46.953323, 292.511250
47.022688, 276.754050
47.092023, 261.000450
47.161329, 245.250450
47.230606, 229.504050
47.299853, 213.761250
47.369072, 198.022050
47.438261, 182.286450
47.507421, 166.554450
47.576552, 150.826050
47.645653, 135.101250
47.714725, 119.380050
47.783767, 103.662450
47.852780, 87.948450
47.921764, 72.238050
47.990718, 56.531250
48.059642, 40.828050
48.128536, 25.128450
48.197401, 9.432450
48.266236, 353.740050
48.335041, 338.051250
48.403816, 322.366050
48.472562, 306.684450
48.541277, 291.006450
48.609963, 275.332050
48.678618, 259.661250
48.747244, 243.994050
48.815839, 228.330450
48.884405, 212.670450
48.952940, 197.014050
49.021444, 181.361250
49.089919, 165.712050
49.158363, 150.066450
49.226777, 134.424450
49.295161, 118.786050
49.363514, 103.151250
49.431836, 87.520050
49.500128, 71.892450
49.568390, 56.268450
49.636621, 40.648050
49.704821, 25.031250
49.772990, 9.418050
49.841129, 353.808450
49.909237, 338.202450
49.977314, 322.600050
50.045361, 307.001250
50.113376, 291.406050
50.181361, 275.814450
50.249314, 260.226450
50.317237, 244.642050
50.385128, 229.061250
50.452989, 213.484050
50.520818, 197.910450
50.588616, 182.340450
50.656382, 166.774050
50.724118, 151.211250
50.791822, 135.652050
50.859495, 120.096450
50.927136, 104.544450
50.994746, 88.996050
51.062324, 73.451250
51.129871, 57.910050
51.197387, 42.372450
51.264870, 26.838450
51.332322, 11.308050
51.399743, 355.781250
51.467131, 340.258050
51.534488, 324.738450
51.601813, 309.222450
51.669107, 293.710050
51.736368, 278.201250
51.803597, 262.696050
51.870794, 247.194450
51.937960, 231.696450
52.005093, 216.202050
52.072194, 200.711250
52.139263, 185.224050
52.206300, 169.740450
52.273304, 154.260450
52.340277, 138.784050
52.407217, 123.311250
52.474124, 107.842050
52.540999, 92.376450
52.607842, 76.914450
52.674652, 61.456050
52.741430, 46.001250
52.808175, 30.550050
52.874888, 15.102450
52.941568, 359.658450
53.008215, 344.218050
53.074829, 328.781250
53.141411, 313.348050
53.207960, 297.918450
53.274476, 282.492450
53.340959, 267.070050
53.407409, 251.651250
53.473827, 236.236050
53.540211, 220.824450
53.606562, 205.416450
53.672880, 190.012050
53.739165, 174.611250
53.805417, 159.214050
53.871635, 143.820450
53.937821, 128.430450
54.003973, 113.044050
54.070091, 97.661250
54.136176, 82.282050
54.202228, 66.906450
54.268246, 51.534450
54.334231, 36.166050
54.400183, 20.801250
54.466100, 5.440050
54.531984, 350.082450
54.597835, 334.728450
54.663651, 319.378050
54.729434, 304.031250
54.795183, 288.688050
54.860899, 273.348450
54.926580, 258.012450
54.992227, 242.680050
55.057841, 227.351250
55.123421, 212.026050
55.188966, 196.704450
55.254477, 181.386450
55.319955, 166.072050
55.385398, 150.761250
55.450807, 135.454050
55.516182, 120.150450
55.581522, 104.850450
55.646828, 89.554050
55.712100, 74.261250
55.777337, 58.972050
55.842540, 43.686450
55.907708, 28.404450
55.972842, 13.126050
56.037942, 357.851250
56.103006, 342.580050
56.168037, 327.312450
56.233032, 312.048450
56.297993, 296.788050
56.362919, 281.531250
56.427810, 266.278050
56.492666, 251.028450
56.557487, 235.782450
56.622274, 220.540050
56.687025, 205.301250
56.751742, 190.066050
56.816423, 174.834450
56.881070, 159.606450
56.945681, 144.382050
57.010257, 129.161250
57.074798, 113.944050
57.139304, 98.730450
57.203774, 83.520450
57.268209, 68.314050
57.332609, 53.111250
57.396973, 37.912050
57.461302, 22.716450
57.525595, 7.524450
57.589853, 352.336050
57.654076, 337.151250
57.718262, 321.970050
57.782413, 306.792450
57.846529, 291.618450
57.910608, 276.448050
57.974652, 261.281250
58.038660, 246.118050
58.102633, 230.958450
58.166569, 215.802450
58.230469, 200.650050
58.294334, 185.501250
58.358163, 170.356050
58.421955, 155.214450
58.485711, 140.076450
58.549432, 124.942050
58.613116, 109.811250
58.676764, 94.684050
58.740376, 79.560450
58.803951, 64.440450
58.867490, 49.324050
58.930993, 34.211250
58.994459, 19.102050
59.057889, 3.996450
59.121283, 348.894450
59.184640, 333.796050
59.247960, 318.701250
59.311244, 303.610050
59.374492, 288.522450
59.437702, 273.438450
59.500876, 258.358050
59.564013, 243.281250
59.627114, 228.208050
59.690177, 213.138450
59.753204, 198.072450
59.816194, 183.010050
59.879147, 167.951250
59.942062, 152.896050
60.004941, 137.844450
60.067783, 122.796450
60.130588, 107.752050
60.193356, 92.711250
60.256086, 77.674050
60.318779, 62.640450
60.381435, 47.610450
60.444054, 32.584050
60.506635, 17.561250
60.569179, 2.542050
60.631686, 347.526450
60.694155, 332.514450
60.756587, 317.506050
60.818981, 302.501250
60.881338, 287.500050
60.943657, 272.502450
61.005938, 257.508450
61.068182, 242.518050
61.130388, 227.531250
61.192556, 212.548050
61.254687, 197.568450
61.316780, 182.592450
61.378835, 167.620050
61.440851, 152.651250
61.502830, 137.686050
61.564771, 122.724450
61.626675, 107.766450
61.688539, 92.812050
61.750366, 77.861250
61.812155, 62.914050
61.873906, 47.970450
61.935618, 33.030450
61.997292, 18.094050
62.058928, 3.161250
62.120526, 348.232050
62.182085, 333.306450
62.243605, 318.384450
62.305088, 303.466050
62.366532, 288.551250
62.427937, 273.640050
62.489304, 258.732450
62.550632, 243.828450
62.611922, 228.928050
62.673173, 214.031250
62.734385, 199.138050
62.795558, 184.248450
62.856693, 169.362450
62.917789, 154.480050
62.978846, 139.601250
63.039864, 124.726050
63.100843, 109.854450
63.161784, 94.986450
63.222685, 80.122050
63.283547, 65.261250
63.344371, 50.404050
63.405155, 35.550450
63.465899, 20.700450
63.526605, 5.854050
63.587272, 351.011250
63.647899, 336.172050
63.708487, 321.336450
63.769036, 306.504450
63.829545, 291.676050
63.890015, 276.851250
63.950445, 262.030050
64.010836, 247.212450
64.071187, 232.398450
64.131499, 217.588050
64.191771, 202.781250
64.252004, 187.978050
64.312197, 173.178450
64.372350, 158.382450
64.432463, 143.590050
64.492537, 128.801250
64.552571, 114.016050
64.612565, 99.234450
64.672519, 84.456450
64.732433, 69.682050
64.792307, 54.911250
64.852141, 40.144050
64.911935, 25.380450
64.971689, 10.620450
65.031403, 355.864050
65.091077, 341.111250
65.150710, 326.362050
65.210304, 311.616450
65.269857, 296.874450
65.329370, 282.136050
65.388842, 267.401250
65.448274, 252.670050
65.507666, 237.942450
65.567017, 223.218450
65.626328, 208.498050
65.685598, 193.781250
65.744827, 179.068050
65.804016, 164.358450
65.863165, 149.652450
65.922273, 134.950050
65.981340, 120.251250
66.040366, 105.556050
66.099351, 90.864450
66.158296, 76.176450
66.217200, 61.492050
66.276063, 46.811250
66.334885, 32.134050
66.393666, 17.460450
66.452406, 2.790450
66.511105, 348.124050
66.569763, 333.461250
66.628380, 318.802050
66.686956, 304.146450
66.745490, 289.494450
66.803983, 274.846050
66.862436, 260.201250
66.920846, 245.560050
66.979216, 230.922450
67.037544, 216.288450
67.095831, 201.658050
67.154076, 187.031250
67.212280, 172.408050
67.270442, 157.788450
67.328563, 143.172450
67.386642, 128.560050
67.444680, 113.951250
67.502676, 99.346050
67.560630, 84.744450
67.618543, 70.146450
67.676413, 55.552050
67.734242, 40.961250
67.792030, 26.374050
67.849775, 11.790450
67.907478, 357.210450
67.965140, 342.634050
68.022760, 328.061250
68.080337, 313.492050
68.137873, 298.926450
68.195366, 284.364450
68.252817, 269.806050
68.310227, 255.251250
68.367594, 240.700050
68.424918, 226.152450
68.482201, 211.608450
68.539441, 197.068050
68.596639, 182.531250
68.653795, 167.998050
68.710908, 153.468450
68.767979, 138.942450
68.825007, 124.420050
68.881993, 109.901250
68.938936, 95.386050
68.995837, 80.874450
69.052695, 66.366450
69.109510, 51.862050
69.166283, 37.361250
69.223013, 22.864050
69.279701, 8.370450
69.336345, 353.880450
69.392947, 339.394050
69.449506, 324.911250
69.506022, 310.432050
69.562495, 295.956450
69.618925, 281.484450
69.675312, 267.016050
69.731656, 252.551250
69.787957, 238.090050
69.844215, 223.632450
69.900430, 209.178450
69.956602, 194.728050
70.012731, 180.281250
70.068816, 165.838050
70.124858, 151.398450
70.180857, 136.962450
70.236812, 122.530050
70.292724, 108.101250
70.348593, 93.676050
70.404418, 79.254450
70.460199, 64.836450
70.515938, 50.422050
70.571632, 36.011250
70.627283, 21.604050
70.682891, 7.200450
70.738455, 352.800450
70.793975, 338.404050
70.849451, 324.011250
70.904884, 309.622050
70.960273, 295.236450
71.015618, 280.854450
71.070919, 266.476050
71.126176, 252.101250
71.181390, 237.730050
71.236559, 223.362450
71.291685, 208.998450
71.346766, 194.638050
71.401804, 180.281250
71.456797, 165.928050
71.511746, 151.578450
71.566651, 137.232450
71.621512, 122.890050
71.676329, 108.551250
71.731101, 94.216050
71.785829, 79.884450
71.840513, 65.556450
71.895152, 51.232050
71.949747, 36.911250
72.004298, 22.594050
72.058804, 8.280450
72.113266, 353.970450
72.167683, 339.664050
72.222055, 325.361250
72.276383, 311.062050
72.330667, 296.766450
72.384905, 282.474450
72.439099, 268.186050
72.493248, 253.901250
72.547353, 239.620050
72.601413, 225.342450
72.655427, 211.068450
72.709397, 196.798050
72.763322, 182.531250
72.817203, 168.268050
72.871038, 154.008450
72.924828, 139.752450
72.978573, 125.500050
73.032273, 111.251250
73.085928, 97.006050
73.139538, 82.764450
73.193103, 68.526450
73.246622, 54.292050
73.300097, 40.061250
73.353526, 25.834050
73.406910, 11.610450
73.460248, 357.390450
73.513541, 343.174050
73.566789, 328.961250
73.619991, 314.752050
73.673148, 300.546450
73.726259, 286.344450
73.779325, 272.146050
73.832345, 257.951250
73.885320, 243.760050
73.938249, 229.572450
73.991132, 215.388450
74.043970, 201.208050
74.096762, 187.031250
74.149508, 172.858050
74.202208, 158.688450
74.254863, 144.522450
74.307472, 130.360050
74.360034, 116.201250
74.412551, 102.046050
74.465022, 87.894450
74.517447, 73.746450
74.569826, 59.602050
74.622159, 45.461250
74.674446, 31.324050
74.726687, 17.190450
74.778882, 3.060450
74.831030, 348.934050
74.883132, 334.811250
74.935188, 320.692050
74.987198, 306.576450
75.039161, 292.464450
75.091079, 278.356050
75.142949, 264.251250
75.194774, 250.150050
75.246552, 236.052450
75.298283, 221.958450
75.349968, 207.868050
75.401606, 193.781250
75.453198, 179.698050
75.504744, 165.618450
75.556242, 151.542450
75.607694, 137.470050
75.659100, 123.401250
75.710458, 109.336050
75.761770, 95.274450
75.813035, 81.216450
75.864253, 67.162050
75.915425, 53.111250
75.966549, 39.064050
76.017627, 25.020450
76.068658, 10.980450
76.119641, 356.944050
76.170578, 342.911250
76.221468, 328.882050
76.272310, 314.856450
76.323106, 300.834450
76.373854, 286.816050
76.424556, 272.801250
76.475210, 258.790050
76.525816, 244.782450
76.576376, 230.778450
76.626888, 216.778050
76.677353, 202.781250
76.727771, 188.788050
76.778141, 174.798450
76.828464, 160.812450
76.878740, 146.830050
76.928968, 132.851250
76.979148, 118.876050
77.029281, 104.904450
77.079366, 90.936450
77.129404, 76.972050
77.179394, 63.011250
77.229337, 49.054050
77.279231, 35.100450
77.329078, 21.150450
77.378878, 7.204050
77.428629, 353.261250
77.478333, 339.322050
77.527989, 325.386450
77.577597, 311.454450
77.627157, 297.526050
77.676669, 283.601250
77.726134, 269.680050
77.775550, 255.762450
77.824918, 241.848450
77.874238, 227.938050
77.923510, 214.031250
77.972734, 200.128050
78.021910, 186.228450
78.071038, 172.332450
78.120117, 158.440050
78.169148, 144.551250
78.218131, 130.666050
78.267066, 116.784450
78.315952, 102.906450
78.364790, 89.032050
78.413580, 75.161250
78.462321, 61.294050
78.511013, 47.430450
78.559658, 33.570450
78.608253, 19.714050
78.656800, 5.861250
78.705299, 352.012050
78.753749, 338.166450
78.802150, 324.324450
78.850503, 310.486050
78.898807, 296.651250
78.947062, 282.820050
78.995269, 268.992450
79.043427, 255.168450
79.091536, 241.348050
79.139596, 227.531250
79.187607, 213.718050
79.235570, 199.908450
79.283483, 186.102450
79.331348, 172.300050
79.379163, 158.501250
79.426930, 144.706050
79.474647, 130.914450
79.522315, 117.126450
79.569935, 103.342050
79.617505, 89.561250
79.665026, 75.784050
79.712498, 62.010450
79.759920, 48.240450
79.807294, 34.474050
79.854618, 20.711250
79.901892, 6.952050
79.949118, 353.196450
79.996294, 339.444450
80.043420, 325.696050
80.090498, 311.951250
80.137525, 298.210050
80.184504, 284.472450
80.231432, 270.738450
80.278312, 257.008050
80.325141, 243.281250
80.371921, 229.558050
80.418652, 215.838450
80.465333, 202.122450
80.511964, 188.410050
80.558545, 174.701250
80.605077, 160.996050
80.651559, 147.294450
80.697991, 133.596450
80.744373, 119.902050
80.790705, 106.211250
80.836988, 92.524050
80.883220, 78.840450
80.929403, 65.160450
80.975536, 51.484050
81.021618, 37.811250
81.067651, 24.142050
81.113634, 10.476450
81.159566, 356.814450
81.205448, 343.156050
81.251281, 329.501250
81.297063, 315.850050
81.342795, 302.202450
81.388476, 288.558450
81.434108, 274.918050
81.479689, 261.281250
81.525220, 247.648050
81.570700, 234.018450
81.616130, 220.392450
81.661510, 206.770050
81.706839, 193.151250
81.752118, 179.536050
81.797346, 165.924450
81.842524, 152.316450
81.887652, 138.712050
81.932728, 125.111250
81.977754, 111.514050
82.022730, 97.920450
82.067655, 84.330450
82.112529, 70.744050
82.157353, 57.161250
82.202125, 43.582050
82.246847, 30.006450
82.291519, 16.434450
82.336139, 2.866050
82.380709, 349.301250
82.425227, 335.740050
82.469695, 322.182450
82.514112, 308.628450
82.558478, 295.078050
82.602793, 281.531250
82.647057, 267.988050
82.691270, 254.448450
82.735432, 240.912450
82.779543, 227.380050
82.823602, 213.851250
82.867611, 200.326050
82.911568, 186.804450
82.955474, 173.286450
82.999329, 159.772050
83.043133, 146.261250
83.086885, 132.754050
83.130587, 119.250450
83.174236, 105.750450
83.217835, 92.254050
83.261382, 78.761250
83.304877, 65.272050
83.348322, 51.786450
83.391714, 38.304450
83.435056, 24.826050
83.478345, 11.351250
83.521584, 357.880050
83.564770, 344.412450
83.607905, 330.948450
83.650989, 317.488050
83.694020, 304.031250
83.737000, 290.578050
83.779929, 277.128450
83.822805, 263.682450
83.865630, 250.240050
83.908403, 236.801250
83.951125, 223.366050
83.993794, 209.934450
84.036412, 196.506450
84.078977, 183.082050
84.121491, 169.661250
84.163953, 156.244050
84.206363, 142.830450
84.248720, 129.420450
84.291026, 116.014050
84.333280, 102.611250
84.375482, 89.212050
84.417631, 75.816450
84.459729, 62.424450
84.501774, 49.036050
84.543767, 35.651250
84.585708, 22.270050
84.627597, 8.892450
84.669434, 355.518450
84.711218, 342.148050
84.752950, 328.781250
84.794629, 315.418050
84.836256, 302.058450
84.877831, 288.702450
84.919354, 275.350050
84.960824, 262.001250
85.002241, 248.656050
85.043606, 235.314450
85.084919, 221.976450
85.126179, 208.642050
85.167386, 195.311250
85.208541, 181.984050
85.249643, 168.660450
85.290693, 155.340450
85.331690, 142.024050
85.372634, 128.711250
85.413525, 115.402050
85.454364, 102.096450
85.495150, 88.794450
85.535883, 75.496050
85.576564, 62.201250
85.617191, 48.910050
85.657766, 35.622450
85.698288, 22.338450
85.738757, 9.058050
85.779172, 355.781250
85.819535, 342.508050
85.859845, 329.238450
85.900102, 315.972450
85.940306, 302.710050
85.980457, 289.451250
86.020555, 276.196050
86.060600, 262.944450
86.100591, 249.696450
86.140529, 236.452050
86.180415, 223.211250
86.220247, 209.974050
86.260025, 196.740450
86.299751, 183.510450
86.339423, 170.284050
86.379042, 157.061250
86.418607, 143.842050
86.458119, 130.626450
86.497578, 117.414450
86.536984, 104.206050
86.576335, 91.001250
86.615634, 77.800050
86.654879, 64.602450
86.694070, 51.408450
86.733208, 38.218050
86.772293, 25.031250
86.811324, 11.848050
86.850301, 358.668450
86.889224, 345.492450
86.928094, 332.320050
86.966910, 319.151250
87.005673, 305.986050
87.044382, 292.824450
87.083037, 279.666450
87.121638, 266.512050
87.160186, 253.361250
87.198679, 240.214050
87.237119, 227.070450
87.275505, 213.930450
87.313837, 200.794050
87.352116, 187.661250
87.390340, 174.532050
87.428510, 161.406450
87.466626, 148.284450
87.504689, 135.166050
87.542697, 122.051250
87.580651, 108.940050
87.618551, 95.832450
87.656397, 82.728450
87.694189, 69.628050
87.731927, 56.531250
87.769611, 43.438050
87.807240, 30.348450
87.844815, 17.262450
87.882336, 4.180050
87.919803, 351.101250
87.957215, 338.026050
87.994573, 324.954450
88.031877, 311.886450
88.069126, 298.822050
88.106321, 285.761250
88.143462, 272.704050
88.180548, 259.650450
88.217580, 246.600450
88.254557, 233.554050
88.291480, 220.511250
88.328348, 207.472050
88.365162, 194.436450
88.401921, 181.404450
88.438626, 168.376050
88.475275, 155.351250
88.511871, 142.330050
88.548411, 129.312450
88.584897, 116.298450
88.621329, 103.288050
88.657705, 90.281250
88.694027, 77.278050
88.730294, 64.278450
88.766506, 51.282450
88.802664, 38.290050
88.838767, 25.301250
88.874814, 12.316050
88.910807, 359.334450
88.946745, 346.356450
88.982628, 333.382050
89.018456, 320.411250
89.054230, 307.444050
89.089948, 294.480450
89.125611, 281.520450
89.161219, 268.564050
89.196772, 255.611250
89.232270, 242.662050
89.267713, 229.716450
89.303101, 216.774450
89.338433, 203.836050
89.373711, 190.901250
89.408933, 177.970050
89.444100, 165.042450
89.479212, 152.118450
89.514269, 139.198050
89.549270, 126.281250
89.584216, 113.368050
89.619107, 100.458450
89.653942, 87.552450
89.688722, 74.650050
89.723447, 61.751250
89.758116, 48.856050
89.792730, 35.964450
89.827288, 23.076450
89.861791, 10.192050
89.896239, 357.311250
89.930631, 344.434050
89.964967, 331.560450
89.999248, 318.690450
90.033473, 305.824050
90.067643, 292.961250
90.101757, 280.102050
90.135815, 267.246450
90.169818, 254.394450
90.203765, 241.546050
90.237657, 228.701250
90.271492, 215.860050
90.305272, 203.022450
90.338996, 190.188450
90.372665, 177.358050
90.406277, 164.531250
90.439834, 151.708050
90.473335, 138.888450
90.506780, 126.072450
90.540169, 113.260050
90.573503, 100.451250
90.606780, 87.646050
90.640001, 74.844450
90.673167, 62.046450
90.706276, 49.252050
90.739330, 36.461250
90.772327, 23.674050
90.805268, 10.890450
90.838154, 358.110450
90.870983, 345.334050
90.903756, 332.561250
90.936473, 319.792050
90.969134, 307.026450
91.001738, 294.264450
91.034287, 281.506050
91.066779, 268.751250
91.099215, 256.000050
91.131595, 243.252450
91.163918, 230.508450
91.196185, 217.768050
91.228396, 205.031250
91.260551, 192.298050
91.292649, 179.568450
91.324691, 166.842450
91.356676, 154.120050
91.388605, 141.401250
91.420478, 128.686050
91.452294, 115.974450
91.484054, 103.266450
91.515757, 90.562050
91.547404, 77.861250
91.578994, 65.164050
91.610528, 52.470450
91.642005, 39.780450
91.673425, 27.094050
91.704789, 14.411250
91.736096, 1.732050
91.767347, 349.056450
91.798541, 336.384450
91.829678, 323.716050
91.860758, 311.051250
91.891782, 298.390050
91.922749, 285.732450
91.953660, 273.078450
91.984513, 260.428050
92.015310, 247.781250
92.046050, 235.138050
92.076733, 222.498450
92.107359, 209.862450
92.137929, 197.230050
92.168441, 184.601250
92.198897, 171.976050
92.229295, 159.354450
92.259637, 146.736450
92.289922, 134.122050
92.320149, 121.511250
92.350320, 108.904050
92.380434, 96.300450
92.410490, 83.700450
92.440490, 71.104050
92.470433, 58.511250
92.500318, 45.922050
92.530146, 33.336450
92.559917, 20.754450
92.589631, 8.176050
92.619288, 355.601250
92.648888, 343.030050
92.678430, 330.462450
92.707916, 317.898450
92.737344, 305.338050
92.766714, 292.781250
92.796028, 280.228050
92.825284, 267.678450
92.854483, 255.132450
92.883624, 242.590050
92.912708, 230.051250
92.941735, 217.516050
92.970704, 204.984450
92.999616, 192.456450
93.028471, 179.932050
93.057268, 167.411250
93.086008, 154.894050
93.114690, 142.380450
93.143315, 129.870450
93.171882, 117.364050
93.200391, 104.861250
93.228843, 92.362050
93.257238, 79.866450
93.285575, 67.374450
93.313854, 54.886050
93.342076, 42.401250
93.370240, 29.920050
93.398346, 17.442450
93.426395, 4.968450
93.454386, 352.498050
93.482320, 340.031250
93.510195, 327.568050
93.538013, 315.108450
93.565773, 302.652450
93.593476, 290.200050
93.621120, 277.751250
93.648707, 265.306050
93.676236, 252.864450
93.703707, 240.426450
93.731120, 227.992050
93.758476, 215.561250
93.785773, 203.134050
93.813013, 190.710450
93.840194, 178.290450
93.867318, 165.874050
93.894384, 153.461250
93.921391, 141.052050
93.948341, 128.646450
93.975233, 116.244450
94.002067, 103.846050
94.028842, 91.451250
94.055560, 79.060050
94.082220, 66.672450
94.108821, 54.288450
94.135364, 41.908050
94.161850, 29.531250
94.188277, 17.158050
94.214646, 4.788450
94.240956, 352.422450
94.267209, 340.060050
94.293403, 327.701250
94.319539, 315.346050
94.345617, 302.994450
94.371637, 290.646450
94.397598, 278.302050
94.423501, 265.961250
94.449346, 253.624050
94.475133, 241.290450
94.500861, 228.960450
94.526530, 216.634050
94.552142, 204.311250
94.577695, 191.992050
94.603189, 179.676450
94.628626, 167.364450
94.654003, 155.056050
94.679323, 142.751250
94.704584, 130.450050
94.729786, 118.152450
94.754930, 105.858450
94.780015, 93.568050
94.805042, 81.281250
94.830010, 68.998050
94.854920, 56.718450
94.879771, 44.442450
94.904564, 32.170050
94.929298, 19.901250
94.953973, 7.636050
94.978590, 355.374450
95.003148, 343.116450
95.027648, 330.862050
95.052089, 318.611250
95.076471, 306.364050
95.100794, 294.120450
95.125059, 281.880450
95.149265, 269.644050
95.173412, 257.411250
95.197500, 245.182050
95.221530, 232.956450
95.245501, 220.734450
95.269413, 208.516050
95.293266, 196.301250
95.317060, 184.090050
95.340796, 171.882450
95.364472, 159.678450
95.388090, 147.478050
95.411649, 135.281250
95.435149, 123.088050
95.458590, 110.898450
95.481972, 98.712450
95.505295, 86.530050
95.528559, 74.351250
95.551764, 62.176050
95.574910, 50.004450
95.597998, 37.836450
95.621026, 25.672050
95.643995, 13.511250
95.666905, 1.354050
95.689756, 349.200450
95.712547, 337.050450
95.735280, 324.904050
95.757954, 312.761250
95.780568, 300.622050
95.803124, 288.486450
95.825620, 276.354450
95.848057, 264.226050
95.870435, 252.101250
95.892753, 239.980050
95.915013, 227.862450
95.937213, 215.748450
95.959354, 203.638050
95.981436, 191.531250
96.003458, 179.428050
96.025421, 167.328450
96.047325, 155.232450
96.069170, 143.140050
96.090955, 131.051250
96.112681, 118.966050
96.134348, 106.884450
96.155955, 94.806450
96.177503, 82.732050
96.198991, 70.661250
96.220420, 58.594050
96.241790, 46.530450
96.263100, 34.470450
96.284351, 22.414050
96.305542, 10.361250
96.326674, 358.312050
96.347747, 346.266450
96.368760, 334.224450
96.389713, 322.186050
96.410607, 310.151250
96.431441, 298.120050
96.452216, 286.092450
96.472931, 274.068450
96.493587, 262.048050
96.514183, 250.031250
96.534720, 238.018050
96.555196, 226.008450
96.575614, 214.002450
96.595971, 202.000050
96.616269, 190.001250
96.636508, 178.006050
96.656686, 166.014450
96.676805, 154.026450
96.696865, 142.042050
96.716864, 130.061250
96.736804, 118.084050
96.756684, 106.110450
96.776505, 94.140450
96.796265, 82.174050
96.815966, 70.211250
96.835607, 58.252050
96.855189, 46.296450
96.874710, 34.344450
96.894172, 22.396050
96.913574, 10.451250
96.932916, 358.510050
96.952198, 346.572450
96.971420, 334.638450
96.990583, 322.708050
97.009685, 310.781250
97.028728, 298.858050
97.047710, 286.938450
97.066633, 275.022450
97.085496, 263.110050
97.104299, 251.201250
97.123042, 239.296050
97.141725, 227.394450
97.160348, 215.496450
97.178911, 203.602050
97.197414, 191.711250
97.215857, 179.824050
97.234240, 167.940450
97.252563, 156.060450
97.270826, 144.184050
97.289028, 132.311250
97.307171, 120.442050
97.325254, 108.576450
97.343276, 96.714450
97.361239, 84.856050
97.379141, 73.001250
97.396983, 61.150050
97.414765, 49.302450
97.432487, 37.458450
97.450149, 25.618050
97.467751, 13.781250
97.485292, 1.948050
97.502773, 350.118450
97.520194, 338.292450
97.537555, 326.470050
97.554855, 314.651250
97.572096, 302.836050
97.589276, 291.024450
97.606396, 279.216450
97.623455, 267.412050
97.640454, 255.611250
97.657393, 243.814050
97.674272, 232.020450
97.691090, 220.230450
97.707848, 208.444050
97.724546, 196.661250
97.741183, 184.882050
97.757761, 173.106450
97.774277, 161.334450
97.790733, 149.566050
97.807129, 137.801250
97.823465, 126.040050
97.839740, 114.282450
97.855955, 102.528450
97.872109, 90.778050
97.888203, 79.031250
97.904236, 67.288050
97.920209, 55.548450
97.936121, 43.812450
97.951973, 32.080050
97.967765, 20.351250
97.983496, 8.626050
97.999167, 356.904450
98.014777, 345.186450
98.030326, 333.472050
98.045815, 321.761250
98.061243, 310.054050
98.076611, 298.350450
98.091919, 286.650450
98.107165, 274.954050
98.122352, 263.261250
98.137477, 251.572050
98.152542, 239.886450
98.167546, 228.204450
98.182490, 216.526050
98.197373, 204.851250
98.212196, 193.180050
98.226958, 181.512450
98.241659, 169.848450
98.256299, 158.188050
98.270879, 146.531250
98.285399, 134.878050
98.299857, 123.228450
98.314255, 111.582450
98.328592, 99.940050
98.342868, 88.301250
98.357084, 76.666050
98.371239, 65.034450
98.385333, 53.406450
98.399367, 41.782050
98.413339, 30.161250
98.427251, 18.544050
98.441102, 6.930450
98.454893, 355.320450
98.468622, 343.714050
98.482291, 332.111250
98.495899, 320.512050
98.509446, 308.916450
98.522932, 297.324450
98.536358, 285.736050
98.549723, 274.151250
98.563026, 262.570050
98.576269, 250.992450
98.589451, 239.418450
98.602573, 227.848050
98.615633, 216.281250
98.628632, 204.718050
98.641571, 193.158450
98.654448, 181.602450
98.667265, 170.050050
98.680021, 158.501250
98.692716, 146.956050
98.705349, 135.414450
98.717922, 123.876450
98.730434, 112.342050
98.742885, 100.811250
98.755275, 89.284050
98.767605, 77.760450
98.779873, 66.240450
98.792080, 54.724050
98.804226, 43.211250
98.816311, 31.702050
98.828335, 20.196450
98.840298, 8.694450
98.852200, 357.196050
98.864041, 345.701250
98.875821, 334.210050
98.887540, 322.722450
98.899198, 311.238450
98.910794, 299.758050
98.922330, 288.281250
98.933805, 276.808050
98.945218, 265.338450
98.956571, 253.872450
98.967862, 242.410050
98.979092, 230.951250
98.990261, 219.496050
99.001369, 208.044450
99.012416, 196.596450
99.023402, 185.152050
99.034326, 173.711250
99.045190, 162.274050
99.055992, 150.840450
99.066733, 139.410450
99.077413, 127.984050
99.088031, 116.561250
99.098589, 105.142050
99.109085, 93.726450
99.119521, 82.314450
99.129894, 70.906050
99.140207, 59.501250
99.150459, 48.100050
99.160649, 36.702450
99.170778, 25.308450
99.180846, 13.918050
99.190853, 2.531250
99.200798, 351.148050
99.210682, 339.768450
99.220505, 328.392450
99.230266, 317.020050
99.239967, 305.651250
99.249606, 294.286050
99.259184, 282.924450
99.268700, 271.566450
99.278155, 260.212050
99.287549, 248.861250
99.296882, 237.514050
99.306153, 226.170450
99.315363, 214.830450
99.324511, 203.494050
99.333599, 192.161250
99.342625, 180.832050
99.351589, 169.506450
99.360492, 158.184450
99.369334, 146.866050
99.378115, 135.551250
99.386834, 124.240050
99.395492, 112.932450
99.404088, 101.628450
99.412623, 90.328050
99.421097, 79.031250
99.429509, 67.738050
99.437860, 56.448450
99.446150, 45.162450
99.454378, 33.880050
99.462544, 22.601250
99.470650, 11.326050
99.478693, 0.054450
99.486676, 348.786450
99.494597, 337.522050
99.502456, 326.261250
99.510255, 315.004050
99.517991, 303.750450
99.525666, 292.500450
99.533280, 281.254050
99.540832, 270.011250
99.548323, 258.772050
99.555753, 247.536450
99.563121, 236.304450
99.570427, 225.076050
99.577672, 213.851250
99.584855, 202.630050
99.591977, 191.412450
99.599038, 180.198450
99.606037, 168.988050
99.612974, 157.781250
99.619850, 146.578050
99.626665, 135.378450
99.633418, 124.182450
99.640109, 112.990050
99.646739, 101.801250
99.653307, 90.616050
99.659814, 79.434450
99.666259, 68.256450
99.672643, 57.082050
99.678965, 45.911250
99.685226, 34.744050
99.691425, 23.580450
99.697563, 12.420450
99.703639, 1.264050
99.709653, 350.111250
99.715606, 338.962050
99.721497, 327.816450
99.727327, 316.674450
99.733095, 305.536050
99.738802, 294.401250
99.744446, 283.270050
99.750030, 272.142450
99.755552, 261.018450
99.761012, 249.898050
99.766410, 238.781250
99.771747, 227.668050
99.777023, 216.558450
99.782237, 205.452450
99.787389, 194.350050
99.792479, 183.251250
99.797508, 172.156050
99.802475, 161.064450
99.807381, 149.976450
99.812225, 138.892050
99.817008, 127.811250
99.821728, 116.734050
99.826387, 105.660450
99.830985, 94.590450
99.835521, 83.524050
99.839995, 72.461250
99.844408, 61.402050
99.848759, 50.346450
99.853048, 39.294450
99.857275, 28.246050
99.861441, 17.201250
99.865546, 6.160050
99.869588, 355.122450
99.873569, 344.088450
99.877489, 333.058050
99.881346, 322.031250
99.885142, 311.008050
99.888876, 299.988450
99.892549, 288.972450
99.896160, 277.960050
99.899709, 266.951250
99.903197, 255.946050
99.906623, 244.944450
99.909987, 233.946450
99.913289, 222.952050
99.916530, 211.961250
99.919709, 200.974050
99.922826, 189.990450
99.925882, 179.010450
99.928876, 168.034050
99.931808, 157.061250
99.934679, 146.092050
99.937488, 135.126450
99.940235, 124.164450
99.942921, 113.206050
99.945544, 102.251250
99.948106, 91.300050
99.950607, 80.352450
99.953045, 69.408450
99.955422, 58.468050
99.957737, 47.531250
99.959991, 36.598050
99.962182, 25.668450
99.964312, 14.742450
99.966381, 3.820050
99.968387, 352.901250
99.970332, 341.986050
99.972215, 331.074450
99.974037, 320.166450
99.975796, 309.262050
99.977494, 298.361250
99.979130, 287.464050
99.980705, 276.570450
99.982217, 265.680450
99.983668, 254.794050
99.985058, 243.911250
99.986385, 233.032050
99.987651, 222.156450
99.988855, 211.284450
99.989997, 200.416050
99.991078, 189.551250
99.992097, 178.690050
99.993054, 167.832450
99.993949, 156.978450
99.994782, 146.128050
99.995554, 135.281250
99.996264, 124.438050
99.996913, 113.598450
99.997499, 102.762450
99.998024, 91.930050
99.998487, 81.101250
99.998889, 70.276050
99.999228, 59.454450
99.999506, 48.636450
99.999722, 37.822050
99.999877, 27.011250
99.999969, 16.204050
100.000000, 5.400450
100.000000, 354.600450
100.000000, 343.804050
100.000000, 333.011250
100.000000, 322.222050
100.000000, 311.436450
100.000000, 300.654450
100.000000, 289.876050
100.000000, 279.101250
100.000000, 268.330050
100.000000, 257.562450
100.000000, 246.798450
100.000000, 236.038050
100.000000, 225.281250
100.000000, 214.528050
100.000000, 203.778450
100.000000, 193.032450
100.000000, 182.290050
100.000000, 171.551250
100.000000, 160.816050
100.000000, 150.084450
100.000000, 139.356450
100.000000, 128.632050
100.000000, 117.911250
100.000000, 107.194050
100.000000, 96.480450
100.000000, 85.770450
100.000000, 75.064050
100.000000, 64.361250
100.000000, 53.662050
100.000000, 42.966450
100.000000, 32.274450
100.000000, 21.586050
100.000000, 10.901250
100.000000, 0.220050
100.000000, 349.542450
100.000000, 338.868450
100.000000, 328.198050
100.000000, 317.531250
100.000000, 306.868050
100.000000, 296.208450
100.000000, 285.552450
100.000000, 274.900050
100.000000, 264.251250
100.000000, 253.606050
100.000000, 242.964450
100.000000, 232.326450
100.000000, 221.692050
100.000000, 211.061250
100.000000, 200.434050
100.000000, 189.810450
100.000000, 179.190450
100.000000, 168.574050
100.000000, 157.961250
100.000000, 147.352050
100.000000, 136.746450
100.000000, 126.144450
100.000000, 115.546050
100.000000, 104.951250
100.000000, 94.360050
100.000000, 83.772450
100.000000, 73.188450
100.000000, 62.608050
100.000000, 52.031250
100.000000, 41.458050
100.000000, 30.888450
100.000000, 20.322450
100.000000, 9.760050
100.000000, 359.201250
100.000000, 348.646050
100.000000, 338.094450
100.000000, 327.546450
100.000000, 317.002050
100.000000, 306.461250
100.000000, 295.924050
100.000000, 285.390450
100.000000, 274.860450
100.000000, 264.334050
100.000000, 253.811250
100.000000, 243.292050
100.000000, 232.776450
100.000000, 222.264450
100.000000, 211.756050
100.000000, 201.251250
100.000000, 190.750050
100.000000, 180.252450
100.000000, 169.758450
100.000000, 159.268050
100.000000, 148.781250
100.000000, 138.298050
100.000000, 127.818450
100.000000, 117.342450
100.000000, 106.870050
100.000000, 96.401250
100.000000, 85.936050
100.000000, 75.474450
100.000000, 65.016450
100.000000, 54.562050
100.000000, 44.111250
100.000000, 33.664050
100.000000, 23.220450
100.000000, 12.780450
100.000000, 2.344050
100.000000, 351.911250
100.000000, 341.482050
100.000000, 331.056450
100.000000, 320.634450
100.000000, 310.216050
100.000000, 299.801250
100.000000, 289.390050
100.000000, 278.982450
100.000000, 268.578450
100.000000, 258.178050
100.000000, 247.781250
100.000000, 237.388050
100.000000, 226.998450
100.000000, 216.612450
100.000000, 206.230050
100.000000, 195.851250
100.000000, 185.476050
100.000000, 175.104450
100.000000, 164.736450
100.000000, 154.372050
100.000000, 144.011250
100.000000, 133.654050
100.000000, 123.300450
100.000000, 112.950450
100.000000, 102.604050
100.000000, 92.261250
100.000000, 81.922050
100.000000, 71.586450
100.000000, 61.254450
100.000000, 50.926050
100.000000, 40.601250
100.000000, 30.280050
100.000000, 19.962450
100.000000, 9.648450
100.000000, 359.338050
100.000000, 349.031250
100.000000, 338.728050
100.000000, 328.428450
100.000000, 318.132450
100.000000, 307.840050
100.000000, 297.551250
100.000000, 287.266050
100.000000, 276.984450
100.000000, 266.706450
100.000000, 256.432050
100.000000, 246.161250
100.000000, 235.894050
100.000000, 225.630450
100.000000, 215.370450
100.000000, 205.114050
100.000000, 194.861250
100.000000, 184.612050
100.000000, 174.366450
100.000000, 164.124450
100.000000, 153.886050
100.000000, 143.651250
100.000000, 133.420050
100.000000, 123.192450
100.000000, 112.968450
100.000000, 102.748050
100.000000, 92.531250
100.000000, 82.318050
100.000000, 72.108450
100.000000, 61.902450
100.000000, 51.700050
100.000000, 41.501250
100.000000, 31.306050
100.000000, 21.114450
100.000000, 10.926450
100.000000, 0.742050
100.000000, 350.561250
100.000000, 340.384050
100.000000, 330.210450
100.000000, 320.040450
100.000000, 309.874050
100.000000, 299.711250
100.000000, 289.552050
100.000000, 279.396450
100.000000, 269.244450
100.000000, 259.096050
100.000000, 248.951250
100.000000, 238.810050
100.000000, 228.672450
100.000000, 218.538450
100.000000, 208.408050
100.000000, 198.281250
100.000000, 188.158050
100.000000, 178.038450
100.000000, 167.922450
100.000000, 157.810050
100.000000, 147.701250
100.000000, 137.596050
100.000000, 127.494450
100.000000, 117.396450
100.000000, 107.302050
100.000000, 97.211250
100.000000, 87.124050
100.000000, 77.040450
100.000000, 66.960450
100.000000, 56.884050
100.000000, 46.811250
100.000000, 36.742050
100.000000, 26.676450
100.000000, 16.614450
100.000000, 6.556050
100.000000, 356.501250
100.000000, 346.450050
100.000000, 336.402450
100.000000, 326.358450
100.000000, 316.318050
100.000000, 306.281250
100.000000, 296.248050
100.000000, 286.218450
100.000000, 276.192450
100.000000, 266.170050
100.000000, 256.151250
100.000000, 246.136050
100.000000, 236.124450
100.000000, 226.116450
100.000000, 216.112050
100.000000, 206.111250
100.000000, 196.114050
100.000000, 186.120450
100.000000, 176.130450
100.000000, 166.144050
100.000000, 156.161250
100.000000, 146.182050
100.000000, 136.206450
100.000000, 126.234450
100.000000, 116.266050
100.000000, 106.301250
100.000000, 96.340050
100.000000, 86.382450
100.000000, 76.428450
100.000000, 66.478050
100.000000, 56.531250
100.000000, 46.588050
100.000000, 36.648450
100.000000, 26.712450
100.000000, 16.780050
100.000000, 6.851250
100.000000, 356.926050
100.000000, 347.004450
100.000000, 337.086450
100.000000, 327.172050
100.000000, 317.261250
100.000000, 307.354050
100.000000, 297.450450
100.000000, 287.550450
100.000000, 277.654050
100.000000, 267.761250
100.000000, 257.872050
100.000000, 247.986450
100.000000, 238.104450
100.000000, 228.226050
100.000000, 218.351250
100.000000, 208.480050
100.000000, 198.612450
100.000000, 188.748450
100.000000, 178.888050
100.000000, 169.031250
100.000000, 159.178050
100.000000, 149.328450
100.000000, 139.482450
100.000000, 129.640050
100.000000, 119.801250
100.000000, 109.966050
100.000000, 100.134450
100.000000, 90.306450
100.000000, 80.482050
100.000000, 70.661250
100.000000, 60.844050
100.000000, 51.030450
100.000000, 41.220450
100.000000, 31.414050
100.000000, 21.611250
100.000000, 11.812050
100.000000, 2.016450
100.000000, 352.224450
100.000000, 342.436050
100.000000, 332.651250
100.000000, 322.870050
100.000000, 313.092450
100.000000, 303.318450
100.000000, 293.548050
100.000000, 283.781250
100.000000, 274.018050
100.000000, 264.258450
100.000000, 254.502450
100.000000, 244.750050
100.000000, 235.001250
100.000000, 225.256050
100.000000, 215.514450
100.000000, 205.776450
100.000000, 196.042050
100.000000, 186.311250
100.000000, 176.584050
100.000000, 166.860450
100.000000, 157.140450
100.000000, 147.424050
100.000000, 137.711250
100.000000, 128.002050
100.000000, 118.296450
100.000000, 108.594450
100.000000, 98.896050
100.000000, 89.201250
100.000000, 79.510050
100.000000, 69.822450
100.000000, 60.138450
100.000000, 50.458050
100.000000, 40.781250
100.000000, 31.108050
100.000000, 21.438450
100.000000, 11.772450
100.000000, 2.110050
100.000000, 352.451250
100.000000, 342.796050
100.000000, 333.144450
100.000000, 323.496450
100.000000, 313.852050
100.000000, 304.211250
100.000000, 294.574050
100.000000, 284.940450
100.000000, 275.310450
100.000000, 265.684050
100.000000, 256.061250
100.000000, 246.442050
100.000000, 236.826450
100.000000, 227.214450
100.000000, 217.606050
100.000000, 208.001250
100.000000, 198.400050
100.000000, 188.802450
100.000000, 179.208450
100.000000, 169.618050
100.000000, 160.031250
100.000000, 150.448050
100.000000, 140.868450
100.000000, 131.292450
100.000000, 121.720050
100.000000, 112.151250
100.000000, 102.586050
100.000000, 93.024450
100.000000, 83.466450
100.000000, 73.912050
100.000000, 64.361250
100.000000, 54.814050
100.000000, 45.270450
100.000000, 35.730450
100.000000, 26.194050
100.000000, 16.661250
100.000000, 7.132050
100.000000, 357.606450
100.000000, 348.084450
100.000000, 338.566050
100.000000, 329.051250
100.000000, 319.540050
100.000000, 310.032450
100.000000, 300.528450
100.000000, 291.028050
100.000000, 281.531250
100.000000, 272.038050
100.000000, 262.548450
100.000000, 253.062450
100.000000, 243.580050
100.000000, 234.101250
100.000000, 224.626050
100.000000, 215.154450
100.000000, 205.686450
100.000000, 196.222050
100.000000, 186.761250
100.000000, 177.304050
100.000000, 167.850450
100.000000, 158.400450
100.000000, 148.954050
100.000000, 139.511250
100.000000, 130.072050
100.000000, 120.636450
100.000000, 111.204450
100.000000, 101.776050
100.000000, 92.351250
100.000000, 82.930050
100.000000, 73.512450
100.000000, 64.098450
100.000000, 54.688050
100.000000, 45.281250
100.000000, 35.878050
100.000000, 26.478450
100.000000, 17.082450
100.000000, 7.690050
100.000000, 358.301250
100.000000, 348.916050
100.000000, 339.534450
100.000000, 330.156450
100.000000, 320.782050
100.000000, 311.411250
100.000000, 302.044050
100.000000, 292.680450
100.000000, 283.320450
100.000000, 273.964050
100.000000, 264.611250
100.000000, 255.262050
100.000000, 245.916450
100.000000, 236.574450
100.000000, 227.236050
100.000000, 217.901250
100.000000, 208.570050
100.000000, 199.242450
100.000000, 189.918450
100.000000, 180.598050
100.000000, 171.281250
100.000000, 161.968050
100.000000, 152.658450
100.000000, 143.352450
100.000000, 134.050050
100.000000, 124.751250
100.000000, 115.456050
100.000000, 106.164450
100.000000, 96.876450
100.000000, 87.592050
100.000000, 78.311250
100.000000, 69.034050
100.000000, 59.760450
100.000000, 50.490450
100.000000, 41.224050
100.000000, 31.961250
100.000000, 22.702050
100.000000, 13.446450
100.000000, 4.194450
100.000000, 354.946050
100.000000, 345.701250
100.000000, 336.460050
100.000000, 327.222450
100.000000, 317.988450
100.000000, 308.758050
100.000000, 299.531250
100.000000, 290.308050
100.000000, 281.088450
100.000000, 271.872450
100.000000, 262.660050
100.000000, 253.451250
100.000000, 244.246050
100.000000, 235.044450
100.000000, 225.846450
100.000000, 216.652050
100.000000, 207.461250
100.000000, 198.274050
100.000000, 189.090450
100.000000, 179.910450
100.000000, 170.734050
100.000000, 161.561250
100.000000, 152.392050
100.000000, 143.226450
100.000000, 134.064450
100.000000, 124.906050
100.000000, 115.751250
100.000000, 106.600050
100.000000, 97.452450
100.000000, 88.308450
100.000000, 79.168050
100.000000, 70.031250
100.000000, 60.898050
100.000000, 51.768450
100.000000, 42.642450
100.000000, 33.520050
100.000000, 24.401250
100.000000, 15.286050
100.000000, 6.174450
100.000000, 357.066450
100.000000, 347.962050
100.000000, 338.861250
100.000000, 329.764050
100.000000, 320.670450
100.000000, 311.580450
100.000000, 302.494050
100.000000, 293.411250
100.000000, 284.332050
100.000000, 275.256450
100.000000, 266.184450
100.000000, 257.116050
100.000000, 248.051250
100.000000, 238.990050
100.000000, 229.932450
100.000000, 220.878450
100.000000, 211.828050
100.000000, 202.781250
100.000000, 193.738050
100.000000, 184.698450
100.000000, 175.662450
100.000000, 166.630050
100.000000, 157.601250
100.000000, 148.576050
100.000000, 139.554450
100.000000, 130.536450
100.000000, 121.522050
100.000000, 112.511250
100.000000, 103.504050
100.000000, 94.500450
100.000000, 85.500450
100.000000, 76.504050
100.000000, 67.511250
100.000000, 58.522050
100.000000, 49.536450
100.000000, 40.554450
100.000000, 31.576050
100.000000, 22.601250
100.000000, 13.630050
100.000000, 4.662450
100.000000, 355.698450
100.000000, 346.738050
100.000000, 337.781250
100.000000, 328.828050
100.000000, 319.878450
100.000000, 310.932450
100.000000, 301.990050
100.000000, 293.051250
100.000000, 284.116050
100.000000, 275.184450
100.000000, 266.256450
100.000000, 257.332050
100.000000, 248.411250
100.000000, 239.494050
100.000000, 230.580450
100.000000, 221.670450
100.000000, 212.764050
100.000000, 203.861250
100.000000, 194.962050
100.000000, 186.066450
100.000000, 177.174450
100.000000, 168.286050
100.000000, 159.401250
100.000000, 150.520050
100.000000, 141.642450
100.000000, 132.768450
100.000000, 123.898050
100.000000, 115.031250
100.000000, 106.168050
100.000000, 97.308450
100.000000, 88.452450
100.000000, 79.600050
100.000000, 70.751250
100.000000, 61.906050
100.000000, 53.064450
100.000000, 44.226450
100.000000, 35.392050
100.000000, 26.561250
100.000000, 17.734050
100.000000, 8.910450
100.000000, 0.090450
100.000000, 351.274050
100.000000, 342.461250
100.000000, 333.652050
100.000000, 324.846450
100.000000, 316.044450
100.000000, 307.246050
100.000000, 298.451250
100.000000, 289.660050
100.000000, 280.872450
100.000000, 272.088450
100.000000, 263.308050
100.000000, 254.531250
100.000000, 245.758050
100.000000, 236.988450
100.000000, 228.222450
100.000000, 219.460050
100.000000, 210.701250
100.000000, 201.946050
100.000000, 193.194450
100.000000, 184.446450
100.000000, 175.702050
100.000000, 166.961250
100.000000, 158.224050
100.000000, 149.490450
100.000000, 140.760450
100.000000, 132.034050
100.000000, 123.311250
100.000000, 114.592050
100.000000, 105.876450
100.000000, 97.164450
100.000000, 88.456050
100.000000, 79.751250
100.000000, 71.050050
100.000000, 62.352450
100.000000, 53.658450
100.000000, 44.968050
100.000000, 36.281250
100.000000, 27.598050
100.000000, 18.918450
100.000000, 10.242450
100.000000, 1.570050
100.000000, 352.901250
100.000000, 344.236050
100.000000, 335.574450
100.000000, 326.916450
100.000000, 318.262050
100.000000, 309.611250
100.000000, 300.964050
100.000000, 292.320450
100.000000, 283.680450
100.000000, 275.044050
100.000000, 266.411250
100.000000, 257.782050
100.000000, 249.156450
100.000000, 240.534450
100.000000, 231.916050
100.000000, 223.301250
100.000000, 214.690050
100.000000, 206.082450
100.000000, 197.478450
100.000000, 188.878050
100.000000, 180.281250
100.000000, 171.688050
100.000000, 163.098450
100.000000, 154.512450
100.000000, 145.930050
100.000000, 137.351250
100.000000, 128.776050
100.000000, 120.204450
100.000000, 111.636450
100.000000, 103.072050
100.000000, 94.511250
100.000000, 85.954050
100.000000, 77.400450
100.000000, 68.850450
100.000000, 60.304050
100.000000, 51.761250
100.000000, 43.222050
100.000000, 34.686450
100.000000, 26.154450
100.000000, 17.626050
100.000000, 9.101250
100.000000, 0.580050
100.000000, 352.062450
100.000000, 343.548450
100.000000, 335.038050
100.000000, 326.531250
100.000000, 318.028050
100.000000, 309.528450
100.000000, 301.032450
100.000000, 292.540050
100.000000, 284.051250
100.000000, 275.566050
100.000000, 267.084450
100.000000, 258.606450
100.000000, 250.132050
100.000000, 241.661250
100.000000, 233.194050
100.000000, 224.730450
100.000000, 216.270450
100.000000, 207.814050
100.000000, 199.361250
100.000000, 190.912050
100.000000, 182.466450
100.000000, 174.024450
100.000000, 165.586050
100.000000, 157.151250
100.000000, 148.720050
100.000000, 140.292450
100.000000, 131.868450
100.000000, 123.448050
100.000000, 115.031250
100.000000, 106.618050
100.000000, 98.208450
100.000000, 89.802450
100.000000, 81.400050
100.000000, 73.001250
100.000000, 64.606050
100.000000, 56.214450
100.000000, 47.826450
100.000000, 39.442050
100.000000, 31.061250
100.000000, 22.684050
100.000000, 14.310450
100.000000, 5.940450
100.000000, 357.574050
100.000000, 349.211250
100.000000, 340.852050
100.000000, 332.496450
100.000000, 324.144450
100.000000, 315.796050
100.000000, 307.451250
100.000000, 299.110050
100.000000, 290.772450
100.000000, 282.438450
100.000000, 274.108050
100.000000, 265.781250
100.000000, 257.458050
100.000000, 249.138450
100.000000, 240.822450
100.000000, 232.510050
100.000000, 224.201250
100.000000, 215.896050
100.000000, 207.594450
100.000000, 199.296450
100.000000, 191.002050
100.000000, 182.711250
100.000000, 174.424050
100.000000, 166.140450
100.000000, 157.860450
100.000000, 149.584050
100.000000, 141.311250
100.000000, 133.042050
100.000000, 124.776450
100.000000, 116.514450
100.000000, 108.256050
100.000000, 100.001250
100.000000, 91.750050
100.000000, 83.502450
100.000000, 75.258450
100.000000, 67.018050
100.000000, 58.781250
100.000000, 50.548050
100.000000, 42.318450
100.000000, 34.092450
100.000000, 25.870050
100.000000, 17.651250
100.000000, 9.436050
100.000000, 1.224450
100.000000, 353.016450
100.000000, 344.812050
100.000000, 336.611250
100.000000, 328.414050
100.000000, 320.220450
100.000000, 312.030450
100.000000, 303.844050
100.000000, 295.661250
100.000000, 287.482050
100.000000, 279.306450
100.000000, 271.134450
100.000000, 262.966050
100.000000, 254.801250
100.000000, 246.640050
100.000000, 238.482450
100.000000, 230.328450
100.000000, 222.178050
100.000000, 214.031250
100.000000, 205.888050
100.000000, 197.748450
100.000000, 189.612450
100.000000, 181.480050
100.000000, 173.351250
100.000000, 165.226050
100.000000, 157.104450
100.000000, 148.986450
100.000000, 140.872050
100.000000, 132.761250
100.000000, 124.654050
100.000000, 116.550450
100.000000, 108.450450
100.000000, 100.354050
100.000000, 92.261250
100.000000, 84.172050
100.000000, 76.086450
100.000000, 68.004450
100.000000, 59.926050
100.000000, 51.851250
100.000000, 43.780050
100.000000, 35.712450
100.000000, 27.648450
100.000000, 19.588050
100.000000, 11.531250
100.000000, 3.478050
100.000000, 355.428450
100.000000, 347.382450
100.000000, 339.340050
100.000000, 331.301250
100.000000, 323.266050
100.000000, 315.234450
100.000000, 307.206450
100.000000, 299.182050
100.000000, 291.161250
100.000000, 283.144050
100.000000, 275.130450
100.000000, 267.120450
100.000000, 259.114050
100.000000, 251.111250
100.000000, 243.112050
100.000000, 235.116450
100.000000, 227.124450
100.000000, 219.136050
100.000000, 211.151250
100.000000, 203.170050
100.000000, 195.192450
100.000000, 187.218450
100.000000, 179.248050
100.000000, 171.281250
100.000000, 163.318050
100.000000, 155.358450
100.000000, 147.402450
100.000000, 139.450050
100.000000, 131.501250
100.000000, 123.556050
100.000000, 115.614450
100.000000, 107.676450
100.000000, 99.742050
100.000000, 91.811250
100.000000, 83.884050
100.000000, 75.960450
100.000000, 68.040450
100.000000, 60.124050
100.000000, 52.211250
100.000000, 44.302050
100.000000, 36.396450
100.000000, 28.494450
100.000000, 20.596050
100.000000, 12.701250
100.000000, 4.810050
100.000000, 356.922450
100.000000, 349.038450
100.000000, 341.158050
100.000000, 333.281250
100.000000, 325.408050
100.000000, 317.538450
100.000000, 309.672450
100.000000, 301.810050
100.000000, 293.951250
100.000000, 286.096050
100.000000, 278.244450
100.000000, 270.396450
100.000000, 262.552050
100.000000, 254.711250
100.000000, 246.874050
100.000000, 239.040450
100.000000, 231.210450
100.000000, 223.384050
100.000000, 215.561250
100.000000, 207.742050
100.000000, 199.926450
100.000000, 192.114450
100.000000, 184.306050
100.000000, 176.501250
100.000000, 168.700050
100.000000, 160.902450
100.000000, 153.108450
100.000000, 145.318050
100.000000, 137.531250
100.000000, 129.748050
100.000000, 121.968450
100.000000, 114.192450
100.000000, 106.420050
100.000000, 98.651250
100.000000, 90.886050
100.000000, 83.124450
100.000000, 75.366450
100.000000, 67.612050
100.000000, 59.861250
100.000000, 52.114050
100.000000, 44.370450
100.000000, 36.630450
100.000000, 28.894050
100.000000, 21.161250
100.000000, 13.432050
100.000000, 5.706450
100.000000, 357.984450
100.000000, 350.266050
100.000000, 342.551250
100.000000, 334.840050
100.000000, 327.132450
100.000000, 319.428450
100.000000, 311.728050
100.000000, 304.031250
100.000000, 296.338050
100.000000, 288.648450
100.000000, 280.962450
100.000000, 273.280050
100.000000, 265.601250
100.000000, 257.926050
100.000000, 250.254450
100.000000, 242.586450
100.000000, 234.922050
100.000000, 227.261250
100.000000, 219.604050
100.000000, 211.950450
100.000000, 204.300450
100.000000, 196.654050
100.000000, 189.011250
100.000000, 181.372050
100.000000, 173.736450
100.000000, 166.104450
100.000000, 158.476050
100.000000, 150.851250
100.000000, 143.230050
100.000000, 135.612450
100.000000, 127.998450
100.000000, 120.388050
100.000000, 112.781250
100.000000, 105.178050
100.000000, 97.578450
100.000000, 89.982450
100.000000, 82.390050
100.000000, 74.801250
100.000000, 67.216050
100.000000, 59.634450
100.000000, 52.056450
100.000000, 44.482050
100.000000, 36.911250
100.000000, 29.344050
100.000000, 21.780450
100.000000, 14.220450
100.000000, 6.664050
100.000000, 359.111250
100.000000, 351.562050
100.000000, 344.016450
100.000000, 336.474450
100.000000, 328.936050
100.000000, 321.401250
100.000000, 313.870050
100.000000, 306.342450
100.000000, 298.818450
100.000000, 291.298050
100.000000, 283.781250
100.000000, 276.268050
100.000000, 268.758450
100.000000, 261.252450
100.000000, 253.750050
100.000000, 246.251250
100.000000, 238.756050
100.000000, 231.264450
100.000000, 223.776450
100.000000, 216.292050
100.000000, 208.811250
100.000000, 201.334050
100.000000, 193.860450
100.000000, 186.390450
100.000000, 178.924050
100.000000, 171.461250
100.000000, 164.002050
100.000000, 156.546450
100.000000, 149.094450
100.000000, 141.646050
100.000000, 134.201250
100.000000, 126.760050
100.000000, 119.322450
100.000000, 111.888450
100.000000, 104.458050
100.000000, 97.031250
100.000000, 89.608050
100.000000, 82.188450
100.000000, 74.772450
100.000000, 67.360050
100.000000, 59.951250
100.000000, 52.546050
100.000000, 45.144450
100.000000, 37.746450
100.000000, 30.352050
100.000000, 22.961250
100.000000, 15.574050
100.000000, 8.190450
100.000000, 0.810450
100.000000, 353.434050
100.000000, 346.061250
100.000000, 338.692050
100.000000, 331.326450
100.000000, 323.964450
100.000000, 316.606050
100.000000, 309.251250
100.000000, 301.900050
100.000000, 294.552450
100.000000, 287.208450
100.000000, 279.868050
100.000000, 272.531250
100.000000, 265.198050
100.000000, 257.868450
100.000000, 250.542450
100.000000, 243.220050
100.000000, 235.901250
100.000000, 228.586050
100.000000, 221.274450
100.000000, 213.966450
100.000000, 206.662050
100.000000, 199.361250
100.000000, 192.064050
100.000000, 184.770450
100.000000, 177.480450
100.000000, 170.194050
100.000000, 162.911250
100.000000, 155.632050
100.000000, 148.356450
100.000000, 141.084450
100.000000, 133.816050
100.000000, 126.551250
100.000000, 119.290050
100.000000, 112.032450
100.000000, 104.778450
100.000000, 97.528050
100.000000, 90.281250
100.000000, 83.038050
100.000000, 75.798450
100.000000, 68.562450
100.000000, 61.330050
100.000000, 54.101250
100.000000, 46.876050
100.000000, 39.654450
100.000000, 32.436450
100.000000, 25.222050
100.000000, 18.011250
100.000000, 10.804050
100.000000, 3.600450
100.000000, 356.400450
100.000000, 349.204050
100.000000, 342.011250
100.000000, 334.822050
100.000000, 327.636450
100.000000, 320.454450
100.000000, 313.276050
100.000000, 306.101250
100.000000, 298.930050
100.000000, 291.762450
100.000000, 284.598450
100.000000, 277.438050
100.000000, 270.281250
100.000000, 263.128050
100.000000, 255.978450
100.000000, 248.832450
100.000000, 241.690050
100.000000, 234.551250
100.000000, 227.416050
100.000000, 220.284450
100.000000, 213.156450
100.000000, 206.032050
100.000000, 198.911250
100.000000, 191.794050
100.000000, 184.680450
100.000000, 177.570450
100.000000, 170.464050
100.000000, 163.361250
100.000000, 156.262050
100.000000, 149.166450
100.000000, 142.074450
100.000000, 134.986050
100.000000, 127.901250
100.000000, 120.820050
100.000000, 113.742450
100.000000, 106.668450
100.000000, 99.598050
100.000000, 92.531250
100.000000, 85.468050
100.000000, 78.408450
100.000000, 71.352450
100.000000, 64.300050
100.000000, 57.251250
100.000000, 50.206050
100.000000, 43.164450
100.000000, 36.126450
100.000000, 29.092050
100.000000, 22.061250
100.000000, 15.034050
100.000000, 8.010450
100.000000, 0.990450
100.000000, 353.974050
100.000000, 346.961250
100.000000, 339.952050
100.000000, 332.946450
100.000000, 325.944450
100.000000, 318.946050
100.000000, 311.951250
100.000000, 304.960050
100.000000, 297.972450
100.000000, 290.988450
100.000000, 284.008050
100.000000, 277.031250
100.000000, 270.058050
100.000000, 263.088450
100.000000, 256.122450
100.000000, 249.160050
100.000000, 242.201250
100.000000, 235.246050
100.000000, 228.294450
100.000000, 221.346450
100.000000, 214.402050
100.000000, 207.461250
100.000000, 200.524050
100.000000, 193.590450
100.000000, 186.660450
100.000000, 179.734050
100.000000, 172.811250
100.000000, 165.892050
100.000000, 158.976450
100.000000, 152.064450
100.000000, 145.156050
100.000000, 138.251250
100.000000, 131.350050
100.000000, 124.452450
100.000000, 117.558450
100.000000, 110.668050
100.000000, 103.781250
100.000000, 96.898050
100.000000, 90.018450
100.000000, 83.142450
100.000000, 76.270050
100.000000, 69.401250
100.000000, 62.536050
100.000000, 55.674450
100.000000, 48.816450
100.000000, 41.962050
100.000000, 35.111250
100.000000, 28.264050
100.000000, 21.420450
100.000000, 14.580450
100.000000, 7.744050
100.000000, 0.911250
100.000000, 354.082050
100.000000, 347.256450
100.000000, 340.434450
100.000000, 333.616050
100.000000, 326.801250
100.000000, 319.990050
100.000000, 313.182450
100.000000, 306.378450
100.000000, 299.578050
100.000000, 292.781250
100.000000, 285.988050
100.000000, 279.198450
100.000000, 272.412450
100.000000, 265.630050
100.000000, 258.851250
100.000000, 252.076050
100.000000, 245.304450
100.000000, 238.536450
100.000000, 231.772050
100.000000, 225.011250
100.000000, 218.254050
100.000000, 211.500450
100.000000, 204.750450
100.000000, 198.004050
100.000000, 191.261250
100.000000, 184.522050
100.000000, 177.786450
100.000000, 171.054450
100.000000, 164.326050
100.000000, 157.601250
100.000000, 150.880050
100.000000, 144.162450
100.000000, 137.448450
100.000000, 130.738050
100.000000, 124.031250
100.000000, 117.328050
100.000000, 110.628450
100.000000, 103.932450
100.000000, 97.240050
100.000000, 90.551250
100.000000, 83.866050
100.000000, 77.184450
100.000000, 70.506450
100.000000, 63.832050
100.000000, 57.161250
100.000000, 50.494050
100.000000, 43.830450
100.000000, 37.170450
100.000000, 30.514050
100.000000, 23.861250
100.000000, 17.212050
100.000000, 10.566450
100.000000, 3.924450
100.000000, 357.286050
100.000000, 350.651250
100.000000, 344.020050
100.000000, 337.392450
100.000000, 330.768450
100.000000, 324.148050
100.000000, 317.531250
100.000000, 310.918050
100.000000, 304.308450
100.000000, 297.702450
100.000000, 291.100050
100.000000, 284.501250
100.000000, 277.906050
100.000000, 271.314450
100.000000, 264.726450
100.000000, 258.142050
100.000000, 251.561250
100.000000, 244.984050
100.000000, 238.410450
100.000000, 231.840450
100.000000, 225.274050
100.000000, 218.711250
100.000000, 212.152050
100.000000, 205.596450
100.000000, 199.044450
100.000000, 192.496050
100.000000, 185.951250
100.000000, 179.410050
100.000000, 172.872450
100.000000, 166.338450
100.000000, 159.808050
100.000000, 153.281250
100.000000, 146.758050
100.000000, 140.238450
100.000000, 133.722450
100.000000, 127.210050
100.000000, 120.701250
100.000000, 114.196050
100.000000, 107.694450
100.000000, 101.196450
100.000000, 94.702050
100.000000, 88.211250
100.000000, 81.724050
100.000000, 75.240450
100.000000, 68.760450
100.000000, 62.284050
100.000000, 55.811250
100.000000, 49.342050
100.000000, 42.876450
100.000000, 36.414450
100.000000, 29.956050
100.000000, 23.501250
100.000000, 17.050050
100.000000, 10.602450
100.000000, 4.158450
100.000000, 357.718050
100.000000, 351.281250
100.000000, 344.848050
100.000000, 338.418450
100.000000, 331.992450
100.000000, 325.570050
100.000000, 319.151250
100.000000, 312.736050
100.000000, 306.324450
100.000000, 299.916450
100.000000, 293.512050
100.000000, 287.111250
100.000000, 280.714050
100.000000, 274.320450
100.000000, 267.930450
100.000000, 261.544050
100.000000, 255.161250
100.000000, 248.782050
100.000000, 242.406450
100.000000, 236.034450
100.000000, 229.666050
100.000000, 223.301250
100.000000, 216.940050
100.000000, 210.582450
100.000000, 204.228450
100.000000, 197.878050
100.000000, 191.531250
100.000000, 185.188050
100.000000, 178.848450
100.000000, 172.512450
100.000000, 166.180050
100.000000, 159.851250
100.000000, 153.526050
100.000000, 147.204450
100.000000, 140.886450
100.000000, 134.572050
100.000000, 128.261250
100.000000, 121.954050
100.000000, 115.650450
100.000000, 109.350450
100.000000, 103.054050
100.000000, 96.761250
100.000000, 90.472050
100.000000, 84.186450
100.000000, 77.904450
100.000000, 71.626050
100.000000, 65.351250
100.000000, 59.080050
100.000000, 52.812450
100.000000, 46.548450
100.000000, 40.288050
100.000000, 34.031250
100.000000, 27.778050
100.000000, 21.528450
100.000000, 15.282450
100.000000, 9.040050
100.000000, 2.801250
100.000000, 356.566050
100.000000, 350.334450
100.000000, 344.106450
100.000000, 337.882050
100.000000, 331.661250
100.000000, 325.444050
100.000000, 319.230450
100.000000, 313.020450
100.000000, 306.814050
100.000000, 300.611250
100.000000, 294.412050
100.000000, 288.216450
100.000000, 282.024450
100.000000, 275.836050
100.000000, 269.651250
100.000000, 263.470050
100.000000, 257.292450
100.000000, 251.118450
100.000000, 244.948050
100.000000, 238.781250
100.000000, 232.618050
100.000000, 226.458450
100.000000, 220.302450
100.000000, 214.150050
100.000000, 208.001250
100.000000, 201.856050
100.000000, 195.714450
100.000000, 189.576450
100.000000, 183.442050
100.000000, 177.311250
100.000000, 171.184050
100.000000, 165.060450
100.000000, 158.940450
100.000000, 152.824050
100.000000, 146.711250
100.000000, 140.602050
100.000000, 134.496450
100.000000, 128.394450
100.000000, 122.296050
100.000000, 116.201250
100.000000, 110.110050
100.000000, 104.022450
100.000000, 97.938450
100.000000, 91.858050
100.000000, 85.781250
100.000000, 79.708050
100.000000, 73.638450
100.000000, 67.572450
100.000000, 61.510050
100.000000, 55.451250
100.000000, 49.396050
100.000000, 43.344450
100.000000, 37.296450
100.000000, 31.252050
100.000000, 25.211250
100.000000, 19.174050
100.000000, 13.140450
100.000000, 7.110450
100.000000, 1.084050
100.000000, 355.061250
100.000000, 349.042050
100.000000, 343.026450
100.000000, 337.014450
100.000000, 331.006050
100.000000, 325.001250
100.000000, 319.000050
100.000000, 313.002450
100.000000, 307.008450
100.000000, 301.018050
100.000000, 295.031250
100.000000, 289.048050
100.000000, 283.068450
100.000000, 277.092450
100.000000, 271.120050
100.000000, 265.151250
100.000000, 259.186050
100.000000, 253.224450
100.000000, 247.266450
100.000000, 241.312050
100.000000, 235.361250
100.000000, 229.414050
100.000000, 223.470450
100.000000, 217.530450
100.000000, 211.594050
100.000000, 205.661250
100.000000, 199.732050
100.000000, 193.806450
100.000000, 187.884450
100.000000, 181.966050
100.000000, 176.051250
100.000000, 170.140050
100.000000, 164.232450
100.000000, 158.328450
100.000000, 152.428050
100.000000, 146.531250
100.000000, 140.638050
100.000000, 134.748450
100.000000, 128.862450
100.000000, 122.980050
100.000000, 117.101250
100.000000, 111.226050
100.000000, 105.354450
100.000000, 99.486450
100.000000, 93.622050
100.000000, 87.761250
100.000000, 81.904050
100.000000, 76.050450
100.000000, 70.200450
100.000000, 64.354050
100.000000, 58.511250
100.000000, 52.672050
100.000000, 46.836450
100.000000, 41.004450
100.000000, 35.176050
100.000000, 29.351250
100.000000, 23.530050
100.000000, 17.712450
100.000000, 11.898450
100.000000, 6.088050
100.000000, 0.281250
100.000000, 354.478050
100.000000, 348.678450
100.000000, 342.882450
100.000000, 337.090050
100.000000, 331.301250
100.000000, 325.516050
100.000000, 319.734450
100.000000, 313.956450
100.000000, 308.182050
100.000000, 302.411250
100.000000, 296.644050
100.000000, 290.880450
100.000000, 285.120450
100.000000, 279.364050
100.000000, 273.611250
100.000000, 267.862050
100.000000, 262.116450
100.000000, 256.374450
100.000000, 250.636050
100.000000, 244.901250
100.000000, 239.170050
100.000000, 233.442450
100.000000, 227.718450
100.000000, 221.998050
100.000000, 216.281250
100.000000, 210.568050
100.000000, 204.858450
100.000000, 199.152450
100.000000, 193.450050
100.000000, 187.751250
100.000000, 182.056050
100.000000, 176.364450
100.000000, 170.676450
100.000000, 164.992050
100.000000, 159.311250
100.000000, 153.634050
100.000000, 147.960450
100.000000, 142.290450
100.000000, 136.624050
100.000000, 130.961250
100.000000, 125.302050
100.000000, 119.646450
100.000000, 113.994450
100.000000, 108.346050
100.000000, 102.701250
100.000000, 97.060050
100.000000, 91.422450
100.000000, 85.788450
100.000000, 80.158050
100.000000, 74.531250
100.000000, 68.908050
100.000000, 63.288450
100.000000, 57.672450
100.000000, 52.060050
100.000000, 46.451250
100.000000, 40.846050
100.000000, 35.244450
100.000000, 29.646450
100.000000, 24.052050
100.000000, 18.461250
100.000000, 12.874050
100.000000, 7.290450
100.000000, 1.710450
100.000000, 356.134050
100.000000, 350.561250
100.000000, 344.992050
100.000000, 339.426450
100.000000, 333.864450
100.000000, 328.306050
100.000000, 322.751250
100.000000, 317.200050
100.000000, 311.652450
100.000000, 306.108450
100.000000, 300.568050
100.000000, 295.031250
100.000000, 289.498050
100.000000, 283.968450
100.000000, 278.442450
100.000000, 272.920050
100.000000, 267.401250
100.000000, 261.886050
100.000000, 256.374450
100.000000, 250.866450
100.000000, 245.362050
100.000000, 239.861250
100.000000, 234.364050
100.000000, 228.870450
100.000000, 223.380450
100.000000, 217.894050
100.000000, 212.411250
100.000000, 206.932050
100.000000, 201.456450
100.000000, 195.984450
100.000000, 190.516050
100.000000, 185.051250
100.000000, 179.590050
100.000000, 174.132450
100.000000, 168.678450
100.000000, 163.228050
100.000000, 157.781250
100.000000, 152.338050
100.000000, 146.898450
100.000000, 141.462450
100.000000, 136.030050
100.000000, 130.601250
100.000000, 125.176050
100.000000, 119.754450
100.000000, 114.336450
100.000000, 108.922050
100.000000, 103.511250
100.000000, 98.104050
100.000000, 92.700450
100.000000, 87.300450
100.000000, 81.904050
100.000000, 76.511250
100.000000, 71.122050
100.000000, 65.736450
100.000000, 60.354450
100.000000, 54.976050
100.000000, 49.601250
100.000000, 44.230050
100.000000, 38.862450
100.000000, 33.498450
100.000000, 28.138050
100.000000, 22.781250
100.000000, 17.428050
100.000000, 12.078450
100.000000, 6.732450
100.000000, 1.390050
100.000000, 356.051250
100.000000, 350.716050
100.000000, 345.384450
100.000000, 340.056450
100.000000, 334.732050
100.000000, 329.411250
100.000000, 324.094050
100.000000, 318.780450
100.000000, 313.470450
100.000000, 308.164050
100.000000, 302.861250
100.000000, 297.562050
100.000000, 292.266450
100.000000, 286.974450
100.000000, 281.686050
100.000000, 276.401250
100.000000, 271.120050
100.000000, 265.842450
100.000000, 260.568450
100.000000, 255.298050
100.000000, 250.031250
100.000000, 244.768050
100.000000, 239.508450
100.000000, 234.252450
100.000000, 229.000050
100.000000, 223.751250
100.000000, 218.506050
100.000000, 213.264450
100.000000, 208.026450
100.000000, 202.792050
100.000000, 197.561250
100.000000, 192.334050
100.000000, 187.110450
100.000000, 181.890450
100.000000, 176.674050
100.000000, 171.461250
100.000000, 166.252050
100.000000, 161.046450
100.000000, 155.844450
100.000000, 150.646050
100.000000, 145.451250
100.000000, 140.260050
100.000000, 135.072450
100.000000, 129.888450
100.000000, 124.708050
100.000000, 119.531250
100.000000, 114.358050
100.000000, 109.188450
100.000000, 104.022450
100.000000, 98.860050
100.000000, 93.701250
100.000000, 88.546050
100.000000, 83.394450
100.000000, 78.246450
100.000000, 73.102050
100.000000, 67.961250
100.000000, 62.824050
100.000000, 57.690450
100.000000, 52.560450
100.000000, 47.434050
100.000000, 42.311250
100.000000, 37.192050
100.000000, 32.076450
100.000000, 26.964450
100.000000, 21.856050
100.000000, 16.751250
100.000000, 11.650050
100.000000, 6.552450
100.000000, 1.458450
100.000000, 356.368050
100.000000, 351.281250
100.000000, 346.198050
100.000000, 341.118450
100.000000, 336.042450
100.000000, 330.970050
100.000000, 325.901250
100.000000, 320.836050
100.000000, 315.774450
100.000000, 310.716450
100.000000, 305.662050
100.000000, 300.611250
100.000000, 295.564050
100.000000, 290.520450
100.000000, 285.480450
100.000000, 280.444050
100.000000, 275.411250
100.000000, 270.382050
100.000000, 265.356450
100.000000, 260.334450
100.000000, 255.316050
100.000000, 250.301250
100.000000, 245.290050
100.000000, 240.282450
100.000000, 235.278450
100.000000, 230.278050
100.000000, 225.281250
100.000000, 220.288050
100.000000, 215.298450
100.000000, 210.312450
100.000000, 205.330050
100.000000, 200.351250
100.000000, 195.376050
100.000000, 190.404450
100.000000, 185.436450
100.000000, 180.472050
100.000000, 175.511250
100.000000, 170.554050
100.000000, 165.600450
100.000000, 160.650450
100.000000, 155.704050
100.000000, 150.761250
100.000000, 145.822050
100.000000, 140.886450
100.000000, 135.954450
100.000000, 131.026050
100.000000, 126.101250
100.000000, 121.180050
100.000000, 116.262450
100.000000, 111.348450
100.000000, 106.438050
100.000000, 101.531250
100.000000, 96.628050
100.000000, 91.728450
100.000000, 86.832450
100.000000, 81.940050
100.000000, 77.051250
100.000000, 72.166050
100.000000, 67.284450
100.000000, 62.406450
100.000000, 57.532050
100.000000, 52.661250
100.000000, 47.794050
100.000000, 42.930450
100.000000, 38.070450
100.000000, 33.214050
100.000000, 28.361250
100.000000, 23.512050
100.000000, 18.666450
100.000000, 13.824450
100.000000, 8.986050
100.000000, 4.151250
100.000000, 359.320050
100.000000, 354.492450
100.000000, 349.668450
100.000000, 344.848050
100.000000, 340.031250
100.000000, 335.218050
100.000000, 330.408450
100.000000, 325.602450
100.000000, 320.800050
100.000000, 316.001250
100.000000, 311.206050
100.000000, 306.414450
100.000000, 301.626450
100.000000, 296.842050
100.000000, 292.061250
100.000000, 287.284050
100.000000, 282.510450
100.000000, 277.740450
100.000000, 272.974050
100.000000, 268.211250
100.000000, 263.452050
100.000000, 258.696450
100.000000, 253.944450
100.000000, 249.196050
100.000000, 244.451250
100.000000, 239.710050
100.000000, 234.972450
100.000000, 230.238450
100.000000, 225.508050
100.000000, 220.781250
100.000000, 216.058050
100.000000, 211.338450
100.000000, 206.622450
100.000000, 201.910050
100.000000, 197.201250
100.000000, 192.496050
100.000000, 187.794450
100.000000, 183.096450
100.000000, 178.402050
100.000000, 173.711250
100.000000, 169.024050
100.000000, 164.340450
100.000000, 159.660450
100.000000, 154.984050
100.000000, 150.311250
100.000000, 145.642050
100.000000, 140.976450
100.000000, 136.314450
100.000000, 131.656050
100.000000, 127.001250
100.000000, 122.350050
100.000000, 117.702450
100.000000, 113.058450
100.000000, 108.418050
100.000000, 103.781250
100.000000, 99.148050
100.000000, 94.518450
100.000000, 89.892450
100.000000, 85.270050
100.000000, 80.651250
100.000000, 76.036050
100.000000, 71.424450
100.000000, 66.816450
100.000000, 62.212050
100.000000, 57.611250
100.000000, 53.014050
100.000000, 48.420450
100.000000, 43.830450
100.000000, 39.244050
100.000000, 34.661250
100.000000, 30.082050
100.000000, 25.506450
100.000000, 20.934450
100.000000, 16.366050
100.000000, 11.801250
100.000000, 7.240050
100.000000, 2.682450
100.000000, 358.128450
100.000000, 353.578050
100.000000, 349.031250
100.000000, 344.488050
100.000000, 339.948450
100.000000, 335.412450
100.000000, 330.880050
100.000000, 326.351250
100.000000, 321.826050
100.000000, 317.304450
100.000000, 312.786450
100.000000, 308.272050
100.000000, 303.761250
100.000000, 299.254050
100.000000, 294.750450
100.000000, 290.250450
100.000000, 285.754050
100.000000, 281.261250
100.000000, 276.772050
100.000000, 272.286450
100.000000, 267.804450
100.000000, 263.326050
100.000000, 258.851250
100.000000, 254.380050
100.000000, 249.912450
100.000000, 245.448450
100.000000, 240.988050
100.000000, 236.531250
100.000000, 232.078050
100.000000, 227.628450
100.000000, 223.182450
100.000000, 218.740050
100.000000, 214.301250
100.000000, 209.866050
100.000000, 205.434450
100.000000, 201.006450
100.000000, 196.582050
100.000000, 192.161250
100.000000, 187.744050
100.000000, 183.330450
100.000000, 178.920450
100.000000, 174.514050
100.000000, 170.111250
100.000000, 165.712050
100.000000, 161.316450
100.000000, 156.924450
100.000000, 152.536050
100.000000, 148.151250
100.000000, 143.770050
100.000000, 139.392450
100.000000, 135.018450
100.000000, 130.648050
100.000000, 126.281250
100.000000, 121.918050
100.000000, 117.558450
100.000000, 113.202450
100.000000, 108.850050
100.000000, 104.501250
100.000000, 100.156050
100.000000, 95.814450
100.000000, 91.476450
100.000000, 87.142050
100.000000, 82.811250
100.000000, 78.484050
100.000000, 74.160450
100.000000, 69.840450
100.000000, 65.524050
100.000000, 61.211250
100.000000, 56.902050
100.000000, 52.596450
100.000000, 48.294450
100.000000, 43.996050
100.000000, 39.701250
100.000000, 35.410050
100.000000, 31.122450
100.000000, 26.838450
100.000000, 22.558050
100.000000, 18.281250
100.000000, 14.008050
100.000000, 9.738450
100.000000, 5.472450
100.000000, 1.210050
100.000000, 356.951250
100.000000, 352.696050
100.000000, 348.444450
100.000000, 344.196450
100.000000, 339.952050
100.000000, 335.711250
100.000000, 331.474050
100.000000, 327.240450
100.000000, 323.010450
100.000000, 318.784050
100.000000, 314.561250
100.000000, 310.342050
100.000000, 306.126450
100.000000, 301.914450
100.000000, 297.706050
100.000000, 293.501250
100.000000, 289.300050
100.000000, 285.102450
100.000000, 280.908450
100.000000, 276.718050
100.000000, 272.531250
100.000000, 268.348050
100.000000, 264.168450
100.000000, 259.992450
100.000000, 255.820050
100.000000, 251.651250
100.000000, 247.486050
100.000000, 243.324450
100.000000, 239.166450
100.000000, 235.012050
100.000000, 230.861250
100.000000, 226.714050
100.000000, 222.570450
100.000000, 218.430450
100.000000, 214.294050
100.000000, 210.161250
100.000000, 206.032050
100.000000, 201.906450
100.000000, 197.784450
100.000000, 193.666050
100.000000, 189.551250
100.000000, 185.440050
100.000000, 181.332450
100.000000, 177.228450
100.000000, 173.128050
100.000000, 169.031250
100.000000, 164.938050
100.000000, 160.848450
100.000000, 156.762450
100.000000, 152.680050
100.000000, 148.601250
100.000000, 144.526050
100.000000, 140.454450
100.000000, 136.386450
100.000000, 132.322050
100.000000, 128.261250
100.000000, 124.204050
100.000000, 120.150450
100.000000, 116.100450
100.000000, 112.054050
100.000000, 108.011250
100.000000, 103.972050
100.000000, 99.936450
100.000000, 95.904450
100.000000, 91.876050
100.000000, 87.851250
100.000000, 83.830050
100.000000, 79.812450
100.000000, 75.798450
100.000000, 71.788050
100.000000, 67.781250
100.000000, 63.778050
100.000000, 59.778450
100.000000, 55.782450
100.000000, 51.790050
100.000000, 47.801250
100.000000, 43.816050
100.000000, 39.834450
100.000000, 35.856450
100.000000, 31.882050
100.000000, 27.911250
100.000000, 23.944050
100.000000, 19.980450
100.000000, 16.020450
100.000000, 12.064050
100.000000, 8.111250
100.000000, 4.162050
100.000000, 0.216450
100.000000, 356.274450
100.000000, 352.336050
100.000000, 348.401250
100.000000, 344.470050
100.000000, 340.542450
100.000000, 336.618450
100.000000, 332.698050
100.000000, 328.781250
100.000000, 324.868050
100.000000, 320.958450
100.000000, 317.052450
100.000000, 313.150050
100.000000, 309.251250
100.000000, 305.356050
100.000000, 301.464450
100.000000, 297.576450
100.000000, 293.692050
100.000000, 289.811250
100.000000, 285.934050
100.000000, 282.060450
100.000000, 278.190450
100.000000, 274.324050
100.000000, 270.461250
100.000000, 266.602050
100.000000, 262.746450
100.000000, 258.894450
100.000000, 255.046050
100.000000, 251.201250
100.000000, 247.360050
100.000000, 243.522450
100.000000, 239.688450
100.000000, 235.858050
100.000000, 232.031250
100.000000, 228.208050
100.000000, 224.388450
100.000000, 220.572450
100.000000, 216.760050
100.000000, 212.951250
100.000000, 209.146050
100.000000, 205.344450
100.000000, 201.546450
100.000000, 197.752050
100.000000, 193.961250
100.000000, 190.174050
100.000000, 186.390450
100.000000, 182.610450
100.000000, 178.834050
100.000000, 175.061250
100.000000, 171.292050
100.000000, 167.526450
100.000000, 163.764450
100.000000, 160.006050
100.000000, 156.251250
100.000000, 152.500050
100.000000, 148.752450
100.000000, 145.008450
100.000000, 141.268050
100.000000, 137.531250
100.000000, 133.798050
100.000000, 130.068450
100.000000, 126.342450
100.000000, 122.620050
100.000000, 118.901250
100.000000, 115.186050
100.000000, 111.474450
100.000000, 107.766450
100.000000, 104.062050
100.000000, 100.361250
100.000000, 96.664050
100.000000, 92.970450
100.000000, 89.280450
100.000000, 85.594050
100.000000, 81.911250
100.000000, 78.232050
100.000000, 74.556450
100.000000, 70.884450
100.000000, 67.216050
100.000000, 63.551250
100.000000, 59.890050
100.000000, 56.232450
100.000000, 52.578450
100.000000, 48.928050
100.000000, 45.281250
100.000000, 41.638050
100.000000, 37.998450
100.000000, 34.362450
100.000000, 30.730050
100.000000, 27.101250
100.000000, 23.476050
100.000000, 19.854450
100.000000, 16.236450
100.000000, 12.622050
100.000000, 9.011250
100.000000, 5.404050
100.000000, 1.800450
100.000000, 358.200450
100.000000, 354.604050
100.000000, 351.011250
100.000000, 347.422050
100.000000, 343.836450
100.000000, 340.254450
100.000000, 336.676050
100.000000, 333.101250
100.000000, 329.530050
100.000000, 325.962450
100.000000, 322.398450
100.000000, 318.838050
100.000000, 315.281250
100.000000, 311.728050
100.000000, 308.178450
100.000000, 304.632450
100.000000, 301.090050
100.000000, 297.551250
100.000000, 294.016050
100.000000, 290.484450
100.000000, 286.956450
100.000000, 283.432050
100.000000, 279.911250
100.000000, 276.394050
100.000000, 272.880450
100.000000, 269.370450
100.000000, 265.864050
100.000000, 262.361250
100.000000, 258.862050
100.000000, 255.366450
100.000000, 251.874450
100.000000, 248.386050
100.000000, 244.901250
100.000000, 241.420050
100.000000, 237.942450
100.000000, 234.468450
100.000000, 230.998050
100.000000, 227.531250
100.000000, 224.068050
100.000000, 220.608450
100.000000, 217.152450
100.000000, 213.700050
100.000000, 210.251250
100.000000, 206.806050
100.000000, 203.364450
100.000000, 199.926450
100.000000, 196.492050
100.000000, 193.061250
100.000000, 189.634050
100.000000, 186.210450
100.000000, 182.790450
100.000000, 179.374050
100.000000, 175.961250
100.000000, 172.552050
100.000000, 169.146450
100.000000, 165.744450
100.000000, 162.346050
100.000000, 158.951250
100.000000, 155.560050
100.000000, 152.172450
100.000000, 148.788450
100.000000, 145.408050
100.000000, 142.031250
100.000000, 138.658050
100.000000, 135.288450
100.000000, 131.922450
100.000000, 128.560050
100.000000, 125.201250
100.000000, 121.846050
100.000000, 118.494450
100.000000, 115.146450
100.000000, 111.802050
100.000000, 108.461250
100.000000, 105.124050
100.000000, 101.790450
100.000000, 98.460450
100.000000, 95.134050
100.000000, 91.811250
100.000000, 88.492050
100.000000, 85.176450
100.000000, 81.864450
100.000000, 78.556050
100.000000, 75.251250
100.000000, 71.950050
100.000000, 68.652450
100.000000, 65.358450
100.000000, 62.068050
100.000000, 58.781250
100.000000, 55.498050
100.000000, 52.218450
100.000000, 48.942450
100.000000, 45.670050
100.000000, 42.401250
100.000000, 39.136050
100.000000, 35.874450
100.000000, 32.616450
100.000000, 29.362050
100.000000, 26.111250
100.000000, 22.864050
100.000000, 19.620450
100.000000, 16.380450
100.000000, 13.144050
100.000000, 9.911250
100.000000, 6.682050
100.000000, 3.456450
100.000000, 0.234450
100.000000, 357.016050
100.000000, 353.801250
100.000000, 350.590050
100.000000, 347.382450
100.000000, 344.178450
100.000000, 340.978050
100.000000, 337.781250
100.000000, 334.588050
100.000000, 331.398450
100.000000, 328.212450
100.000000, 325.030050
100.000000, 321.851250
100.000000, 318.676050
100.000000, 315.504450
100.000000, 312.336450
100.000000, 309.172050
100.000000, 306.011250
100.000000, 302.854050
100.000000, 299.700450
100.000000, 296.550450
100.000000, 293.404050
100.000000, 290.261250
100.000000, 287.122050
100.000000, 283.986450
100.000000, 280.854450
100.000000, 277.726050
100.000000, 274.601250
100.000000, 271.480050
100.000000, 268.362450
100.000000, 265.248450
100.000000, 262.138050
100.000000, 259.031250
100.000000, 255.928050
100.000000, 252.828450
100.000000, 249.732450
100.000000, 246.640050
100.000000, 243.551250
100.000000, 240.466050
100.000000, 237.384450
100.000000, 234.306450
100.000000, 231.232050
100.000000, 228.161250
100.000000, 225.094050
100.000000, 222.030450
100.000000, 218.970450
100.000000, 215.914050
100.000000, 212.861250
100.000000, 209.812050
100.000000, 206.766450
100.000000, 203.724450
100.000000, 200.686050
100.000000, 197.651250
100.000000, 194.620050
100.000000, 191.592450
100.000000, 188.568450
100.000000, 185.548050
100.000000, 182.531250
100.000000, 179.518050
100.000000, 176.508450
100.000000, 173.502450
100.000000, 170.500050
100.000000, 167.501250
100.000000, 164.506050
100.000000, 161.514450
100.000000, 158.526450
100.000000, 155.542050
100.000000, 152.561250
100.000000, 149.584050
100.000000, 146.610450
100.000000, 143.640450
100.000000, 140.674050
100.000000, 137.711250
100.000000, 134.752050
100.000000, 131.796450
100.000000, 128.844450
100.000000, 125.896050
100.000000, 122.951250
100.000000, 120.010050
100.000000, 117.072450
100.000000, 114.138450
100.000000, 111.208050
100.000000, 108.281250
100.000000, 105.358050
100.000000, 102.438450
100.000000, 99.522450
100.000000, 96.610050
100.000000, 93.701250
100.000000, 90.796050
100.000000, 87.894450
100.000000, 84.996450
100.000000, 82.102050
100.000000, 79.211250
100.000000, 76.324050
100.000000, 73.440450
100.000000, 70.560450
100.000000, 67.684050
100.000000, 64.811250
100.000000, 61.942050
100.000000, 59.076450
100.000000, 56.214450
100.000000, 53.356050
100.000000, 50.501250
100.000000, 47.650050
100.000000, 44.802450
100.000000, 41.958450
100.000000, 39.118050
100.000000, 36.281250
100.000000, 33.448050
100.000000, 30.618450
100.000000, 27.792450
100.000000, 24.970050
100.000000, 22.151250
100.000000, 19.336050
100.000000, 16.524450
100.000000, 13.716450
100.000000, 10.912050
100.000000, 8.111250
100.000000, 5.314050
100.000000, 2.520450
100.000000, 359.730450
100.000000, 356.944050
100.000000, 354.161250
100.000000, 351.382050
100.000000, 348.606450
100.000000, 345.834450
100.000000, 343.066050
100.000000, 340.301250
100.000000, 337.540050
100.000000, 334.782450
100.000000, 332.028450
100.000000, 329.278050
100.000000, 326.531250
100.000000, 323.788050
100.000000, 321.048450
100.000000, 318.312450
100.000000, 315.580050
100.000000, 312.851250
100.000000, 310.126050
100.000000, 307.404450
100.000000, 304.686450
100.000000, 301.972050
100.000000, 299.261250
100.000000, 296.554050
100.000000, 293.850450
100.000000, 291.150450
100.000000, 288.454050
100.000000, 285.761250
100.000000, 283.072050
100.000000, 280.386450
100.000000, 277.704450
100.000000, 275.026050
100.000000, 272.351250
100.000000, 269.680050
100.000000, 267.012450
100.000000, 264.348450
100.000000, 261.688050
100.000000, 259.031250
100.000000, 256.378050
100.000000, 253.728450
100.000000, 251.082450
100.000000, 248.440050
100.000000, 245.801250
100.000000, 243.166050
100.000000, 240.534450
100.000000, 237.906450
100.000000, 235.282050
100.000000, 232.661250
100.000000, 230.044050
100.000000, 227.430450
100.000000, 224.820450
100.000000, 222.214050
100.000000, 219.611250
100.000000, 217.012050
100.000000, 214.416450
100.000000, 211.824450
100.000000, 209.236050
100.000000, 206.651250
100.000000, 204.070050
100.000000, 201.492450
100.000000, 198.918450
100.000000, 196.348050
100.000000, 193.781250
100.000000, 191.218050
100.000000, 188.658450
100.000000, 186.102450
100.000000, 183.550050
100.000000, 181.001250
100.000000, 178.456050
100.000000, 175.914450
100.000000, 173.376450
100.000000, 170.842050
100.000000, 168.311250
100.000000, 165.784050
100.000000, 163.260450
100.000000, 160.740450
100.000000, 158.224050
100.000000, 155.711250
100.000000, 153.202050
100.000000, 150.696450
100.000000, 148.194450
100.000000, 145.696050
100.000000, 143.201250
100.000000, 140.710050
100.000000, 138.222450
100.000000, 135.738450
100.000000, 133.258050
100.000000, 130.781250
100.000000, 128.308050
100.000000, 125.838450
100.000000, 123.372450
100.000000, 120.910050
100.000000, 118.451250
100.000000, 115.996050
100.000000, 113.544450
100.000000, 111.096450
100.000000, 108.652050
100.000000, 106.211250
100.000000, 103.774050
100.000000, 101.340450
100.000000, 98.910450
100.000000, 96.484050
100.000000, 94.061250
100.000000, 91.642050
100.000000, 89.226450
100.000000, 86.814450
100.000000, 84.406050
100.000000, 82.001250
100.000000, 79.600050
100.000000, 77.202450
100.000000, 74.808450
100.000000, 72.418050
100.000000, 70.031250
100.000000, 67.648050
100.000000, 65.268450
100.000000, 62.892450
100.000000, 60.520050
100.000000, 58.151250
100.000000, 55.786050
100.000000, 53.424450
100.000000, 51.066450
100.000000, 48.712050
100.000000, 46.361250
100.000000, 44.014050
100.000000, 41.670450
100.000000, 39.330450
100.000000, 36.994050
100.000000, 34.661250
100.000000, 32.332050
100.000000, 30.006450
100.000000, 27.684450
100.000000, 25.366050
100.000000, 23.051250
100.000000, 20.740050
100.000000, 18.432450
100.000000, 16.128450
100.000000, 13.828050
100.000000, 11.531250
100.000000, 9.238050
100.000000, 6.948450
100.000000, 4.662450
100.000000, 2.380050
100.000000, 0.101250
100.000000, 357.826050
100.000000, 355.554450
100.000000, 353.286450
100.000000, 351.022050
100.000000, 348.761250
100.000000, 346.504050
100.000000, 344.250450
100.000000, 342.000450
100.000000, 339.754050
100.000000, 337.511250
100.000000, 335.272050
100.000000, 333.036450
100.000000, 330.804450
100.000000, 328.576050
100.000000, 326.351250
100.000000, 324.130050
100.000000, 321.912450
100.000000, 319.698450
100.000000, 317.488050
100.000000, 315.281250
100.000000, 313.078050
100.000000, 310.878450
100.000000, 308.682450
100.000000, 306.490050
100.000000, 304.301250
100.000000, 302.116050
100.000000, 299.934450
100.000000, 297.756450
100.000000, 295.582050
100.000000, 293.411250
100.000000, 291.244050
100.000000, 289.080450
100.000000, 286.920450
100.000000, 284.764050
100.000000, 282.611250
100.000000, 280.462050
100.000000, 278.316450
100.000000, 276.174450
100.000000, 274.036050
100.000000, 271.901250
100.000000, 269.770050
100.000000, 267.642450
100.000000, 265.518450
100.000000, 263.398050
100.000000, 261.281250
100.000000, 259.168050
100.000000, 257.058450
100.000000, 254.952450
100.000000, 252.850050
100.000000, 250.751250
100.000000, 248.656050
100.000000, 246.564450
100.000000, 244.476450
100.000000, 242.392050
100.000000, 240.311250
100.000000, 238.234050
100.000000, 236.160450
100.000000, 234.090450
100.000000, 232.024050
100.000000, 229.961250
100.000000, 227.902050
100.000000, 225.846450
100.000000, 223.794450
100.000000, 221.746050
100.000000, 219.701250
100.000000, 217.660050
100.000000, 215.622450
100.000000, 213.588450
100.000000, 211.558050
100.000000, 209.531250
100.000000, 207.508050
100.000000, 205.488450
100.000000, 203.472450
100.000000, 201.460050
100.000000, 199.451250
100.000000, 197.446050
100.000000, 195.444450
100.000000, 193.446450
100.000000, 191.452050
100.000000, 189.461250
100.000000, 187.474050
100.000000, 185.490450
100.000000, 183.510450
100.000000, 181.534050
100.000000, 179.561250
100.000000, 177.592050
100.000000, 175.626450
100.000000, 173.664450
100.000000, 171.706050
100.000000, 169.751250
100.000000, 167.800050
100.000000, 165.852450
100.000000, 163.908450
100.000000, 161.968050
100.000000, 160.031250
100.000000, 158.098050
100.000000, 156.168450
100.000000, 154.242450
100.000000, 152.320050
100.000000, 150.401250
100.000000, 148.486050
100.000000, 146.574450
100.000000, 144.666450
100.000000, 142.762050
100.000000, 140.861250
100.000000, 138.964050
100.000000, 137.070450
100.000000, 135.180450
100.000000, 133.294050
100.000000, 131.411250
100.000000, 129.532050
100.000000, 127.656450
100.000000, 125.784450
100.000000, 123.916050
100.000000, 122.051250
100.000000, 120.190050
100.000000, 118.332450
100.000000, 116.478450
100.000000, 114.628050
100.000000, 112.781250
100.000000, 110.938050
100.000000, 109.098450
100.000000, 107.262450
100.000000, 105.430050
100.000000, 103.601250
100.000000, 101.776050
100.000000, 99.954450
100.000000, 98.136450
100.000000, 96.322050
100.000000, 94.511250
100.000000, 92.704050
100.000000, 90.900450
100.000000, 89.100450
100.000000, 87.304050
100.000000, 85.511250
100.000000, 83.722050
100.000000, 81.936450
100.000000, 80.154450
100.000000, 78.376050
100.000000, 76.601250
100.000000, 74.830050
100.000000, 73.062450
100.000000, 71.298450
100.000000, 69.538050
100.000000, 67.781250
100.000000, 66.028050
100.000000, 64.278450
100.000000, 62.532450
100.000000, 60.790050
100.000000, 59.051250
100.000000, 57.316050
100.000000, 55.584450
100.000000, 53.856450
100.000000, 52.132050
100.000000, 50.411250
100.000000, 48.694050
100.000000, 46.980450
100.000000, 45.270450
100.000000, 43.564050
100.000000, 41.861250
100.000000, 40.162050
100.000000, 38.466450
100.000000, 36.774450
100.000000, 35.086050
100.000000, 33.401250
100.000000, 31.720050
100.000000, 30.042450
100.000000, 28.368450
100.000000, 26.698050
100.000000, 25.031250
100.000000, 23.368050
100.000000, 21.708450
100.000000, 20.052450
100.000000, 18.400050
100.000000, 16.751250
100.000000, 15.106050
100.000000, 13.464450
100.000000, 11.826450
100.000000, 10.192050
100.000000, 8.561250
100.000000, 6.934050
100.000000, 5.310450
100.000000, 3.690450
100.000000, 2.074050
100.000000, 0.461250
100.000000, 358.852050
100.000000, 357.246450
100.000000, 355.644450
100.000000, 354.046050
100.000000, 352.451250
100.000000, 350.860050
100.000000, 349.272450
100.000000, 347.688450
100.000000, 346.108050
100.000000, 344.531250
100.000000, 342.958050
100.000000, 341.388450
100.000000, 339.822450
100.000000, 338.260050
100.000000, 336.701250
100.000000, 335.146050
100.000000, 333.594450
100.000000, 332.046450
100.000000, 330.502050
100.000000, 328.961250
100.000000, 327.424050
100.000000, 325.890450
100.000000, 324.360450
100.000000, 322.834050
100.000000, 321.311250
100.000000, 319.792050
100.000000, 318.276450
100.000000, 316.764450
100.000000, 315.256050
100.000000, 313.751250
100.000000, 312.250050
100.000000, 310.752450
100.000000, 309.258450
100.000000, 307.768050
100.000000, 306.281250
100.000000, 304.798050
100.000000, 303.318450
100.000000, 301.842450
100.000000, 300.370050
100.000000, 298.901250
100.000000, 297.436050
100.000000, 295.974450
100.000000, 294.516450
100.000000, 293.062050
100.000000, 291.611250
100.000000, 290.164050
100.000000, 288.720450
100.000000, 287.280450
100.000000, 285.844050
100.000000, 284.411250
100.000000, 282.982050
100.000000, 281.556450
100.000000, 280.134450
100.000000, 278.716050
100.000000, 277.301250
100.000000, 275.890050
100.000000, 274.482450
100.000000, 273.078450
100.000000, 271.678050
100.000000, 270.281250
100.000000, 268.888050
100.000000, 267.498450
100.000000, 266.112450
100.000000, 264.730050
100.000000, 263.351250
100.000000, 261.976050
100.000000, 260.604450
100.000000, 259.236450
100.000000, 257.872050
100.000000, 256.511250
100.000000, 255.154050
100.000000, 253.800450
100.000000, 252.450450
100.000000, 251.104050
100.000000, 249.761250
100.000000, 248.422050
100.000000, 247.086450
100.000000, 245.754450
100.000000, 244.426050
100.000000, 243.101250
100.000000, 241.780050
100.000000, 240.462450
100.000000, 239.148450
100.000000, 237.838050
100.000000, 236.531250
100.000000, 235.228050
100.000000, 233.928450
100.000000, 232.632450
100.000000, 231.340050
100.000000, 230.051250
100.000000, 228.766050
100.000000, 227.484450
100.000000, 226.206450
100.000000, 224.932050
100.000000, 223.661250
100.000000, 222.394050
100.000000, 221.130450
100.000000, 219.870450
100.000000, 218.614050
100.000000, 217.361250
100.000000, 216.112050
100.000000, 214.866450
100.000000, 213.624450
100.000000, 212.386050
100.000000, 211.151250
100.000000, 209.920050
100.000000, 208.692450
100.000000, 207.468450
100.000000, 206.248050
100.000000, 205.031250
100.000000, 203.818050
100.000000, 202.608450
100.000000, 201.402450
100.000000, 200.200050
100.000000, 199.001250
100.000000, 197.806050
100.000000, 196.614450
100.000000, 195.426450
100.000000, 194.242050
100.000000, 193.061250
100.000000, 191.884050
100.000000, 190.710450
100.000000, 189.540450
100.000000, 188.374050
100.000000, 187.211250
100.000000, 186.052050
100.000000, 184.896450
100.000000, 183.744450
100.000000, 182.596050
100.000000, 181.451250
100.000000, 180.310050
100.000000, 179.172450
100.000000, 178.038450
100.000000, 176.908050
100.000000, 175.781250
100.000000, 174.658050
100.000000, 173.538450
100.000000, 172.422450
100.000000, 171.310050
100.000000, 170.201250
100.000000, 169.096050
100.000000, 167.994450
100.000000, 166.896450
100.000000, 165.802050
100.000000, 164.711250
100.000000, 163.624050
100.000000, 162.540450
100.000000, 161.460450
100.000000, 160.384050
100.000000, 159.311250
100.000000, 158.242050
100.000000, 157.176450
100.000000, 156.114450
100.000000, 155.056050
100.000000, 154.001250
100.000000, 152.950050
100.000000, 151.902450
100.000000, 150.858450
100.000000, 149.818050
100.000000, 148.781250
100.000000, 147.748050
100.000000, 146.718450
100.000000, 145.692450
100.000000, 144.670050
100.000000, 143.651250
100.000000, 142.636050
100.000000, 141.624450
100.000000, 140.616450
100.000000, 139.612050
100.000000, 138.611250
100.000000, 137.614050
100.000000, 136.620450
100.000000, 135.630450
100.000000, 134.644050
100.000000, 133.661250
100.000000, 132.682050
100.000000, 131.706450
100.000000, 130.734450
100.000000, 129.766050
100.000000, 128.801250
100.000000, 127.840050
100.000000, 126.882450
100.000000, 125.928450
100.000000, 124.978050
100.000000, 124.031250
100.000000, 123.088050
100.000000, 122.148450
100.000000, 121.212450
100.000000, 120.280050
100.000000, 119.351250
100.000000, 118.426050
100.000000, 117.504450
100.000000, 116.586450
100.000000, 115.672050
100.000000, 114.761250
100.000000, 113.854050
100.000000, 112.950450
100.000000, 112.050450
100.000000, 111.154050
100.000000, 110.261250
100.000000, 109.372050
100.000000, 108.486450
100.000000, 107.604450
100.000000, 106.726050
100.000000, 105.851250
100.000000, 104.980050
100.000000, 104.112450
100.000000, 103.248450
100.000000, 102.388050
100.000000, 101.531250
100.000000, 100.678050
100.000000, 99.828450
100.000000, 98.982450
100.000000, 98.140050
100.000000, 97.301250
100.000000, 96.466050
100.000000, 95.634450
100.000000, 94.806450
100.000000, 93.982050
100.000000, 93.161250
100.000000, 92.344050
100.000000, 91.530450
100.000000, 90.720450
100.000000, 89.914050
100.000000, 89.111250
100.000000, 88.312050
100.000000, 87.516450
100.000000, 86.724450
100.000000, 85.936050
100.000000, 85.151250
100.000000, 84.370050
100.000000, 83.592450
100.000000, 82.818450
100.000000, 82.048050
100.000000, 81.281250
100.000000, 80.518050
100.000000, 79.758450
100.000000, 79.002450
100.000000, 78.250050
100.000000, 77.501250
100.000000, 76.756050
100.000000, 76.014450
100.000000, 75.276450
100.000000, 74.542050
100.000000, 73.811250
100.000000, 73.084050
100.000000, 72.360450
100.000000, 71.640450
100.000000, 70.924050
100.000000, 70.211250
100.000000, 69.502050
100.000000, 68.796450
100.000000, 68.094450
100.000000, 67.396050
100.000000, 66.701250
100.000000, 66.010050
100.000000, 65.322450
100.000000, 64.638450
100.000000, 63.958050
100.000000, 63.281250
100.000000, 62.608050
100.000000, 61.938450
100.000000, 61.272450
100.000000, 60.610050
100.000000, 59.951250
100.000000, 59.296050
100.000000, 58.644450
100.000000, 57.996450
100.000000, 57.352050
100.000000, 56.711250
100.000000, 56.074050
100.000000, 55.440450
100.000000, 54.810450
100.000000, 54.184050
100.000000, 53.561250
100.000000, 52.942050
100.000000, 52.326450
100.000000, 51.714450
100.000000, 51.106050
100.000000, 50.501250
100.000000, 49.900050
100.000000, 49.302450
100.000000, 48.708450
100.000000, 48.118050
100.000000, 47.531250
100.000000, 46.948050
100.000000, 46.368450
100.000000, 45.792450
100.000000, 45.220050
100.000000, 44.651250
100.000000, 44.086050
100.000000, 43.524450
100.000000, 42.966450
100.000000, 42.412050
100.000000, 41.861250
100.000000, 41.314050
100.000000, 40.770450
100.000000, 40.230450
100.000000, 39.694050
100.000000, 39.161250
100.000000, 38.632050
100.000000, 38.106450
100.000000, 37.584450
100.000000, 37.066050
100.000000, 36.551250
100.000000, 36.040050
100.000000, 35.532450
100.000000, 35.028450
100.000000, 34.528050
100.000000, 34.031250
100.000000, 33.538050
100.000000, 33.048450
100.000000, 32.562450
100.000000, 32.080050
100.000000, 31.601250
100.000000, 31.126050
100.000000, 30.654450
100.000000, 30.186450
100.000000, 29.722050
100.000000, 29.261250
100.000000, 28.804050
100.000000, 28.350450
100.000000, 27.900450
100.000000, 27.454050
100.000000, 27.011250
100.000000, 26.572050
100.000000, 26.136450
100.000000, 25.704450
100.000000, 25.276050
100.000000, 24.851250
100.000000, 24.430050
100.000000, 24.012450
100.000000, 23.598450
100.000000, 23.188050
100.000000, 22.781250
100.000000, 22.378050
100.000000, 21.978450
100.000000, 21.582450
100.000000, 21.190050
100.000000, 20.801250
100.000000, 20.416050
100.000000, 20.034450
100.000000, 19.656450
100.000000, 19.282050
100.000000, 18.911250
100.000000, 18.544050
100.000000, 18.180450
100.000000, 17.820450
100.000000, 17.464050
100.000000, 17.111250
100.000000, 16.762050
100.000000, 16.416450
100.000000, 16.074450
100.000000, 15.736050
100.000000, 15.401250
100.000000, 15.070050
100.000000, 14.742450
100.000000, 14.418450
100.000000, 14.098050
100.000000, 13.781250
100.000000, 13.468050
100.000000, 13.158450
100.000000, 12.852450
100.000000, 12.550050
100.000000, 12.251250
100.000000, 11.956050
100.000000, 11.664450
100.000000, 11.376450
100.000000, 11.092050
100.000000, 10.811250
100.000000, 10.534050
100.000000, 10.260450
100.000000, 9.990450
100.000000, 9.724050
100.000000, 9.461250
100.000000, 9.202050
100.000000, 8.946450
100.000000, 8.694450
100.000000, 8.446050
100.000000, 8.201250
100.000000, 7.960050
100.000000, 7.722450
100.000000, 7.488450
100.000000, 7.258050
100.000000, 7.031250
100.000000, 6.808050
100.000000, 6.588450
100.000000, 6.372450
100.000000, 6.160050
100.000000, 5.951250
100.000000, 5.746050
100.000000, 5.544450
100.000000, 5.346450
100.000000, 5.152050
100.000000, 4.961250
100.000000, 4.774050
100.000000, 4.590450
100.000000, 4.410450
100.000000, 4.234050
100.000000, 4.061250
100.000000, 3.892050
100.000000, 3.726450
100.000000, 3.564450
100.000000, 3.406050
100.000000, 3.251250
100.000000, 3.100050
100.000000, 2.952450
100.000000, 2.808450
100.000000, 2.668050
100.000000, 2.531250
100.000000, 2.398050
100.000000, 2.268450
100.000000, 2.142450
100.000000, 2.020050
100.000000, 1.901250
100.000000, 1.786050
100.000000, 1.674450
100.000000, 1.566450
100.000000, 1.462050
100.000000, 1.361250
100.000000, 1.264050
100.000000, 1.170450
100.000000, 1.080450
100.000000, 0.994050
100.000000, 0.911250
100.000000, 0.832050
100.000000, 0.756450
100.000000, 0.684450
100.000000, 0.616050
100.000000, 0.551250
100.000000, 0.490050
100.000000, 0.432450
100.000000, 0.378450
100.000000, 0.328050
100.000000, 0.281250
100.000000, 0.238050
100.000000, 0.198450
100.000000, 0.162450
100.000000, 0.130050
100.000000, 0.101250
100.000000, 0.076050
100.000000, 0.054450
100.000000, 0.036450
100.000000, 0.022050
100.000000, 0.011250
100.000000, 0.004050
100.000000, 0.000450
100.000000, 0.000450
100.000000, 0.004050
100.000000, 0.011250
100.000000, 0.022050
100.000000, 0.036450
100.000000, 0.054450
100.000000, 0.076050
100.000000, 0.101250
100.000000, 0.130050
100.000000, 0.162450
100.000000, 0.198450
100.000000, 0.238050
100.000000, 0.281250
100.000000, 0.328050
100.000000, 0.378450
100.000000, 0.432450
100.000000, 0.490050
100.000000, 0.551250
100.000000, 0.616050
100.000000, 0.684450
100.000000, 0.756450
100.000000, 0.832050
100.000000, 0.911250
100.000000, 0.994050
100.000000, 1.080450
100.000000, 1.170450
100.000000, 1.264050
100.000000, 1.361250
100.000000, 1.462050
100.000000, 1.566450
100.000000, 1.674450
100.000000, 1.786050
100.000000, 1.901250
100.000000, 2.020050
100.000000, 2.142450
100.000000, 2.268450
100.000000, 2.398050
100.000000, 2.531250
100.000000, 2.668050
100.000000, 2.808450
100.000000, 2.952450
100.000000, 3.100050
100.000000, 3.251250
100.000000, 3.406050
100.000000, 3.564450
100.000000, 3.726450
100.000000, 3.892050
100.000000, 4.061250
100.000000, 4.234050
100.000000, 4.410450
100.000000, 4.590450
100.000000, 4.774050
100.000000, 4.961250
100.000000, 5.152050
100.000000, 5.346450
100.000000, 5.544450
100.000000, 5.746050
100.000000, 5.951250
100.000000, 6.160050
100.000000, 6.372450
100.000000, 6.588450
100.000000, 6.808050
100.000000, 7.031250
100.000000, 7.258050
100.000000, 7.488450
100.000000, 7.722450
100.000000, 7.960050
100.000000, 8.201250
100.000000, 8.446050
100.000000, 8.694450
100.000000, 8.946450
100.000000, 9.202050
100.000000, 9.461250
100.000000, 9.724050
100.000000, 9.990450
100.000000, 10.260450
100.000000, 10.534050
100.000000, 10.811250
100.000000, 11.092050
100.000000, 11.376450
100.000000, 11.664450
100.000000, 11.956050
100.000000, 12.251250
100.000000, 12.550050
100.000000, 12.852450
100.000000, 13.158450
100.000000, 13.468050
100.000000, 13.781250
100.000000, 14.098050
100.000000, 14.418450
100.000000, 14.742450
100.000000, 15.070050
100.000000, 15.401250
100.000000, 15.736050
100.000000, 16.074450
100.000000, 16.416450
100.000000, 16.762050
100.000000, 17.111250
100.000000, 17.464050
100.000000, 17.820450
100.000000, 18.180450
100.000000, 18.544050
100.000000, 18.911250
100.000000, 19.282050
100.000000, 19.656450
100.000000, 20.034450
100.000000, 20.416050
100.000000, 20.801250
100.000000, 21.190050
100.000000, 21.582450
100.000000, 21.978450
100.000000, 22.378050
100.000000, 22.781250
100.000000, 23.188050
100.000000, 23.598450
100.000000, 24.012450
100.000000, 24.430050
100.000000, 24.851250
100.000000, 25.276050
100.000000, 25.704450
100.000000, 26.136450
100.000000, 26.572050
100.000000, 27.011250
100.000000, 27.454050
100.000000, 27.900450
100.000000, 28.350450
100.000000, 28.804050
100.000000, 29.261250
100.000000, 29.722050
100.000000, 30.186450
100.000000, 30.654450
100.000000, 31.126050
100.000000, 31.601250
100.000000, 32.080050
100.000000, 32.562450
100.000000, 33.048450
100.000000, 33.538050
100.000000, 34.031250
100.000000, 34.528050
100.000000, 35.028450
100.000000, 35.532450
100.000000, 36.040050
100.000000, 36.551250
100.000000, 37.066050
100.000000, 37.584450
100.000000, 38.106450
100.000000, 38.632050
100.000000, 39.161250
100.000000, 39.694050
100.000000, 40.230450
100.000000, 40.770450
100.000000, 41.314050
100.000000, 41.861250
100.000000, 42.412050
100.000000, 42.966450
100.000000, 43.524450
100.000000, 44.086050
100.000000, 44.651250
100.000000, 45.220050
100.000000, 45.792450
100.000000, 46.368450
100.000000, 46.948050
100.000000, 47.531250
100.000000, 48.118050
100.000000, 48.708450
100.000000, 49.302450
100.000000, 49.900050
100.000000, 50.501250
100.000000, 51.106050
100.000000, 51.714450
100.000000, 52.326450
100.000000, 52.942050
100.000000, 53.561250
100.000000, 54.184050
100.000000, 54.810450
100.000000, 55.440450
100.000000, 56.074050
100.000000, 56.711250
100.000000, 57.352050
100.000000, 57.996450
100.000000, 58.644450
100.000000, 59.296050
100.000000, 59.951250
100.000000, 60.610050
100.000000, 61.272450
100.000000, 61.938450
100.000000, 62.608050
100.000000, 63.281250
100.000000, 63.958050
100.000000, 64.638450
100.000000, 65.322450
100.000000, 66.010050
100.000000, 66.701250
100.000000, 67.396050
100.000000, 68.094450
100.000000, 68.796450
100.000000, 69.502050
100.000000, 70.211250
100.000000, 70.924050
100.000000, 71.640450
100.000000, 72.360450
100.000000, 73.084050
100.000000, 73.811250
100.000000, 74.542050
100.000000, 75.276450
100.000000, 76.014450
100.000000, 76.756050
100.000000, 77.501250
100.000000, 78.250050
100.000000, 79.002450
100.000000, 79.758450
100.000000, 80.518050
100.000000, 81.281250
100.000000, 82.048050
100.000000, 82.818450
100.000000, 83.592450
100.000000, 84.370050
100.000000, 85.151250
100.000000, 85.936050
100.000000, 86.724450
100.000000, 87.516450
100.000000, 88.312050
100.000000, 89.111250
100.000000, 89.914050
100.000000, 90.720450
100.000000, 91.530450
100.000000, 92.344050
100.000000, 93.161250
100.000000, 93.982050
100.000000, 94.806450
100.000000, 95.634450
100.000000, 96.466050
100.000000, 97.301250
100.000000, 98.140050
100.000000, 98.982450
100.000000, 99.828450
100.000000, 100.678050
100.000000, 101.531250
100.000000, 102.388050
100.000000, 103.248450
100.000000, 104.112450
100.000000, 104.980050
100.000000, 105.851250
100.000000, 106.726050
100.000000, 107.604450
100.000000, 108.486450
100.000000, 109.372050
100.000000, 110.261250
100.000000, 111.154050
100.000000, 112.050450
100.000000, 112.950450
100.000000, 113.854050
100.000000, 114.761250
100.000000, 115.672050
100.000000, 116.586450
100.000000, 117.504450
100.000000, 118.426050
100.000000, 119.351250
100.000000, 120.280050
100.000000, 121.212450
100.000000, 122.148450
100.000000, 123.088050
100.000000, 124.031250
100.000000, 124.978050
100.000000, 125.928450
100.000000, 126.882450
100.000000, 127.840050
100.000000, 128.801250
100.000000, 129.766050
100.000000, 130.734450
100.000000, 131.706450
100.000000, 132.682050
100.000000, 133.661250
100.000000, 134.644050
100.000000, 135.630450
100.000000, 136.620450
100.000000, 137.614050
100.000000, 138.611250
100.000000, 139.612050
100.000000, 140.616450
100.000000, 141.624450
100.000000, 142.636050
100.000000, 143.651250
100.000000, 144.670050
100.000000, 145.692450
100.000000, 146.718450
100.000000, 147.748050
100.000000, 148.781250
100.000000, 149.818050
100.000000, 150.858450
100.000000, 151.902450
100.000000, 152.950050
100.000000, 154.001250
100.000000, 155.056050
100.000000, 156.114450
100.000000, 157.176450
100.000000, 158.242050
100.000000, 159.311250
100.000000, 160.384050
100.000000, 161.460450
100.000000, 162.540450
100.000000, 163.624050
100.000000, 164.711250
100.000000, 165.802050
100.000000, 166.896450
100.000000, 167.994450
100.000000, 169.096050
100.000000, 170.201250
100.000000, 171.310050
100.000000, 172.422450
100.000000, 173.538450
100.000000, 174.658050
100.000000, 175.781250
100.000000, 176.908050
100.000000, 178.038450
100.000000, 179.172450
100.000000, 180.310050
100.000000, 181.451250
100.000000, 182.596050
100.000000, 183.744450
100.000000, 184.896450
100.000000, 186.052050
100.000000, 187.211250
100.000000, 188.374050
100.000000, 189.540450
100.000000, 190.710450
100.000000, 191.884050
100.000000, 193.061250
100.000000, 194.242050
100.000000, 195.426450
100.000000, 196.614450
100.000000, 197.806050
100.000000, 199.001250
100.000000, 200.200050
100.000000, 201.402450
100.000000, 202.608450
100.000000, 203.818050
100.000000, 205.031250
100.000000, 206.248050
100.000000, 207.468450
100.000000, 208.692450
100.000000, 209.920050
100.000000, 211.151250
100.000000, 212.386050
100.000000, 213.624450
100.000000, 214.866450
100.000000, 216.112050
100.000000, 217.361250
100.000000, 218.614050
100.000000, 219.870450
100.000000, 221.130450
100.000000, 222.394050
100.000000, 223.661250
100.000000, 224.932050
100.000000, 226.206450
100.000000, 227.484450
100.000000, 228.766050
100.000000, 230.051250
100.000000, 231.340050
100.000000, 232.632450
100.000000, 233.928450
100.000000, 235.228050
100.000000, 236.531250
100.000000, 237.838050
100.000000, 239.148450
100.000000, 240.462450
100.000000, 241.780050
100.000000, 243.101250
100.000000, 244.426050
100.000000, 245.754450
100.000000, 247.086450
100.000000, 248.422050
100.000000, 249.761250
100.000000, 251.104050
100.000000, 252.450450
100.000000, 253.800450
100.000000, 255.154050
100.000000, 256.511250
100.000000, 257.872050
100.000000, 259.236450
100.000000, 260.604450
100.000000, 261.976050
100.000000, 263.351250
100.000000, 264.730050
100.000000, 266.112450
100.000000, 267.498450
100.000000, 268.888050
100.000000, 270.281250
100.000000, 271.678050
100.000000, 273.078450
100.000000, 274.482450
100.000000, 275.890050
100.000000, 277.301250
100.000000, 278.716050
100.000000, 280.134450
100.000000, 281.556450
100.000000, 282.982050
100.000000, 284.411250
100.000000, 285.844050
100.000000, 287.280450
100.000000, 288.720450
100.000000, 290.164050
100.000000, 291.611250
100.000000, 293.062050
100.000000, 294.516450
100.000000, 295.974450
100.000000, 297.436050
100.000000, 298.901250
100.000000, 300.370050
100.000000, 301.842450
100.000000, 303.318450
100.000000, 304.798050
100.000000, 306.281250
100.000000, 307.768050
100.000000, 309.258450
100.000000, 310.752450
100.000000, 312.250050
100.000000, 313.751250
100.000000, 315.256050
100.000000, 316.764450
100.000000, 318.276450
100.000000, 319.792050
100.000000, 321.311250
100.000000, 322.834050
100.000000, 324.360450
100.000000, 325.890450
100.000000, 327.424050
100.000000, 328.961250
100.000000, 330.502050
100.000000, 332.046450
100.000000, 333.594450
100.000000, 335.146050
100.000000, 336.701250
100.000000, 338.260050
100.000000, 339.822450
100.000000, 341.388450
100.000000, 342.958050
100.000000, 344.531250
100.000000, 346.108050
100.000000, 347.688450
100.000000, 349.272450
100.000000, 350.860050
100.000000, 352.451250
100.000000, 354.046050
100.000000, 355.644450
100.000000, 357.246450
100.000000, 358.852050
100.000000, 0.461250
100.000000, 2.074050
100.000000, 3.690450
100.000000, 5.310450
100.000000, 6.934050
100.000000, 8.561250
100.000000, 10.192050
100.000000, 11.826450
100.000000, 13.464450
100.000000, 15.106050
100.000000, 16.751250
100.000000, 18.400050
100.000000, 20.052450
100.000000, 21.708450
100.000000, 23.368050
100.000000, 25.031250
100.000000, 26.698050
100.000000, 28.368450
100.000000, 30.042450
100.000000, 31.720050
100.000000, 33.401250
100.000000, 35.086050
100.000000, 36.774450
100.000000, 38.466450
100.000000, 40.162050
100.000000, 41.861250
100.000000, 43.564050
100.000000, 45.270450
100.000000, 46.980450
100.000000, 48.694050
100.000000, 50.411250
100.000000, 52.132050
100.000000, 53.856450
100.000000, 55.584450
100.000000, 57.316050
100.000000, 59.051250
100.000000, 60.790050
100.000000, 62.532450
100.000000, 64.278450
100.000000, 66.028050
100.000000, 67.781250
100.000000, 69.538050
100.000000, 71.298450
100.000000, 73.062450
100.000000, 74.830050
100.000000, 76.601250
100.000000, 78.376050
100.000000, 80.154450
100.000000, 81.936450
100.000000, 83.722050
100.000000, 85.511250
100.000000, 87.304050
100.000000, 89.100450
100.000000, 90.900450
100.000000, 92.704050
100.000000, 94.511250
100.000000, 96.322050
100.000000, 98.136450
100.000000, 99.954450
100.000000, 101.776050
100.000000, 103.601250
100.000000, 105.430050
100.000000, 107.262450
100.000000, 109.098450
100.000000, 110.938050
100.000000, 112.781250
100.000000, 114.628050
100.000000, 116.478450
100.000000, 118.332450
100.000000, 120.190050
100.000000, 122.051250
100.000000, 123.916050
100.000000, 125.784450
100.000000, 127.656450
100.000000, 129.532050
100.000000, 131.411250
100.000000, 133.294050
100.000000, 135.180450
100.000000, 137.070450
100.000000, 138.964050
100.000000, 140.861250
100.000000, 142.762050
100.000000, 144.666450
100.000000, 146.574450
100.000000, 148.486050
100.000000, 150.401250
100.000000, 152.320050
100.000000, 154.242450
100.000000, 156.168450
100.000000, 158.098050
100.000000, 160.031250
100.000000, 161.968050
100.000000, 163.908450
100.000000, 165.852450
100.000000, 167.800050
100.000000, 169.751250
100.000000, 171.706050
100.000000, 173.664450
100.000000, 175.626450
100.000000, 177.592050
100.000000, 179.561250
100.000000, 181.534050
100.000000, 183.510450
100.000000, 185.490450
100.000000, 187.474050
100.000000, 189.461250
100.000000, 191.452050
100.000000, 193.446450
100.000000, 195.444450
100.000000, 197.446050
100.000000, 199.451250
100.000000, 201.460050
100.000000, 203.472450
100.000000, 205.488450
100.000000, 207.508050
100.000000, 209.531250
100.000000, 211.558050
100.000000, 213.588450
100.000000, 215.622450
100.000000, 217.660050
100.000000, 219.701250
100.000000, 221.746050
100.000000, 223.794450
100.000000, 225.846450
100.000000, 227.902050
100.000000, 229.961250
100.000000, 232.024050
100.000000, 234.090450
100.000000, 236.160450
100.000000, 238.234050
100.000000, 240.311250
100.000000, 242.392050
100.000000, 244.476450
100.000000, 246.564450
100.000000, 248.656050
100.000000, 250.751250
100.000000, 252.850050
100.000000, 254.952450
100.000000, 257.058450
100.000000, 259.168050
100.000000, 261.281250
100.000000, 263.398050
100.000000, 265.518450
100.000000, 267.642450
100.000000, 269.770050
100.000000, 271.901250
100.000000, 274.036050
100.000000, 276.174450
100.000000, 278.316450
100.000000, 280.462050
100.000000, 282.611250
100.000000, 284.764050
100.000000, 286.920450
100.000000, 289.080450
100.000000, 291.244050
100.000000, 293.411250
100.000000, 295.582050
100.000000, 297.756450
100.000000, 299.934450
100.000000, 302.116050
100.000000, 304.301250
100.000000, 306.490050
100.000000, 308.682450
100.000000, 310.878450
100.000000, 313.078050
100.000000, 315.281250
100.000000, 317.488050
100.000000, 319.698450
100.000000, 321.912450
100.000000, 324.130050
100.000000, 326.351250
100.000000, 328.576050
100.000000, 330.804450
100.000000, 333.036450
100.000000, 335.272050
100.000000, 337.511250
100.000000, 339.754050
100.000000, 342.000450
100.000000, 344.250450
100.000000, 346.504050
100.000000, 348.761250
100.000000, 351.022050
100.000000, 353.286450
100.000000, 355.554450
100.000000, 357.826050
100.000000, 0.101250
100.000000, 2.380050
100.000000, 4.662450
100.000000, 6.948450
100.000000, 9.238050
100.000000, 11.531250
100.000000, 13.828050
100.000000, 16.128450
100.000000, 18.432450
100.000000, 20.740050
100.000000, 23.051250
100.000000, 25.366050
100.000000, 27.684450
100.000000, 30.006450
100.000000, 32.332050
100.000000, 34.661250
100.000000, 36.994050
100.000000, 39.330450
100.000000, 41.670450
100.000000, 44.014050
100.000000, 46.361250
100.000000, 48.712050
100.000000, 51.066450
100.000000, 53.424450
100.000000, 55.786050
100.000000, 58.151250
100.000000, 60.520050
100.000000, 62.892450
100.000000, 65.268450
100.000000, 67.648050
100.000000, 70.031250
100.000000, 72.418050
100.000000, 74.808450
100.000000, 77.202450
100.000000, 79.600050
100.000000, 82.001250
100.000000, 84.406050
100.000000, 86.814450
100.000000, 89.226450
100.000000, 91.642050
100.000000, 94.061250
100.000000, 96.484050
100.000000, 98.910450
100.000000, 101.340450
100.000000, 103.774050
100.000000, 106.211250
100.000000, 108.652050
100.000000, 111.096450
100.000000, 113.544450
100.000000, 115.996050
100.000000, 118.451250
100.000000, 120.910050
100.000000, 123.372450
100.000000, 125.838450
100.000000, 128.308050
100.000000, 130.781250
100.000000, 133.258050
100.000000, 135.738450
100.000000, 138.222450
100.000000, 140.710050
100.000000, 143.201250
100.000000, 145.696050
100.000000, 148.194450
100.000000, 150.696450
100.000000, 153.202050
100.000000, 155.711250
100.000000, 158.224050
100.000000, 160.740450
100.000000, 163.260450
100.000000, 165.784050
100.000000, 168.311250
100.000000, 170.842050
100.000000, 173.376450
100.000000, 175.914450
100.000000, 178.456050
100.000000, 181.001250
100.000000, 183.550050
100.000000, 186.102450
100.000000, 188.658450
100.000000, 191.218050
100.000000, 193.781250
100.000000, 196.348050
100.000000, 198.918450
100.000000, 201.492450
100.000000, 204.070050
100.000000, 206.651250
100.000000, 209.236050
100.000000, 211.824450
100.000000, 214.416450
100.000000, 217.012050
100.000000, 219.611250
100.000000, 222.214050
100.000000, 224.820450
100.000000, 227.430450
100.000000, 230.044050
100.000000, 232.661250
100.000000, 235.282050
100.000000, 237.906450
100.000000, 240.534450
100.000000, 243.166050
100.000000, 245.801250
100.000000, 248.440050
100.000000, 251.082450
100.000000, 253.728450
100.000000, 256.378050
100.000000, 259.031250
100.000000, 261.688050
100.000000, 264.348450
100.000000, 267.012450
100.000000, 269.680050
100.000000, 272.351250
100.000000, 275.026050
100.000000, 277.704450
100.000000, 280.386450
100.000000, 283.072050
100.000000, 285.761250
100.000000, 288.454050
100.000000, 291.150450
100.000000, 293.850450
100.000000, 296.554050
100.000000, 299.261250
100.000000, 301.972050
100.000000, 304.686450
100.000000, 307.404450
100.000000, 310.126050
100.000000, 312.851250
100.000000, 315.580050
100.000000, 318.312450
100.000000, 321.048450
100.000000, 323.788050
100.000000, 326.531250
100.000000, 329.278050
100.000000, 332.028450
100.000000, 334.782450
100.000000, 337.540050
100.000000, 340.301250
100.000000, 343.066050
100.000000, 345.834450
100.000000, 348.606450
100.000000, 351.382050
100.000000, 354.161250
100.000000, 356.944050
100.000000, 359.730450
100.000000, 2.520450
100.000000, 5.314050
100.000000, 8.111250
100.000000, 10.912050
100.000000, 13.716450
100.000000, 16.524450
100.000000, 19.336050
100.000000, 22.151250
100.000000, 24.970050
100.000000, 27.792450
100.000000, 30.618450
100.000000, 33.448050
100.000000, 36.281250
100.000000, 39.118050
100.000000, 41.958450
100.000000, 44.802450
100.000000, 47.650050
100.000000, 50.501250
100.000000, 53.356050
100.000000, 56.214450
100.000000, 59.076450
100.000000, 61.942050
100.000000, 64.811250
100.000000, 67.684050
100.000000, 70.560450
100.000000, 73.440450
100.000000, 76.324050
100.000000, 79.211250
100.000000, 82.102050
100.000000, 84.996450
100.000000, 87.894450
100.000000, 90.796050
100.000000, 93.701250
100.000000, 96.610050
100.000000, 99.522450
100.000000, 102.438450
100.000000, 105.358050
100.000000, 108.281250
100.000000, 111.208050
100.000000, 114.138450
100.000000, 117.072450
100.000000, 120.010050
100.000000, 122.951250
100.000000, 125.896050
100.000000, 128.844450
100.000000, 131.796450
100.000000, 134.752050
100.000000, 137.711250
100.000000, 140.674050
100.000000, 143.640450
100.000000, 146.610450
100.000000, 149.584050
100.000000, 152.561250
100.000000, 155.542050
100.000000, 158.526450
100.000000, 161.514450
100.000000, 164.506050
100.000000, 167.501250
100.000000, 170.500050
100.000000, 173.502450
100.000000, 176.508450
100.000000, 179.518050
100.000000, 182.531250
100.000000, 185.548050
100.000000, 188.568450
100.000000, 191.592450
100.000000, 194.620050
100.000000, 197.651250
100.000000, 200.686050
100.000000, 203.724450
100.000000, 206.766450
100.000000, 209.812050
100.000000, 212.861250
100.000000, 215.914050
100.000000, 218.970450
100.000000, 222.030450
100.000000, 225.094050
100.000000, 228.161250
100.000000, 231.232050
100.000000, 234.306450
100.000000, 237.384450
100.000000, 240.466050
100.000000, 243.551250
100.000000, 246.640050
100.000000, 249.732450
100.000000, 252.828450
100.000000, 255.928050
100.000000, 259.031250
100.000000, 262.138050
100.000000, 265.248450
100.000000, 268.362450
100.000000, 271.480050
100.000000, 274.601250
100.000000, 277.726050
100.000000, 280.854450
100.000000, 283.986450
100.000000, 287.122050
100.000000, 290.261250
100.000000, 293.404050
100.000000, 296.550450
100.000000, 299.700450
100.000000, 302.854050
100.000000, 306.011250
100.000000, 309.172050
100.000000, 312.336450
100.000000, 315.504450
100.000000, 318.676050
100.000000, 321.851250
100.000000, 325.030050
100.000000, 328.212450
100.000000, 331.398450
100.000000, 334.588050
100.000000, 337.781250
100.000000, 340.978050
100.000000, 344.178450
100.000000, 347.382450
100.000000, 350.590050
100.000000, 353.801250
100.000000, 357.016050
100.000000, 0.234450
100.000000, 3.456450
100.000000, 6.682050
100.000000, 9.911250
100.000000, 13.144050
100.000000, 16.380450
100.000000, 19.620450
100.000000, 22.864050
100.000000, 26.111250
100.000000, 29.362050
100.000000, 32.616450
100.000000, 35.874450
100.000000, 39.136050
100.000000, 42.401250
100.000000, 45.670050
100.000000, 48.942450
100.000000, 52.218450
100.000000, 55.498050
100.000000, 58.781250
100.000000, 62.068050
100.000000, 65.358450
100.000000, 68.652450
100.000000, 71.950050
100.000000, 75.251250
100.000000, 78.556050
100.000000, 81.864450
100.000000, 85.176450
100.000000, 88.492050
100.000000, 91.811250
100.000000, 95.134050
100.000000, 98.460450
100.000000, 101.790450
100.000000, 105.124050
100.000000, 108.461250
100.000000, 111.802050
100.000000, 115.146450
100.000000, 118.494450
100.000000, 121.846050
100.000000, 125.201250
100.000000, 128.560050
100.000000, 131.922450
100.000000, 135.288450
100.000000, 138.658050
100.000000, 142.031250
100.000000, 145.408050
100.000000, 148.788450
100.000000, 152.172450
100.000000, 155.560050
100.000000, 158.951250
100.000000, 162.346050
100.000000, 165.744450
100.000000, 169.146450
100.000000, 172.552050
100.000000, 175.961250
100.000000, 179.374050
100.000000, 182.790450
100.000000, 186.210450
100.000000, 189.634050
100.000000, 193.061250
100.000000, 196.492050
100.000000, 199.926450
100.000000, 203.364450
100.000000, 206.806050
100.000000, 210.251250
100.000000, 213.700050
100.000000, 217.152450
100.000000, 220.608450
100.000000, 224.068050
100.000000, 227.531250
100.000000, 230.998050
100.000000, 234.468450
100.000000, 237.942450
100.000000, 241.420050
100.000000, 244.901250
100.000000, 248.386050
100.000000, 251.874450
100.000000, 255.366450
100.000000, 258.862050
100.000000, 262.361250
100.000000, 265.864050
100.000000, 269.370450
100.000000, 272.880450
100.000000, 276.394050
100.000000, 279.911250
100.000000, 283.432050
100.000000, 286.956450
100.000000, 290.484450
100.000000, 294.016050
100.000000, 297.551250
100.000000, 301.090050
100.000000, 304.632450
100.000000, 308.178450
100.000000, 311.728050
100.000000, 315.281250
100.000000, 318.838050
100.000000, 322.398450
100.000000, 325.962450
100.000000, 329.530050
100.000000, 333.101250
100.000000, 336.676050
100.000000, 340.254450
100.000000, 343.836450
100.000000, 347.422050
100.000000, 351.011250
100.000000, 354.604050
100.000000, 358.200450
100.000000, 1.800450
100.000000, 5.404050
100.000000, 9.011250
100.000000, 12.622050
100.000000, 16.236450
100.000000, 19.854450
100.000000, 23.476050
100.000000, 27.101250
100.000000, 30.730050
100.000000, 34.362450
100.000000, 37.998450
100.000000, 41.638050
100.000000, 45.281250
100.000000, 48.928050
100.000000, 52.578450
100.000000, 56.232450
100.000000, 59.890050
100.000000, 63.551250
100.000000, 67.216050
100.000000, 70.884450
100.000000, 74.556450
100.000000, 78.232050
100.000000, 81.911250
100.000000, 85.594050
100.000000, 89.280450
100.000000, 92.970450
100.000000, 96.664050
100.000000, 100.361250
100.000000, 104.062050
100.000000, 107.766450
100.000000, 111.474450
100.000000, 115.186050
100.000000, 118.901250
100.000000, 122.620050
100.000000, 126.342450
100.000000, 130.068450
100.000000, 133.798050
100.000000, 137.531250
100.000000, 141.268050
100.000000, 145.008450
100.000000, 148.752450
100.000000, 152.500050
100.000000, 156.251250
100.000000, 160.006050
100.000000, 163.764450
100.000000, 167.526450
100.000000, 171.292050
100.000000, 175.061250
100.000000, 178.834050
100.000000, 182.610450
100.000000, 186.390450
100.000000, 190.174050
100.000000, 193.961250
100.000000, 197.752050
100.000000, 201.546450
100.000000, 205.344450
100.000000, 209.146050
100.000000, 212.951250
100.000000, 216.760050
100.000000, 220.572450
100.000000, 224.388450
100.000000, 228.208050
100.000000, 232.031250
100.000000, 235.858050
100.000000, 239.688450
100.000000, 243.522450
100.000000, 247.360050
100.000000, 251.201250
100.000000, 255.046050
100.000000, 258.894450
100.000000, 262.746450
100.000000, 266.602050
100.000000, 270.461250
100.000000, 274.324050
100.000000, 278.190450
100.000000, 282.060450
100.000000, 285.934050
100.000000, 289.811250
100.000000, 293.692050
100.000000, 297.576450
100.000000, 301.464450
100.000000, 305.356050
100.000000, 309.251250
100.000000, 313.150050
100.000000, 317.052450
100.000000, 320.958450
100.000000, 324.868050
100.000000, 328.781250
100.000000, 332.698050
100.000000, 336.618450
100.000000, 340.542450
100.000000, 344.470050
100.000000, 348.401250
100.000000, 352.336050
100.000000, 356.274450
100.000000, 0.216450
100.000000, 4.162050
100.000000, 8.111250
100.000000, 12.064050
100.000000, 16.020450
100.000000, 19.980450
100.000000, 23.944050
100.000000, 27.911250
100.000000, 31.882050
100.000000, 35.856450
100.000000, 39.834450
100.000000, 43.816050
100.000000, 47.801250
100.000000, 51.790050
100.000000, 55.782450
100.000000, 59.778450
100.000000, 63.778050
100.000000, 67.781250
100.000000, 71.788050
100.000000, 75.798450
100.000000, 79.812450
100.000000, 83.830050
100.000000, 87.851250
100.000000, 91.876050
100.000000, 95.904450
100.000000, 99.936450
100.000000, 103.972050
100.000000, 108.011250
100.000000, 112.054050
100.000000, 116.100450
100.000000, 120.150450
100.000000, 124.204050
100.000000, 128.261250
100.000000, 132.322050
100.000000, 136.386450
100.000000, 140.454450
100.000000, 144.526050
100.000000, 148.601250
100.000000, 152.680050
100.000000, 156.762450
100.000000, 160.848450
100.000000, 164.938050
100.000000, 169.031250
100.000000, 173.128050
100.000000, 177.228450
100.000000, 181.332450
100.000000, 185.440050
100.000000, 189.551250
100.000000, 193.666050
100.000000, 197.784450
100.000000, 201.906450
100.000000, 206.032050
100.000000, 210.161250
100.000000, 214.294050
100.000000, 218.430450
100.000000, 222.570450
100.000000, 226.714050
100.000000, 230.861250
100.000000, 235.012050
100.000000, 239.166450
100.000000, 243.324450
100.000000, 247.486050
100.000000, 251.651250
100.000000, 255.820050
100.000000, 259.992450
100.000000, 264.168450
100.000000, 268.348050
100.000000, 272.531250
100.000000, 276.718050
100.000000, 280.908450
100.000000, 285.102450
100.000000, 289.300050
100.000000, 293.501250
100.000000, 297.706050
100.000000, 301.914450
100.000000, 306.126450
100.000000, 310.342050
100.000000, 314.561250
100.000000, 318.784050
100.000000, 323.010450
100.000000, 327.240450
100.000000, 331.474050
100.000000, 335.711250
100.000000, 339.952050
100.000000, 344.196450
100.000000, 348.444450
100.000000, 352.696050
100.000000, 356.951250
100.000000, 1.210050
100.000000, 5.472450
100.000000, 9.738450
100.000000, 14.008050
100.000000, 18.281250
100.000000, 22.558050
100.000000, 26.838450
100.000000, 31.122450
100.000000, 35.410050
100.000000, 39.701250
100.000000, 43.996050
100.000000, 48.294450
100.000000, 52.596450
100.000000, 56.902050
100.000000, 61.211250
100.000000, 65.524050
100.000000, 69.840450
100.000000, 74.160450
100.000000, 78.484050
100.000000, 82.811250
100.000000, 87.142050
100.000000, 91.476450
100.000000, 95.814450
100.000000, 100.156050
100.000000, 104.501250
100.000000, 108.850050
100.000000, 113.202450
100.000000, 117.558450
100.000000, 121.918050
100.000000, 126.281250
100.000000, 130.648050
100.000000, 135.018450
100.000000, 139.392450
100.000000, 143.770050
100.000000, 148.151250
100.000000, 152.536050
100.000000, 156.924450
100.000000, 161.316450
100.000000, 165.712050
100.000000, 170.111250
100.000000, 174.514050
100.000000, 178.920450
100.000000, 183.330450
100.000000, 187.744050
100.000000, 192.161250
100.000000, 196.582050
100.000000, 201.006450
100.000000, 205.434450
100.000000, 209.866050
100.000000, 214.301250
100.000000, 218.740050
100.000000, 223.182450
100.000000, 227.628450
100.000000, 232.078050
100.000000, 236.531250
100.000000, 240.988050
100.000000, 245.448450
100.000000, 249.912450
100.000000, 254.380050
100.000000, 258.851250
100.000000, 263.326050
100.000000, 267.804450
100.000000, 272.286450
100.000000, 276.772050
100.000000, 281.261250
100.000000, 285.754050
100.000000, 290.250450
100.000000, 294.750450
100.000000, 299.254050
100.000000, 303.761250
100.000000, 308.272050
100.000000, 312.786450
100.000000, 317.304450
100.000000, 321.826050
100.000000, 326.351250
100.000000, 330.880050
100.000000, 335.412450
100.000000, 339.948450
100.000000, 344.488050
100.000000, 349.031250
100.000000, 353.578050
100.000000, 358.128450
100.000000, 2.682450
100.000000, 7.240050
100.000000, 11.801250
100.000000, 16.366050
100.000000, 20.934450
100.000000, 25.506450
100.000000, 30.082050
100.000000, 34.661250
100.000000, 39.244050
100.000000, 43.830450
100.000000, 48.420450
100.000000, 53.014050
100.000000, 57.611250
100.000000, 62.212050
100.000000, 66.816450
100.000000, 71.424450
100.000000, 76.036050
100.000000, 80.651250
100.000000, 85.270050
100.000000, 89.892450
100.000000, 94.518450
100.000000, 99.148050
100.000000, 103.781250
100.000000, 108.418050
100.000000, 113.058450
100.000000, 117.702450
100.000000, 122.350050
100.000000, 127.001250
100.000000, 131.656050
100.000000, 136.314450
100.000000, 140.976450
100.000000, 145.642050
100.000000, 150.311250
100.000000, 154.984050
100.000000, 159.660450
100.000000, 164.340450
100.000000, 169.024050
100.000000, 173.711250
100.000000, 178.402050
100.000000, 183.096450
100.000000, 187.794450
100.000000, 192.496050
100.000000, 197.201250
100.000000, 201.910050
100.000000, 206.622450
100.000000, 211.338450
100.000000, 216.058050
100.000000, 220.781250
100.000000, 225.508050
100.000000, 230.238450
100.000000, 234.972450
100.000000, 239.710050
100.000000, 244.451250
100.000000, 249.196050
100.000000, 253.944450
100.000000, 258.696450
100.000000, 263.452050
100.000000, 268.211250
100.000000, 272.974050
100.000000, 277.740450
100.000000, 282.510450
100.000000, 287.284050
100.000000, 292.061250
100.000000, 296.842050
100.000000, 301.626450
100.000000, 306.414450
100.000000, 311.206050
100.000000, 316.001250
100.000000, 320.800050
100.000000, 325.602450
100.000000, 330.408450
100.000000, 335.218050
100.000000, 340.031250
100.000000, 344.848050
100.000000, 349.668450
100.000000, 354.492450
100.000000, 359.320050
100.000000, 4.151250
100.000000, 8.986050
100.000000, 13.824450
100.000000, 18.666450
100.000000, 23.512050
100.000000, 28.361250
100.000000, 33.214050
100.000000, 38.070450
100.000000, 42.930450
100.000000, 47.794050
100.000000, 52.661250
100.000000, 57.532050
100.000000, 62.406450
100.000000, 67.284450
100.000000, 72.166050
100.000000, 77.051250
100.000000, 81.940050
100.000000, 86.832450
100.000000, 91.728450
100.000000, 96.628050
100.000000, 101.531250
100.000000, 106.438050
100.000000, 111.348450
100.000000, 116.262450
100.000000, 121.180050
100.000000, 126.101250
100.000000, 131.026050
100.000000, 135.954450
100.000000, 140.886450
100.000000, 145.822050
100.000000, 150.761250
100.000000, 155.704050
100.000000, 160.650450
100.000000, 165.600450
100.000000, 170.554050
100.000000, 175.511250
100.000000, 180.472050
100.000000, 185.436450
100.000000, 190.404450
100.000000, 195.376050
100.000000, 200.351250
100.000000, 205.330050
100.000000, 210.312450
100.000000, 215.298450
100.000000, 220.288050
100.000000, 225.281250
100.000000, 230.278050
100.000000, 235.278450
100.000000, 240.282450
100.000000, 245.290050
100.000000, 250.301250
100.000000, 255.316050
100.000000, 260.334450
100.000000, 265.356450
100.000000, 270.382050
100.000000, 275.411250
100.000000, 280.444050
100.000000, 285.480450
100.000000, 290.520450
100.000000, 295.564050
100.000000, 300.611250
100.000000, 305.662050
100.000000, 310.716450
100.000000, 315.774450
100.000000, 320.836050
100.000000, 325.901250
100.000000, 330.970050
100.000000, 336.042450
100.000000, 341.118450
100.000000, 346.198050
100.000000, 351.281250
100.000000, 356.368050
100.000000, 1.458450
100.000000, 6.552450
100.000000, 11.650050
100.000000, 16.751250
100.000000, 21.856050
100.000000, 26.964450
100.000000, 32.076450
100.000000, 37.192050
100.000000, 42.311250
100.000000, 47.434050
100.000000, 52.560450
100.000000, 57.690450
100.000000, 62.824050
100.000000, 67.961250
100.000000, 73.102050
100.000000, 78.246450
100.000000, 83.394450
100.000000, 88.546050
100.000000, 93.701250
100.000000, 98.860050
100.000000, 104.022450
100.000000, 109.188450
100.000000, 114.358050
100.000000, 119.531250
100.000000, 124.708050
100.000000, 129.888450
100.000000, 135.072450
100.000000, 140.260050
100.000000, 145.451250
100.000000, 150.646050
100.000000, 155.844450
100.000000, 161.046450
100.000000, 166.252050
100.000000, 171.461250
100.000000, 176.674050
100.000000, 181.890450
100.000000, 187.110450
100.000000, 192.334050
100.000000, 197.561250
100.000000, 202.792050
100.000000, 208.026450
100.000000, 213.264450
100.000000, 218.506050
100.000000, 223.751250
100.000000, 229.000050
100.000000, 234.252450
100.000000, 239.508450
100.000000, 244.768050
100.000000, 250.031250
100.000000, 255.298050
100.000000, 260.568450
100.000000, 265.842450
100.000000, 271.120050
100.000000, 276.401250
100.000000, 281.686050
100.000000, 286.974450
100.000000, 292.266450
100.000000, 297.562050
100.000000, 302.861250
100.000000, 308.164050
100.000000, 313.470450
100.000000, 318.780450
100.000000, 324.094050
100.000000, 329.411250
100.000000, 334.732050
100.000000, 340.056450
100.000000, 345.384450
100.000000, 350.716050
100.000000, 356.051250
100.000000, 1.390050
100.000000, 6.732450
100.000000, 12.078450
100.000000, 17.428050
100.000000, 22.781250
100.000000, 28.138050
100.000000, 33.498450
100.000000, 38.862450
100.000000, 44.230050
100.000000, 49.601250
100.000000, 54.976050
100.000000, 60.354450
100.000000, 65.736450
100.000000, 71.122050
100.000000, 76.511250
100.000000, 81.904050
100.000000, 87.300450
100.000000, 92.700450
100.000000, 98.104050
100.000000, 103.511250
100.000000, 108.922050
100.000000, 114.336450
100.000000, 119.754450
100.000000, 125.176050
100.000000, 130.601250
100.000000, 136.030050
100.000000, 141.462450
100.000000, 146.898450
100.000000, 152.338050
100.000000, 157.781250
100.000000, 163.228050
100.000000, 168.678450
100.000000, 174.132450
100.000000, 179.590050
100.000000, 185.051250
100.000000, 190.516050
100.000000, 195.984450
100.000000, 201.456450
100.000000, 206.932050
100.000000, 212.411250
100.000000, 217.894050
100.000000, 223.380450
100.000000, 228.870450
100.000000, 234.364050
100.000000, 239.861250
100.000000, 245.362050
100.000000, 250.866450
100.000000, 256.374450
100.000000, 261.886050
100.000000, 267.401250
100.000000, 272.920050
100.000000, 278.442450
100.000000, 283.968450
100.000000, 289.498050
100.000000, 295.031250
100.000000, 300.568050
100.000000, 306.108450
100.000000, 311.652450
100.000000, 317.200050
100.000000, 322.751250
100.000000, 328.306050
100.000000, 333.864450
100.000000, 339.426450
100.000000, 344.992050
100.000000, 350.561250
100.000000, 356.134050
100.000000, 1.710450
100.000000, 7.290450
100.000000, 12.874050
100.000000, 18.461250
100.000000, 24.052050
100.000000, 29.646450
100.000000, 35.244450
100.000000, 40.846050
100.000000, 46.451250
100.000000, 52.060050
100.000000, 57.672450
100.000000, 63.288450
100.000000, 68.908050
100.000000, 74.531250
100.000000, 80.158050
100.000000, 85.788450
100.000000, 91.422450
100.000000, 97.060050
100.000000, 102.701250
100.000000, 108.346050
100.000000, 113.994450
100.000000, 119.646450
100.000000, 125.302050
100.000000, 130.961250
100.000000, 136.624050
100.000000, 142.290450
100.000000, 147.960450
100.000000, 153.634050
100.000000, 159.311250
100.000000, 164.992050
100.000000, 170.676450
100.000000, 176.364450
100.000000, 182.056050
100.000000, 187.751250
100.000000, 193.450050
100.000000, 199.152450
100.000000, 204.858450
100.000000, 210.568050
100.000000, 216.281250
100.000000, 221.998050
100.000000, 227.718450
100.000000, 233.442450
100.000000, 239.170050
100.000000, 244.901250
100.000000, 250.636050
100.000000, 256.374450
100.000000, 262.116450
100.000000, 267.862050
100.000000, 273.611250
100.000000, 279.364050
100.000000, 285.120450
100.000000, 290.880450
100.000000, 296.644050
100.000000, 302.411250
100.000000, 308.182050
100.000000, 313.956450
100.000000, 319.734450
100.000000, 325.516050
100.000000, 331.301250
100.000000, 337.090050
100.000000, 342.882450
100.000000, 348.678450
100.000000, 354.478050
100.000000, 0.281250
100.000000, 6.088050
100.000000, 11.898450
100.000000, 17.712450
100.000000, 23.530050
100.000000, 29.351250
100.000000, 35.176050
100.000000, 41.004450
100.000000, 46.836450
100.000000, 52.672050
100.000000, 58.511250
100.000000, 64.354050
100.000000, 70.200450
100.000000, 76.050450
100.000000, 81.904050
100.000000, 87.761250
100.000000, 93.622050
100.000000, 99.486450
100.000000, 105.354450
100.000000, 111.226050
100.000000, 117.101250
100.000000, 122.980050
100.000000, 128.862450
100.000000, 134.748450
100.000000, 140.638050
100.000000, 146.531250
100.000000, 152.428050
100.000000, 158.328450
100.000000, 164.232450
100.000000, 170.140050
100.000000, 176.051250
100.000000, 181.966050
100.000000, 187.884450
100.000000, 193.806450
100.000000, 199.732050
100.000000, 205.661250
100.000000, 211.594050
100.000000, 217.530450
100.000000, 223.470450
100.000000, 229.414050
100.000000, 235.361250
100.000000, 241.312050
100.000000, 247.266450
100.000000, 253.224450
100.000000, 259.186050
100.000000, 265.151250
100.000000, 271.120050
100.000000, 277.092450
100.000000, 283.068450
100.000000, 289.048050
100.000000, 295.031250
100.000000, 301.018050
100.000000, 307.008450
100.000000, 313.002450
100.000000, 319.000050
100.000000, 325.001250
100.000000, 331.006050
100.000000, 337.014450
100.000000, 343.026450
100.000000, 349.042050
100.000000, 355.061250
100.000000, 1.084050
100.000000, 7.110450
100.000000, 13.140450
100.000000, 19.174050
100.000000, 25.211250
100.000000, 31.252050
100.000000, 37.296450
100.000000, 43.344450
100.000000, 49.396050
100.000000, 55.451250
100.000000, 61.510050
100.000000, 67.572450
100.000000, 73.638450
100.000000, 79.708050
100.000000, 85.781250
100.000000, 91.858050
100.000000, 97.938450
100.000000, 104.022450
100.000000, 110.110050
100.000000, 116.201250
100.000000, 122.296050
100.000000, 128.394450
100.000000, 134.496450
100.000000, 140.602050
100.000000, 146.711250
100.000000, 152.824050
100.000000, 158.940450
100.000000, 165.060450
100.000000, 171.184050
100.000000, 177.311250
100.000000, 183.442050
100.000000, 189.576450
100.000000, 195.714450
100.000000, 201.856050
100.000000, 208.001250
100.000000, 214.150050
100.000000, 220.302450
100.000000, 226.458450
100.000000, 232.618050
100.000000, 238.781250
100.000000, 244.948050
100.000000, 251.118450
100.000000, 257.292450
100.000000, 263.470050
100.000000, 269.651250
100.000000, 275.836050
100.000000, 282.024450
100.000000, 288.216450
100.000000, 294.412050
100.000000, 300.611250
100.000000, 306.814050
100.000000, 313.020450
100.000000, 319.230450
100.000000, 325.444050
100.000000, 331.661250
100.000000, 337.882050
100.000000, 344.106450
100.000000, 350.334450
100.000000, 356.566050
100.000000, 2.801250
100.000000, 9.040050
100.000000, 15.282450
100.000000, 21.528450
100.000000, 27.778050
100.000000, 34.031250
100.000000, 40.288050
100.000000, 46.548450
100.000000, 52.812450
100.000000, 59.080050
100.000000, 65.351250
100.000000, 71.626050
100.000000, 77.904450
100.000000, 84.186450
100.000000, 90.472050
100.000000, 96.761250
100.000000, 103.054050
100.000000, 109.350450
100.000000, 115.650450
100.000000, 121.954050
100.000000, 128.261250
100.000000, 134.572050
100.000000, 140.886450
100.000000, 147.204450
100.000000, 153.526050
100.000000, 159.851250
100.000000, 166.180050
100.000000, 172.512450
100.000000, 178.848450
100.000000, 185.188050
100.000000, 191.531250
100.000000, 197.878050
100.000000, 204.228450
100.000000, 210.582450
100.000000, 216.940050
100.000000, 223.301250
100.000000, 229.666050
100.000000, 236.034450
100.000000, 242.406450
100.000000, 248.782050
100.000000, 255.161250
100.000000, 261.544050
100.000000, 267.930450
100.000000, 274.320450
100.000000, 280.714050
100.000000, 287.111250
100.000000, 293.512050
100.000000, 299.916450
100.000000, 306.324450
100.000000, 312.736050
100.000000, 319.151250
100.000000, 325.570050
100.000000, 331.992450
100.000000, 338.418450
100.000000, 344.848050
100.000000, 351.281250
100.000000, 357.718050
100.000000, 4.158450
100.000000, 10.602450
100.000000, 17.050050
100.000000, 23.501250
100.000000, 29.956050
100.000000, 36.414450
100.000000, 42.876450
100.000000, 49.342050
100.000000, 55.811250
100.000000, 62.284050
100.000000, 68.760450
100.000000, 75.240450
100.000000, 81.724050
100.000000, 88.211250
100.000000, 94.702050
100.000000, 101.196450
100.000000, 107.694450
100.000000, 114.196050
100.000000, 120.701250
100.000000, 127.210050
100.000000, 133.722450
100.000000, 140.238450
100.000000, 146.758050
100.000000, 153.281250
100.000000, 159.808050
100.000000, 166.338450
100.000000, 172.872450
100.000000, 179.410050
100.000000, 185.951250
100.000000, 192.496050
100.000000, 199.044450
100.000000, 205.596450
100.000000, 212.152050
100.000000, 218.711250
100.000000, 225.274050
100.000000, 231.840450
100.000000, 238.410450
100.000000, 244.984050
100.000000, 251.561250
100.000000, 258.142050
100.000000, 264.726450
100.000000, 271.314450
100.000000, 277.906050
100.000000, 284.501250
100.000000, 291.100050
100.000000, 297.702450
100.000000, 304.308450
100.000000, 310.918050
100.000000, 317.531250
100.000000, 324.148050
100.000000, 330.768450
100.000000, 337.392450
100.000000, 344.020050
100.000000, 350.651250
100.000000, 357.286050
100.000000, 3.924450
100.000000, 10.566450
100.000000, 17.212050
100.000000, 23.861250
100.000000, 30.514050
100.000000, 37.170450
100.000000, 43.830450
100.000000, 50.494050
100.000000, 57.161250
100.000000, 63.832050
100.000000, 70.506450
100.000000, 77.184450
100.000000, 83.866050
100.000000, 90.551250
100.000000, 97.240050
100.000000, 103.932450
100.000000, 110.628450
100.000000, 117.328050
100.000000, 124.031250
100.000000, 130.738050
100.000000, 137.448450
100.000000, 144.162450
100.000000, 150.880050
100.000000, 157.601250
100.000000, 164.326050
100.000000, 171.054450
100.000000, 177.786450
100.000000, 184.522050
100.000000, 191.261250
100.000000, 198.004050
100.000000, 204.750450
100.000000, 211.500450
100.000000, 218.254050
100.000000, 225.011250
100.000000, 231.772050
100.000000, 238.536450
100.000000, 245.304450
100.000000, 252.076050
100.000000, 258.851250
100.000000, 265.630050
100.000000, 272.412450
100.000000, 279.198450
100.000000, 285.988050
100.000000, 292.781250
100.000000, 299.578050
100.000000, 306.378450
100.000000, 313.182450
100.000000, 319.990050
100.000000, 326.801250
100.000000, 333.616050
100.000000, 340.434450
100.000000, 347.256450
100.000000, 354.082050
100.000000, 0.911250
100.000000, 7.744050
100.000000, 14.580450
100.000000, 21.420450
100.000000, 28.264050
100.000000, 35.111250
100.000000, 41.962050
100.000000, 48.816450
100.000000, 55.674450
100.000000, 62.536050
100.000000, 69.401250
100.000000, 76.270050
100.000000, 83.142450
100.000000, 90.018450
100.000000, 96.898050
100.000000, 103.781250
100.000000, 110.668050
100.000000, 117.558450
100.000000, 124.452450
100.000000, 131.350050
100.000000, 138.251250
100.000000, 145.156050
100.000000, 152.064450
100.000000, 158.976450
100.000000, 165.892050
100.000000, 172.811250
100.000000, 179.734050
100.000000, 186.660450
100.000000, 193.590450
100.000000, 200.524050
100.000000, 207.461250
100.000000, 214.402050
100.000000, 221.346450
100.000000, 228.294450
100.000000, 235.246050
100.000000, 242.201250
100.000000, 249.160050
100.000000, 256.122450
100.000000, 263.088450
100.000000, 270.058050
100.000000, 277.031250
100.000000, 284.008050
100.000000, 290.988450
100.000000, 297.972450
100.000000, 304.960050
100.000000, 311.951250
100.000000, 318.946050
100.000000, 325.944450
100.000000, 332.946450
100.000000, 339.952050
100.000000, 346.961250
100.000000, 353.974050
100.000000, 0.990450
100.000000, 8.010450
100.000000, 15.034050
100.000000, 22.061250
100.000000, 29.092050
100.000000, 36.126450
100.000000, 43.164450
100.000000, 50.206050
100.000000, 57.251250
100.000000, 64.300050
100.000000, 71.352450
100.000000, 78.408450
100.000000, 85.468050
100.000000, 92.531250
100.000000, 99.598050
100.000000, 106.668450
100.000000, 113.742450
100.000000, 120.820050
100.000000, 127.901250
100.000000, 134.986050
100.000000, 142.074450
100.000000, 149.166450
100.000000, 156.262050
100.000000, 163.361250
100.000000, 170.464050
100.000000, 177.570450
100.000000, 184.680450
100.000000, 191.794050
100.000000, 198.911250
100.000000, 206.032050
100.000000, 213.156450
100.000000, 220.284450
100.000000, 227.416050
100.000000, 234.551250
100.000000, 241.690050
100.000000, 248.832450
100.000000, 255.978450
100.000000, 263.128050
100.000000, 270.281250
100.000000, 277.438050
100.000000, 284.598450
100.000000, 291.762450
100.000000, 298.930050
100.000000, 306.101250
100.000000, 313.276050
100.000000, 320.454450
100.000000, 327.636450
100.000000, 334.822050
100.000000, 342.011250
100.000000, 349.204050
100.000000, 356.400450
100.000000, 3.600450
100.000000, 10.804050
100.000000, 18.011250
100.000000, 25.222050
100.000000, 32.436450
100.000000, 39.654450
100.000000, 46.876050
100.000000, 54.101250
100.000000, 61.330050
100.000000, 68.562450
100.000000, 75.798450
100.000000, 83.038050
100.000000, 90.281250
100.000000, 97.528050
100.000000, 104.778450
100.000000, 112.032450
100.000000, 119.290050
100.000000, 126.551250
100.000000, 133.816050
100.000000, 141.084450
100.000000, 148.356450
100.000000, 155.632050
100.000000, 162.911250
100.000000, 170.194050
100.000000, 177.480450
100.000000, 184.770450
100.000000, 192.064050
100.000000, 199.361250
100.000000, 206.662050
100.000000, 213.966450
100.000000, 221.274450
100.000000, 228.586050
100.000000, 235.901250
100.000000, 243.220050
100.000000, 250.542450
100.000000, 257.868450
100.000000, 265.198050
100.000000, 272.531250
100.000000, 279.868050
100.000000, 287.208450
100.000000, 294.552450
100.000000, 301.900050
100.000000, 309.251250
100.000000, 316.606050
100.000000, 323.964450
100.000000, 331.326450
100.000000, 338.692050
100.000000, 346.061250
100.000000, 353.434050
100.000000, 0.810450
100.000000, 8.190450
100.000000, 15.574050
100.000000, 22.961250
100.000000, 30.352050
100.000000, 37.746450
100.000000, 45.144450
100.000000, 52.546050
100.000000, 59.951250
100.000000, 67.360050
100.000000, 74.772450
100.000000, 82.188450
100.000000, 89.608050
100.000000, 97.031250
100.000000, 104.458050
100.000000, 111.888450
100.000000, 119.322450
100.000000, 126.760050
100.000000, 134.201250
100.000000, 141.646050
100.000000, 149.094450
100.000000, 156.546450
100.000000, 164.002050
100.000000, 171.461250
100.000000, 178.924050
100.000000, 186.390450
100.000000, 193.860450
100.000000, 201.334050
100.000000, 208.811250
100.000000, 216.292050
100.000000, 223.776450
100.000000, 231.264450
100.000000, 238.756050
100.000000, 246.251250
100.000000, 253.750050
100.000000, 261.252450
100.000000, 268.758450
100.000000, 276.268050
100.000000, 283.781250
100.000000, 291.298050
100.000000, 298.818450
100.000000, 306.342450
100.000000, 313.870050
100.000000, 321.401250
100.000000, 328.936050
100.000000, 336.474450
100.000000, 344.016450
100.000000, 351.562050
100.000000, 359.111250
100.000000, 6.664050
100.000000, 14.220450
100.000000, 21.780450
100.000000, 29.344050
100.000000, 36.911250
100.000000, 44.482050
100.000000, 52.056450
100.000000, 59.634450
100.000000, 67.216050
100.000000, 74.801250
100.000000, 82.390050
100.000000, 89.982450
100.000000, 97.578450
100.000000, 105.178050
100.000000, 112.781250
100.000000, 120.388050
100.000000, 127.998450
100.000000, 135.612450
100.000000, 143.230050
100.000000, 150.851250
100.000000, 158.476050
100.000000, 166.104450
100.000000, 173.736450
100.000000, 181.372050
100.000000, 189.011250
100.000000, 196.654050
100.000000, 204.300450
100.000000, 211.950450
100.000000, 219.604050
100.000000, 227.261250
100.000000, 234.922050
100.000000, 242.586450
100.000000, 250.254450
100.000000, 257.926050
100.000000, 265.601250
100.000000, 273.280050
100.000000, 280.962450
100.000000, 288.648450
100.000000, 296.338050
100.000000, 304.031250
100.000000, 311.728050
100.000000, 319.428450
100.000000, 327.132450
100.000000, 334.840050
100.000000, 342.551250
100.000000, 350.266050
100.000000, 357.984450
100.000000, 5.706450
100.000000, 13.432050
100.000000, 21.161250
100.000000, 28.894050
100.000000, 36.630450
100.000000, 44.370450
100.000000, 52.114050
100.000000, 59.861250
100.000000, 67.612050
100.000000, 75.366450
100.000000, 83.124450
100.000000, 90.886050
100.000000, 98.651250
100.000000, 106.420050
100.000000, 114.192450
100.000000, 121.968450
100.000000, 129.748050
100.000000, 137.531250
100.000000, 145.318050
100.000000, 153.108450
100.000000, 160.902450
100.000000, 168.700050
100.000000, 176.501250
100.000000, 184.306050
100.000000, 192.114450
100.000000, 199.926450
100.000000, 207.742050
100.000000, 215.561250
100.000000, 223.384050
100.000000, 231.210450
100.000000, 239.040450
100.000000, 246.874050
100.000000, 254.711250
100.000000, 262.552050
100.000000, 270.396450
100.000000, 278.244450
100.000000, 286.096050
100.000000, 293.951250
100.000000, 301.810050
100.000000, 309.672450
100.000000, 317.538450
100.000000, 325.408050
100.000000, 333.281250
100.000000, 341.158050
100.000000, 349.038450
100.000000, 356.922450
100.000000, 4.810050
100.000000, 12.701250
100.000000, 20.596050
100.000000, 28.494450
100.000000, 36.396450
100.000000, 44.302050
100.000000, 52.211250
100.000000, 60.124050
100.000000, 68.040450
100.000000, 75.960450
100.000000, 83.884050
100.000000, 91.811250
100.000000, 99.742050
100.000000, 107.676450
100.000000, 115.614450
100.000000, 123.556050
100.000000, 131.501250
100.000000, 139.450050
100.000000, 147.402450
100.000000, 155.358450
100.000000, 163.318050
100.000000, 171.281250
100.000000, 179.248050
100.000000, 187.218450
100.000000, 195.192450
100.000000, 203.170050
100.000000, 211.151250
100.000000, 219.136050
100.000000, 227.124450
100.000000, 235.116450
100.000000, 243.112050
100.000000, 251.111250
100.000000, 259.114050
100.000000, 267.120450
100.000000, 275.130450
100.000000, 283.144050
100.000000, 291.161250
100.000000, 299.182050
100.000000, 307.206450
100.000000, 315.234450
100.000000, 323.266050
100.000000, 331.301250
100.000000, 339.340050
100.000000, 347.382450
100.000000, 355.428450
100.000000, 3.478050
100.000000, 11.531250
100.000000, 19.588050
100.000000, 27.648450
100.000000, 35.712450
100.000000, 43.780050
100.000000, 51.851250
100.000000, 59.926050
100.000000, 68.004450
100.000000, 76.086450
100.000000, 84.172050
100.000000, 92.261250
100.000000, 100.354050
100.000000, 108.450450
100.000000, 116.550450
100.000000, 124.654050
100.000000, 132.761250
100.000000, 140.872050
100.000000, 148.986450
100.000000, 157.104450
100.000000, 165.226050
100.000000, 173.351250
100.000000, 181.480050
100.000000, 189.612450
100.000000, 197.748450
100.000000, 205.888050
100.000000, 214.031250
100.000000, 222.178050
100.000000, 230.328450
100.000000, 238.482450
100.000000, 246.640050
100.000000, 254.801250
100.000000, 262.966050
100.000000, 271.134450
100.000000, 279.306450
100.000000, 287.482050
100.000000, 295.661250
100.000000, 303.844050
100.000000, 312.030450
100.000000, 320.220450
100.000000, 328.414050
100.000000, 336.611250
100.000000, 344.812050
100.000000, 353.016450
100.000000, 1.224450
100.000000, 9.436050
100.000000, 17.651250
100.000000, 25.870050
100.000000, 34.092450
100.000000, 42.318450
100.000000, 50.548050
100.000000, 58.781250
100.000000, 67.018050
100.000000, 75.258450
100.000000, 83.502450
100.000000, 91.750050
100.000000, 100.001250
100.000000, 108.256050
100.000000, 116.514450
100.000000, 124.776450
100.000000, 133.042050
100.000000, 141.311250
100.000000, 149.584050
100.000000, 157.860450
100.000000, 166.140450
100.000000, 174.424050
100.000000, 182.711250
100.000000, 191.002050
100.000000, 199.296450
100.000000, 207.594450
100.000000, 215.896050
100.000000, 224.201250
100.000000, 232.510050
100.000000, 240.822450
100.000000, 249.138450
100.000000, 257.458050
100.000000, 265.781250
100.000000, 274.108050
100.000000, 282.438450
100.000000, 290.772450
100.000000, 299.110050
100.000000, 307.451250
100.000000, 315.796050
100.000000, 324.144450
100.000000, 332.496450
100.000000, 340.852050
100.000000, 349.211250
100.000000, 357.574050
100.000000, 5.940450
100.000000, 14.310450
100.000000, 22.684050
100.000000, 31.061250
100.000000, 39.442050
100.000000, 47.826450
100.000000, 56.214450
100.000000, 64.606050
100.000000, 73.001250
100.000000, 81.400050
100.000000, 89.802450
100.000000, 98.208450
100.000000, 106.618050
100.000000, 115.031250
100.000000, 123.448050
100.000000, 131.868450
100.000000, 140.292450
100.000000, 148.720050
100.000000, 157.151250
100.000000, 165.586050
100.000000, 174.024450
100.000000, 182.466450
100.000000, 190.912050
100.000000, 199.361250
100.000000, 207.814050
100.000000, 216.270450
100.000000, 224.730450
100.000000, 233.194050
100.000000, 241.661250
100.000000, 250.132050
100.000000, 258.606450
100.000000, 267.084450
100.000000, 275.566050
100.000000, 284.051250
100.000000, 292.540050
100.000000, 301.032450
100.000000, 309.528450
100.000000, 318.028050
100.000000, 326.531250
100.000000, 335.038050
100.000000, 343.548450
100.000000, 352.062450
100.000000, 0.580050
100.000000, 9.101250
100.000000, 17.626050
100.000000, 26.154450
100.000000, 34.686450
100.000000, 43.222050
100.000000, 51.761250
100.000000, 60.304050
100.000000, 68.850450
100.000000, 77.400450
100.000000, 85.954050
100.000000, 94.511250
100.000000, 103.072050
100.000000, 111.636450
100.000000, 120.204450
100.000000, 128.776050
100.000000, 137.351250
100.000000, 145.930050
100.000000, 154.512450
100.000000, 163.098450
100.000000, 171.688050
100.000000, 180.281250
100.000000, 188.878050
100.000000, 197.478450
100.000000, 206.082450
100.000000, 214.690050
100.000000, 223.301250
100.000000, 231.916050
100.000000, 240.534450
100.000000, 249.156450
100.000000, 257.782050
100.000000, 266.411250
100.000000, 275.044050
100.000000, 283.680450
100.000000, 292.320450
100.000000, 300.964050
100.000000, 309.611250
100.000000, 318.262050
100.000000, 326.916450
100.000000, 335.574450
100.000000, 344.236050
100.000000, 352.901250
100.000000, 1.570050
100.000000, 10.242450
100.000000, 18.918450
100.000000, 27.598050
100.000000, 36.281250
100.000000, 44.968050
100.000000, 53.658450
100.000000, 62.352450
100.000000, 71.050050
100.000000, 79.751250
100.000000, 88.456050
100.000000, 97.164450
100.000000, 105.876450
100.000000, 114.592050
100.000000, 123.311250
100.000000, 132.034050
100.000000, 140.760450
100.000000, 149.490450
100.000000, 158.224050
100.000000, 166.961250
100.000000, 175.702050
100.000000, 184.446450
100.000000, 193.194450
100.000000, 201.946050
100.000000, 210.701250
100.000000, 219.460050
100.000000, 228.222450
100.000000, 236.988450
100.000000, 245.758050
100.000000, 254.531250
100.000000, 263.308050
100.000000, 272.088450
100.000000, 280.872450
100.000000, 289.660050
100.000000, 298.451250
100.000000, 307.246050
100.000000, 316.044450
100.000000, 324.846450
100.000000, 333.652050
100.000000, 342.461250
100.000000, 351.274050
100.000000, 0.090450
100.000000, 8.910450
100.000000, 17.734050
100.000000, 26.561250
100.000000, 35.392050
100.000000, 44.226450
100.000000, 53.064450
100.000000, 61.906050
100.000000, 70.751250
100.000000, 79.600050
100.000000, 88.452450
100.000000, 97.308450
100.000000, 106.168050
100.000000, 115.031250
100.000000, 123.898050
100.000000, 132.768450
100.000000, 141.642450
100.000000, 150.520050
100.000000, 159.401250
100.000000, 168.286050
100.000000, 177.174450
100.000000, 186.066450
100.000000, 194.962050
100.000000, 203.861250
100.000000, 212.764050
100.000000, 221.670450
100.000000, 230.580450
100.000000, 239.494050
100.000000, 248.411250
100.000000, 257.332050
100.000000, 266.256450
100.000000, 275.184450
100.000000, 284.116050
100.000000, 293.051250
100.000000, 301.990050
100.000000, 310.932450
100.000000, 319.878450
100.000000, 328.828050
100.000000, 337.781250
100.000000, 346.738050
100.000000, 355.698450
100.000000, 4.662450
100.000000, 13.630050
100.000000, 22.601250
100.000000, 31.576050
100.000000, 40.554450
100.000000, 49.536450
100.000000, 58.522050
100.000000, 67.511250
100.000000, 76.504050
100.000000, 85.500450
100.000000, 94.500450
100.000000, 103.504050
100.000000, 112.511250
100.000000, 121.522050
100.000000, 130.536450
100.000000, 139.554450
100.000000, 148.576050
100.000000, 157.601250
100.000000, 166.630050
100.000000, 175.662450
100.000000, 184.698450
100.000000, 193.738050
100.000000, 202.781250
100.000000, 211.828050
100.000000, 220.878450
100.000000, 229.932450
100.000000, 238.990050
100.000000, 248.051250
100.000000, 257.116050
100.000000, 266.184450
100.000000, 275.256450
100.000000, 284.332050
100.000000, 293.411250
100.000000, 302.494050
100.000000, 311.580450
100.000000, 320.670450
100.000000, 329.764050
100.000000, 338.861250
100.000000, 347.962050
100.000000, 357.066450
100.000000, 6.174450
100.000000, 15.286050
100.000000, 24.401250
100.000000, 33.520050
100.000000, 42.642450
100.000000, 51.768450
100.000000, 60.898050
100.000000, 70.031250
100.000000, 79.168050
100.000000, 88.308450
100.000000, 97.452450
100.000000, 106.600050
100.000000, 115.751250
100.000000, 124.906050
100.000000, 134.064450
100.000000, 143.226450
100.000000, 152.392050
100.000000, 161.561250
100.000000, 170.734050
100.000000, 179.910450
100.000000, 189.090450
100.000000, 198.274050
100.000000, 207.461250
100.000000, 216.652050
100.000000, 225.846450
100.000000, 235.044450
100.000000, 244.246050
100.000000, 253.451250
100.000000, 262.660050
100.000000, 271.872450
100.000000, 281.088450
100.000000, 290.308050
100.000000, 299.531250
100.000000, 308.758050
100.000000, 317.988450
100.000000, 327.222450
100.000000, 336.460050
100.000000, 345.701250
100.000000, 354.946050
100.000000, 4.194450
100.000000, 13.446450
100.000000, 22.702050
100.000000, 31.961250
100.000000, 41.224050
100.000000, 50.490450
100.000000, 59.760450
100.000000, 69.034050
100.000000, 78.311250
100.000000, 87.592050
100.000000, 96.876450
100.000000, 106.164450
100.000000, 115.456050
100.000000, 124.751250
100.000000, 134.050050
100.000000, 143.352450
100.000000, 152.658450
100.000000, 161.968050
100.000000, 171.281250
100.000000, 180.598050
100.000000, 189.918450
100.000000, 199.242450
100.000000, 208.570050
100.000000, 217.901250
100.000000, 227.236050
100.000000, 236.574450
100.000000, 245.916450
100.000000, 255.262050
100.000000, 264.611250
100.000000, 273.964050
100.000000, 283.320450
100.000000, 292.680450
100.000000, 302.044050
100.000000, 311.411250
100.000000, 320.782050
100.000000, 330.156450
100.000000, 339.534450
100.000000, 348.916050
100.000000, 358.301250
100.000000, 7.690050
100.000000, 17.082450
100.000000, 26.478450
100.000000, 35.878050
100.000000, 45.281250
100.000000, 54.688050
100.000000, 64.098450
100.000000, 73.512450
100.000000, 82.930050
100.000000, 92.351250
100.000000, 101.776050
100.000000, 111.204450
100.000000, 120.636450
100.000000, 130.072050
100.000000, 139.511250
100.000000, 148.954050
100.000000, 158.400450
100.000000, 167.850450
100.000000, 177.304050
100.000000, 186.761250
100.000000, 196.222050
100.000000, 205.686450
100.000000, 215.154450
100.000000, 224.626050
100.000000, 234.101250
100.000000, 243.580050
100.000000, 253.062450
100.000000, 262.548450
100.000000, 272.038050
100.000000, 281.531250
100.000000, 291.028050
100.000000, 300.528450
100.000000, 310.032450
100.000000, 319.540050
100.000000, 329.051250
100.000000, 338.566050
100.000000, 348.084450
100.000000, 357.606450
100.000000, 7.132050
100.000000, 16.661250
100.000000, 26.194050
100.000000, 35.730450
100.000000, 45.270450
100.000000, 54.814050
100.000000, 64.361250
100.000000, 73.912050
100.000000, 83.466450
100.000000, 93.024450
100.000000, 102.586050
100.000000, 112.151250
100.000000, 121.720050
100.000000, 131.292450
100.000000, 140.868450
100.000000, 150.448050
100.000000, 160.031250
100.000000, 169.618050
100.000000, 179.208450
100.000000, 188.802450
100.000000, 198.400050
100.000000, 208.001250
100.000000, 217.606050
100.000000, 227.214450
100.000000, 236.826450
100.000000, 246.442050
100.000000, 256.061250
100.000000, 265.684050
100.000000, 275.310450
100.000000, 284.940450
100.000000, 294.574050
100.000000, 304.211250
100.000000, 313.852050
100.000000, 323.496450
100.000000, 333.144450
100.000000, 342.796050
100.000000, 352.451250
100.000000, 2.110050
100.000000, 11.772450
100.000000, 21.438450
100.000000, 31.108050
100.000000, 40.781250
100.000000, 50.458050
100.000000, 60.138450
100.000000, 69.822450
100.000000, 79.510050
100.000000, 89.201250
100.000000, 98.896050
100.000000, 108.594450
100.000000, 118.296450
100.000000, 128.002050
100.000000, 137.711250
100.000000, 147.424050
100.000000, 157.140450
100.000000, 166.860450
100.000000, 176.584050
100.000000, 186.311250
100.000000, 196.042050
100.000000, 205.776450
100.000000, 215.514450
100.000000, 225.256050
100.000000, 235.001250
100.000000, 244.750050
100.000000, 254.502450
100.000000, 264.258450
100.000000, 274.018050
100.000000, 283.781250
100.000000, 293.548050
100.000000, 303.318450
100.000000, 313.092450
100.000000, 322.870050
100.000000, 332.651250
100.000000, 342.436050
100.000000, 352.224450
100.000000, 2.016450
100.000000, 11.812050
100.000000, 21.611250
100.000000, 31.414050
100.000000, 41.220450
100.000000, 51.030450
100.000000, 60.844050
100.000000, 70.661250
100.000000, 80.482050
100.000000, 90.306450
100.000000, 100.134450
100.000000, 109.966050
100.000000, 119.801250
100.000000, 129.640050
100.000000, 139.482450
100.000000, 149.328450
100.000000, 159.178050
100.000000, 169.031250
100.000000, 178.888050
100.000000, 188.748450
100.000000, 198.612450
100.000000, 208.480050
100.000000, 218.351250
100.000000, 228.226050
100.000000, 238.104450
100.000000, 247.986450
100.000000, 257.872050
100.000000, 267.761250
100.000000, 277.654050
100.000000, 287.550450
100.000000, 297.450450
100.000000, 307.354050
100.000000, 317.261250
100.000000, 327.172050
100.000000, 337.086450
100.000000, 347.004450
100.000000, 356.926050
100.000000, 6.851250
100.000000, 16.780050
100.000000, 26.712450
100.000000, 36.648450
100.000000, 46.588050
100.000000, 56.531250
100.000000, 66.478050
100.000000, 76.428450
100.000000, 86.382450
100.000000, 96.340050
100.000000, 106.301250
100.000000, 116.266050
100.000000, 126.234450
100.000000, 136.206450
100.000000, 146.182050
100.000000, 156.161250
100.000000, 166.144050
100.000000, 176.130450
100.000000, 186.120450
100.000000, 196.114050
100.000000, 206.111250
100.000000, 216.112050
100.000000, 226.116450
100.000000, 236.124450
100.000000, 246.136050
100.000000, 256.151250
100.000000, 266.170050
100.000000, 276.192450
100.000000, 286.218450
100.000000, 296.248050
100.000000, 306.281250
100.000000, 316.318050
100.000000, 326.358450
100.000000, 336.402450
100.000000, 346.450050
100.000000, 356.501250
100.000000, 6.556050
100.000000, 16.614450
100.000000, 26.676450
100.000000, 36.742050
100.000000, 46.811250
100.000000, 56.884050
100.000000, 66.960450
100.000000, 77.040450
100.000000, 87.124050
100.000000, 97.211250
100.000000, 107.302050
100.000000, 117.396450
100.000000, 127.494450
100.000000, 137.596050
100.000000, 147.701250
100.000000, 157.810050
100.000000, 167.922450
100.000000, 178.038450
100.000000, 188.158050
100.000000, 198.281250
100.000000, 208.408050
100.000000, 218.538450
100.000000, 228.672450
100.000000, 238.810050
100.000000, 248.951250
100.000000, 259.096050
100.000000, 269.244450
100.000000, 279.396450
100.000000, 289.552050
100.000000, 299.711250
100.000000, 309.874050
100.000000, 320.040450
100.000000, 330.210450
100.000000, 340.384050
100.000000, 350.561250
100.000000, 0.742050
100.000000, 10.926450
100.000000, 21.114450
100.000000, 31.306050
100.000000, 41.501250
100.000000, 51.700050
100.000000, 61.902450
100.000000, 72.108450
100.000000, 82.318050
100.000000, 92.531250
100.000000, 102.748050
100.000000, 112.968450
100.000000, 123.192450
100.000000, 133.420050
100.000000, 143.651250
100.000000, 153.886050
100.000000, 164.124450
100.000000, 174.366450
100.000000, 184.612050
100.000000, 194.861250
100.000000, 205.114050
100.000000, 215.370450
100.000000, 225.630450
100.000000, 235.894050
100.000000, 246.161250
100.000000, 256.432050
100.000000, 266.706450
100.000000, 276.984450
100.000000, 287.266050
100.000000, 297.551250
100.000000, 307.840050
100.000000, 318.132450
100.000000, 328.428450
100.000000, 338.728050
100.000000, 349.031250
100.000000, 359.338050
100.000000, 9.648450
100.000000, 19.962450
100.000000, 30.280050
100.000000, 40.601250
100.000000, 50.926050
100.000000, 61.254450
100.000000, 71.586450
100.000000, 81.922050
100.000000, 92.261250
100.000000, 102.604050
100.000000, 112.950450
100.000000, 123.300450
100.000000, 133.654050
100.000000, 144.011250
100.000000, 154.372050
100.000000, 164.736450
100.000000, 175.104450
100.000000, 185.476050
100.000000, 195.851250
100.000000, 206.230050
100.000000, 216.612450
100.000000, 226.998450
100.000000, 237.388050
100.000000, 247.781250
100.000000, 258.178050
100.000000, 268.578450
100.000000, 278.982450
100.000000, 289.390050
100.000000, 299.801250
100.000000, 310.216050
100.000000, 320.634450
100.000000, 331.056450
100.000000, 341.482050
100.000000, 351.911250
100.000000, 2.344050
100.000000, 12.780450
100.000000, 23.220450
100.000000, 33.664050
100.000000, 44.111250
100.000000, 54.562050
100.000000, 65.016450
100.000000, 75.474450
100.000000, 85.936050
100.000000, 96.401250
100.000000, 106.870050
100.000000, 117.342450
100.000000, 127.818450
100.000000, 138.298050
100.000000, 148.781250
100.000000, 159.268050
100.000000, 169.758450
100.000000, 180.252450
100.000000, 190.750050
100.000000, 201.251250
100.000000, 211.756050
100.000000, 222.264450
100.000000, 232.776450
100.000000, 243.292050
100.000000, 253.811250
100.000000, 264.334050
100.000000, 274.860450
100.000000, 285.390450
100.000000, 295.924050
100.000000, 306.461250
100.000000, 317.002050
100.000000, 327.546450
100.000000, 338.094450
100.000000, 348.646050
100.000000, 359.201250
100.000000, 9.760050
100.000000, 20.322450
100.000000, 30.888450
100.000000, 41.458050
100.000000, 52.031250
100.000000, 62.608050
100.000000, 73.188450
100.000000, 83.772450
100.000000, 94.360050
100.000000, 104.951250
100.000000, 115.546050
100.000000, 126.144450
100.000000, 136.746450
100.000000, 147.352050
100.000000, 157.961250
100.000000, 168.574050
100.000000, 179.190450
100.000000, 189.810450
100.000000, 200.434050
100.000000, 211.061250
100.000000, 221.692050
100.000000, 232.326450
100.000000, 242.964450
100.000000, 253.606050
100.000000, 264.251250
100.000000, 274.900050
100.000000, 285.552450
100.000000, 296.208450
100.000000, 306.868050
100.000000, 317.531250
100.000000, 328.198050
100.000000, 338.868450
100.000000, 349.542450
100.000000, 0.220050
100.000000, 10.901250
100.000000, 21.586050
100.000000, 32.274450
100.000000, 42.966450
100.000000, 53.662050
100.000000, 64.361250
100.000000, 75.064050
100.000000, 85.770450
100.000000, 96.480450
100.000000, 107.194050
100.000000, 117.911250
100.000000, 128.632050
100.000000, 139.356450
100.000000, 150.084450
100.000000, 160.816050
100.000000, 171.551250
100.000000, 182.290050
100.000000, 193.032450
100.000000, 203.778450
100.000000, 214.528050
100.000000, 225.281250
100.000000, 236.038050
100.000000, 246.798450
100.000000, 257.562450
100.000000, 268.330050
100.000000, 279.101250
100.000000, 289.876050
100.000000, 300.654450
100.000000, 311.436450
100.000000, 322.222050
100.000000, 333.011250
100.000000, 343.804050
100.000000, 354.600450
100.000000, 5.400450
99.999969, 16.204050
99.999877, 27.011250
99.999722, 37.822050
99.999506, 48.636450
99.999228, 59.454450
99.998889, 70.276050
99.998487, 81.101250
99.998024, 91.930050
99.997499, 102.762450
99.996913, 113.598450
99.996264, 124.438050
99.995554, 135.281250
99.994782, 146.128050
99.993949, 156.978450
99.993054, 167.832450
99.992097, 178.690050
99.991078, 189.551250
99.989997, 200.416050
99.988855, 211.284450
99.987651, 222.156450
99.986385, 233.032050
99.985058, 243.911250
99.983668, 254.794050
99.982217, 265.680450
99.980705, 276.570450
99.979130, 287.464050
99.977494, 298.361250
99.975796, 309.262050
99.974037, 320.166450
99.972215, 331.074450
99.970332, 341.986050
99.968387, 352.901250
99.966381, 3.820050
99.964312, 14.742450
99.962182, 25.668450
99.959991, 36.598050
99.957737, 47.531250
99.955422, 58.468050
99.953045, 69.408450
99.950607, 80.352450
99.948106, 91.300050
99.945544, 102.251250
99.942921, 113.206050
99.940235, 124.164450
99.937488, 135.126450
99.934679, 146.092050
99.931808, 157.061250
99.928876, 168.034050
99.925882, 179.010450
99.922826, 189.990450
99.919709, 200.974050
99.916530, 211.961250
99.913289, 222.952050
99.909987, 233.946450
99.906623, 244.944450
99.903197, 255.946050
99.899709, 266.951250
99.896160, 277.960050
99.892549, 288.972450
99.888876, 299.988450
99.885142, 311.008050
99.881346, 322.031250
99.877489, 333.058050
99.873569, 344.088450
99.869588, 355.122450
99.865546, 6.160050
99.861441, 17.201250
99.857275, 28.246050
99.853048, 39.294450
99.848759, 50.346450
99.844408, 61.402050
99.839995, 72.461250
99.835521, 83.524050
99.830985, 94.590450
99.826387, 105.660450
99.821728, 116.734050
99.817008, 127.811250
99.812225, 138.892050
99.807381, 149.976450
99.802475, 161.064450
99.797508, 172.156050
99.792479, 183.251250
99.787389, 194.350050
99.782237, 205.452450
99.777023, 216.558450
99.771747, 227.668050
99.766410, 238.781250
99.761012, 249.898050
99.755552, 261.018450
99.750030, 272.142450
99.744446, 283.270050
99.738802, 294.401250
99.733095, 305.536050
99.727327, 316.674450
99.721497, 327.816450
99.715606, 338.962050
99.709653, 350.111250
99.703639, 1.264050
99.697563, 12.420450
99.691425, 23.580450
99.685226, 34.744050
99.678965, 45.911250
99.672643, 57.082050
99.666259, 68.256450
99.659814, 79.434450
99.653307, 90.616050
99.646739, 101.801250
99.640109, 112.990050
99.633418, 124.182450
99.626665, 135.378450
99.619850, 146.578050
99.612974, 157.781250
99.606037, 168.988050
99.599038, 180.198450
99.591977, 191.412450
99.584855, 202.630050
99.577672, 213.851250
99.570427, 225.076050
99.563121, 236.304450
99.555753, 247.536450
99.548323, 258.772050
99.540832, 270.011250
99.533280, 281.254050
99.525666, 292.500450
99.517991, 303.750450
99.510255, 315.004050
99.502456, 326.261250
99.494597, 337.522050
99.486676, 348.786450
99.478693, 0.054450
99.470650, 11.326050
99.462544, 22.601250
99.454378, 33.880050
99.446150, 45.162450
99.437860, 56.448450
99.429509, 67.738050
99.421097, 79.031250
99.412623, 90.328050
99.404088, 101.628450
99.395492, 112.932450
99.386834, 124.240050
99.378115, 135.551250
99.369334, 146.866050
99.360492, 158.184450
99.351589, 169.506450
99.342625, 180.832050
99.333599, 192.161250
99.324511, 203.494050
99.315363, 214.830450
99.306153, 226.170450
99.296882, 237.514050
99.287549, 248.861250
99.278155, 260.212050
99.268700, 271.566450
99.259184, 282.924450
99.249606, 294.286050
99.239967, 305.651250
99.230266, 317.020050
99.220505, 328.392450
99.210682, 339.768450
99.200798, 351.148050
99.190853, 2.531250
99.180846, 13.918050
99.170778, 25.308450
99.160649, 36.702450
99.150459, 48.100050
99.140207, 59.501250
99.129894, 70.906050
99.119521, 82.314450
99.109085, 93.726450
99.098589, 105.142050
99.088031, 116.561250
99.077413, 127.984050
99.066733, 139.410450
99.055992, 150.840450
99.045190, 162.274050
99.034326, 173.711250
99.023402, 185.152050
99.012416, 196.596450
99.001369, 208.044450
98.990261, 219.496050
98.979092, 230.951250
98.967862, 242.410050
98.956571, 253.872450
98.945218, 265.338450
98.933805, 276.808050
98.922330, 288.281250
98.910794, 299.758050
98.899198, 311.238450
98.887540, 322.722450
98.875821, 334.210050
98.864041, 345.701250
98.852200, 357.196050
98.840298, 8.694450
98.828335, 20.196450
98.816311, 31.702050
98.804226, 43.211250
98.792080, 54.724050
98.779873, 66.240450
98.767605, 77.760450
98.755275, 89.284050
98.742885, 100.811250
98.730434, 112.342050
98.717922, 123.876450
98.705349, 135.414450
98.692716, 146.956050
98.680021, 158.501250
98.667265, 170.050050
98.654448, 181.602450
98.641571, 193.158450
98.628632, 204.718050
98.615633, 216.281250
98.602573, 227.848050
98.589451, 239.418450
98.576269, 250.992450
98.563026, 262.570050
98.549723, 274.151250
98.536358, 285.736050
98.522932, 297.324450
98.509446, 308.916450
98.495899, 320.512050
98.482291, 332.111250
98.468622, 343.714050
98.454893, 355.320450
98.441102, 6.930450
98.427251, 18.544050
98.413339, 30.161250
98.399367, 41.782050
98.385333, 53.406450
98.371239, 65.034450
98.357084, 76.666050
98.342868, 88.301250
98.328592, 99.940050
98.314255, 111.582450
98.299857, 123.228450
98.285399, 134.878050
98.270879, 146.531250
98.256299, 158.188050
98.241659, 169.848450
98.226958, 181.512450
98.212196, 193.180050
98.197373, 204.851250
98.182490, 216.526050
98.167546, 228.204450
98.152542, 239.886450
98.137477, 251.572050
98.122352, 263.261250
98.107165, 274.954050
98.091919, 286.650450
98.076611, 298.350450
98.061243, 310.054050
98.045815, 321.761250
98.030326, 333.472050
98.014777, 345.186450
97.999167, 356.904450
97.983496, 8.626050
97.967765, 20.351250
97.951973, 32.080050
97.936121, 43.812450
97.920209, 55.548450
97.904236, 67.288050
97.888203, 79.031250
97.872109, 90.778050
97.855955, 102.528450
97.839740, 114.282450
97.823465, 126.040050
97.807129, 137.801250
97.790733, 149.566050
97.774277, 161.334450
97.757761, 173.106450
97.741183, 184.882050
97.724546, 196.661250
97.707848, 208.444050
97.691090, 220.230450
97.674272, 232.020450
97.657393, 243.814050
97.640454, 255.611250
97.623455, 267.412050
97.606396, 279.216450
97.589276, 291.024450
97.572096, 302.836050
97.554855, 314.651250
97.537555, 326.470050
97.520194, 338.292450
97.502773, 350.118450
97.485292, 1.948050
97.467751, 13.781250
97.450149, 25.618050
97.432487, 37.458450
97.414765, 49.302450
97.396983, 61.150050
97.379141, 73.001250
97.361239, 84.856050
97.343276, 96.714450
97.325254, 108.576450
97.307171, 120.442050
97.289028, 132.311250
97.270826, 144.184050
97.252563, 156.060450
97.234240, 167.940450
97.215857, 179.824050
97.197414, 191.711250
97.178911, 203.602050
97.160348, 215.496450
97.141725, 227.394450
97.123042, 239.296050
97.104299, 251.201250
97.085496, 263.110050
97.066633, 275.022450
97.047710, 286.938450
97.028728, 298.858050
97.009685, 310.781250
96.990583, 322.708050
96.971420, 334.638450
96.952198, 346.572450
96.932916, 358.510050
96.913574, 10.451250
96.894172, 22.396050
96.874710, 34.344450
96.855189, 46.296450
96.835607, 58.252050
96.815966, 70.211250
96.796265, 82.174050
96.776505, 94.140450
96.756684, 106.110450
96.736804, 118.084050
96.716864, 130.061250
96.696865, 142.042050
96.676805, 154.026450
96.656686, 166.014450
96.636508, 178.006050
96.616269, 190.001250
96.595971, 202.000050
96.575614, 214.002450
96.555196, 226.008450
96.534720, 238.018050
96.514183, 250.031250
96.493587, 262.048050
96.472931, 274.068450
96.452216, 286.092450
96.431441, 298.120050
96.410607, 310.151250
96.389713, 322.186050
96.368760, 334.224450
96.347747, 346.266450
96.326674, 358.312050
96.305542, 10.361250
96.284351, 22.414050
96.263100, 34.470450
96.241790, 46.530450
96.220420, 58.594050
96.198991, 70.661250
96.177503, 82.732050
96.155955, 94.806450
96.134348, 106.884450
96.112681, 118.966050
96.090955, 131.051250
96.069170, 143.140050
96.047325, 155.232450
96.025421, 167.328450
96.003458, 179.428050
95.981436, 191.531250
95.959354, 203.638050
95.937213, 215.748450
95.915013, 227.862450
95.892753, 239.980050
95.870435, 252.101250
95.848057, 264.226050
95.825620, 276.354450
95.803124, 288.486450
95.780568, 300.622050
95.757954, 312.761250
95.735280, 324.904050
95.712547, 337.050450
95.689756, 349.200450
95.666905, 1.354050
95.643995, 13.511250
95.621026, 25.672050
95.597998, 37.836450
95.574910, 50.004450
95.551764, 62.176050
95.528559, 74.351250
95.505295, 86.530050
95.481972, 98.712450
95.458590, 110.898450
95.435149, 123.088050
95.411649, 135.281250
95.388090, 147.478050
95.364472, 159.678450
95.340796, 171.882450
95.317060, 184.090050
95.293266, 196.301250
95.269413, 208.516050
95.245501, 220.734450
95.221530, 232.956450
95.197500, 245.182050
95.173412, 257.411250
95.149265, 269.644050
95.125059, 281.880450
95.100794, 294.120450
95.076471, 306.364050
95.052089, 318.611250
95.027648, 330.862050
95.003148, 343.116450
94.978590, 355.374450
94.953973, 7.636050
94.929298, 19.901250
94.904564, 32.170050
94.879771, 44.442450
94.854920, 56.718450
94.830010, 68.998050
94.805042, 81.281250
94.780015, 93.568050
94.754930, 105.858450
94.729786, 118.152450
94.704584, 130.450050
94.679323, 142.751250
94.654003, 155.056050
94.628626, 167.364450
94.603189, 179.676450
94.577695, 191.992050
94.552142, 204.311250
94.526530, 216.634050
94.500861, 228.960450
94.475133, 241.290450
94.449346, 253.624050
94.423501, 265.961250
94.397598, 278.302050
94.371637, 290.646450
94.345617, 302.994450
94.319539, 315.346050
94.293403, 327.701250
94.267209, 340.060050
94.240956, 352.422450
94.214646, 4.788450
94.188277, 17.158050
94.161850, 29.531250
94.135364, 41.908050
94.108821, 54.288450
94.082220, 66.672450
94.055560, 79.060050
94.028842, 91.451250
94.002067, 103.846050
93.975233, 116.244450
93.948341, 128.646450
93.921391, 141.052050
93.894384, 153.461250
93.867318, 165.874050
93.840194, 178.290450
93.813013, 190.710450
93.785773, 203.134050
93.758476, 215.561250
93.731120, 227.992050
93.703707, 240.426450
93.676236, 252.864450
93.648707, 265.306050
93.621120, 277.751250
93.593476, 290.200050
93.565773, 302.652450
93.538013, 315.108450
93.510195, 327.568050
93.482320, 340.031250
93.454386, 352.498050
93.426395, 4.968450
93.398346, 17.442450
93.370240, 29.920050
93.342076, 42.401250
93.313854, 54.886050
93.285575, 67.374450
93.257238, 79.866450
93.228843, 92.362050
93.200391, 104.861250
93.171882, 117.364050
93.143315, 129.870450
93.114690, 142.380450
93.086008, 154.894050
93.057268, 167.411250
93.028471, 179.932050
92.999616, 192.456450
92.970704, 204.984450
92.941735, 217.516050
92.912708, 230.051250
92.883624, 242.590050
92.854483, 255.132450
92.825284, 267.678450
92.796028, 280.228050
92.766714, 292.781250
92.737344, 305.338050
92.707916, 317.898450
92.678430, 330.462450
92.648888, 343.030050
92.619288, 355.601250
92.589631, 8.176050
92.559917, 20.754450
92.530146, 33.336450
92.500318, 45.922050
92.470433, 58.511250
92.440490, 71.104050
92.410490, 83.700450
92.380434, 96.300450
92.350320, 108.904050
92.320149, 121.511250
92.289922, 134.122050
92.259637, 146.736450
92.229295, 159.354450
92.198897, 171.976050
92.168441, 184.601250
92.137929, 197.230050
92.107359, 209.862450
92.076733, 222.498450
92.046050, 235.138050
92.015310, 247.781250
91.984513, 260.428050
91.953660, 273.078450
91.922749, 285.732450
91.891782, 298.390050
91.860758, 311.051250
91.829678, 323.716050
91.798541, 336.384450
91.767347, 349.056450
91.736096, 1.732050
91.704789, 14.411250
91.673425, 27.094050
91.642005, 39.780450
91.610528, 52.470450
91.578994, 65.164050
91.547404, 77.861250
91.515757, 90.562050
91.484054, 103.266450
91.452294, 115.974450
91.420478, 128.686050
91.388605, 141.401250
91.356676, 154.120050
91.324691, 166.842450
91.292649, 179.568450
91.260551, 192.298050
91.228396, 205.031250
91.196185, 217.768050
91.163918, 230.508450
91.131595, 243.252450
91.099215, 256.000050
91.066779, 268.751250
91.034287, 281.506050
91.001738, 294.264450
90.969134, 307.026450
90.936473, 319.792050
90.903756, 332.561250
90.870983, 345.334050
90.838154, 358.110450
90.805268, 10.890450
90.772327, 23.674050
90.739330, 36.461250
90.706276, 49.252050
90.673167, 62.046450
90.640001, 74.844450
90.606780, 87.646050
90.573503, 100.451250
90.540169, 113.260050
90.506780, 126.072450
90.473335, 138.888450
90.439834, 151.708050
90.406277, 164.531250
90.372665, 177.358050
90.338996, 190.188450
90.305272, 203.022450
90.271492, 215.860050
90.237657, 228.701250
90.203765, 241.546050
90.169818, 254.394450
90.135815, 267.246450
90.101757, 280.102050
90.067643, 292.961250
90.033473, 305.824050
89.999248, 318.690450
89.964967, 331.560450
89.930631, 344.434050
89.896239, 357.311250
89.861791, 10.192050
89.827288, 23.076450
89.792730, 35.964450
89.758116, 48.856050
89.723447, 61.751250
89.688722, 74.650050
89.653942, 87.552450
89.619107, 100.458450
89.584216, 113.368050
89.549270, 126.281250
89.514269, 139.198050
89.479212, 152.118450
89.444100, 165.042450
89.408933, 177.970050
89.373711, 190.901250
89.338433, 203.836050
89.303101, 216.774450
89.267713, 229.716450
89.232270, 242.662050
89.196772, 255.611250
89.161219, 268.564050
89.125611, 281.520450
89.089948, 294.480450
89.054230, 307.444050
89.018456, 320.411250
88.982628, 333.382050
88.946745, 346.356450
88.910807, 359.334450
88.874814, 12.316050
88.838767, 25.301250
88.802664, 38.290050
88.766506, 51.282450
88.730294, 64.278450
88.694027, 77.278050
88.657705, 90.281250
88.621329, 103.288050
88.584897, 116.298450
88.548411, 129.312450
88.511871, 142.330050
88.475275, 155.351250
88.438626, 168.376050
88.401921, 181.404450
88.365162, 194.436450
88.328348, 207.472050
88.291480, 220.511250
88.254557, 233.554050
88.217580, 246.600450
88.180548, 259.650450
88.143462, 272.704050
88.106321, 285.761250
88.069126, 298.822050
88.031877, 311.886450
87.994573, 324.954450
87.957215, 338.026050
87.919803, 351.101250
87.882336, 4.180050
87.844815, 17.262450
87.807240, 30.348450
87.769611, 43.438050
87.731927, 56.531250
87.694189, 69.628050
87.656397, 82.728450
87.618551, 95.832450
87.580651, 108.940050
87.542697, 122.051250
87.504689, 135.166050
87.466626, 148.284450
87.428510, 161.406450
87.390340, 174.532050
87.352116, 187.661250
87.313837, 200.794050
87.275505, 213.930450
87.237119, 227.070450
87.198679, 240.214050
87.160186, 253.361250
87.121638, 266.512050
87.083037, 279.666450
87.044382, 292.824450
87.005673, 305.986050
86.966910, 319.151250
86.928094, 332.320050
86.889224, 345.492450
86.850301, 358.668450
86.811324, 11.848050
86.772293, 25.031250
86.733208, 38.218050
86.694070, 51.408450
86.654879, 64.602450
86.615634, 77.800050
86.576335, 91.001250
86.536984, 104.206050
86.497578, 117.414450
86.458119, 130.626450
86.418607, 143.842050
86.379042, 157.061250
86.339423, 170.284050
86.299751, 183.510450
86.260025, 196.740450
86.220247, 209.974050
86.180415, 223.211250
86.140529, 236.452050
86.100591, 249.696450
86.060600, 262.944450
86.020555, 276.196050
85.980457, 289.451250
85.940306, 302.710050
85.900102, 315.972450
85.859845, 329.238450
85.819535, 342.508050
85.779172, 355.781250
85.738757, 9.058050
85.698288, 22.338450
85.657766, 35.622450
85.617191, 48.910050
85.576564, 62.201250
85.535883, 75.496050
85.495150, 88.794450
85.454364, 102.096450
85.413525, 115.402050
85.372634, 128.711250
85.331690, 142.024050
85.290693, 155.340450
85.249643, 168.660450
85.208541, 181.984050
85.167386, 195.311250
85.126179, 208.642050
85.084919, 221.976450
85.043606, 235.314450
85.002241, 248.656050
84.960824, 262.001250
84.919354, 275.350050
84.877831, 288.702450
84.836256, 302.058450
84.794629, 315.418050
84.752950, 328.781250
84.711218, 342.148050
84.669434, 355.518450
84.627597, 8.892450
84.585708, 22.270050
84.543767, 35.651250
84.501774, 49.036050
84.459729, 62.424450
84.417631, 75.816450
84.375482, 89.212050
84.333280, 102.611250
84.291026, 116.014050
84.248720, 129.420450
84.206363, 142.830450
84.163953, 156.244050
84.121491, 169.661250
84.078977, 183.082050
84.036412, 196.506450
83.993794, 209.934450
83.951125, 223.366050
83.908403, 236.801250
83.865630, 250.240050
83.822805, 263.682450
83.779929, 277.128450
83.737000, 290.578050
83.694020, 304.031250
83.650989, 317.488050
83.607905, 330.948450
83.564770, 344.412450
83.521584, 357.880050
83.478345, 11.351250
83.435056, 24.826050
83.391714, 38.304450
83.348322, 51.786450
83.304877, 65.272050
83.261382, 78.761250
83.217835, 92.254050
83.174236, 105.750450
83.130587, 119.250450
83.086885, 132.754050
83.043133, 146.261250
82.999329, 159.772050
82.955474, 173.286450
82.911568, 186.804450
82.867611, 200.326050
82.823602, 213.851250
82.779543, 227.380050
82.735432, 240.912450
82.691270, 254.448450
82.647057, 267.988050
82.602793, 281.531250
82.558478, 295.078050
82.514112, 308.628450
82.469695, 322.182450
82.425227, 335.740050
82.380709, 349.301250
82.336139, 2.866050
82.291519, 16.434450
82.246847, 30.006450
82.202125, 43.582050
82.157353, 57.161250
82.112529, 70.744050
82.067655, 84.330450
82.022730, 97.920450
81.977754, 111.514050
81.932728, 125.111250
81.887652, 138.712050
81.842524, 152.316450
81.797346, 165.924450
81.752118, 179.536050
81.706839, 193.151250
81.661510, 206.770050
81.616130, 220.392450
81.570700, 234.018450
81.525220, 247.648050
81.479689, 261.281250
81.434108, 274.918050
81.388476, 288.558450
81.342795, 302.202450
81.297063, 315.850050
81.251281, 329.501250
81.205448, 343.156050
81.159566, 356.814450
81.113634, 10.476450
81.067651, 24.142050
81.021618, 37.811250
80.975536, 51.484050
80.929403, 65.160450
80.883220, 78.840450
80.836988, 92.524050
80.790705, 106.211250
80.744373, 119.902050
80.697991, 133.596450
80.651559, 147.294450
80.605077, 160.996050
80.558545, 174.701250
80.511964, 188.410050
80.465333, 202.122450
80.418652, 215.838450
80.371921, 229.558050
80.325141, 243.281250
80.278312, 257.008050
80.231432, 270.738450
80.184504, 284.472450
80.137525, 298.210050
80.090498, 311.951250
80.043420, 325.696050
79.996294, 339.444450
79.949118, 353.196450
79.901892, 6.952050
79.854618, 20.711250
79.807294, 34.474050
79.759920, 48.240450
79.712498, 62.010450
79.665026, 75.784050
79.617505, 89.561250
79.569935, 103.342050
79.522315, 117.126450
79.474647, 130.914450
79.426930, 144.706050
79.379163, 158.501250
79.331348, 172.300050
79.283483, 186.102450
79.235570, 199.908450
79.187607, 213.718050
79.139596, 227.531250
79.091536, 241.348050
79.043427, 255.168450
78.995269, 268.992450
78.947062, 282.820050
78.898807, 296.651250
78.850503, 310.486050
78.802150, 324.324450
78.753749, 338.166450
78.705299, 352.012050
78.656800, 5.861250
78.608253, 19.714050
78.559658, 33.570450
78.511013, 47.430450
78.462321, 61.294050
78.413580, 75.161250
78.364790, 89.032050
78.315952, 102.906450
78.267066, 116.784450
78.218131, 130.666050
78.169148, 144.551250
78.120117, 158.440050
78.071038, 172.332450
78.021910, 186.228450
77.972734, 200.128050
77.923510, 214.031250
77.874238, 227.938050
77.824918, 241.848450
77.775550, 255.762450
77.726134, 269.680050
77.676669, 283.601250
77.627157, 297.526050
77.577597, 311.454450
77.527989, 325.386450
77.478333, 339.322050
77.428629, 353.261250
77.378878, 7.204050
77.329078, 21.150450
77.279231, 35.100450
77.229337, 49.054050
77.179394, 63.011250
77.129404, 76.972050
77.079366, 90.936450
77.029281, 104.904450
76.979148, 118.876050
76.928968, 132.851250
76.878740, 146.830050
76.828464, 160.812450
76.778141, 174.798450
76.727771, 188.788050
76.677353, 202.781250
76.626888, 216.778050
76.576376, 230.778450
76.525816, 244.782450
76.475210, 258.790050
76.424556, 272.801250
76.373854, 286.816050
76.323106, 300.834450
76.272310, 314.856450
76.221468, 328.882050
76.170578, 342.911250
76.119641, 356.944050
76.068658, 10.980450
76.017627, 25.020450
75.966549, 39.064050
75.915425, 53.111250
75.864253, 67.162050
75.813035, 81.216450
75.761770, 95.274450
75.710458, 109.336050
75.659100, 123.401250
75.607694, 137.470050
75.556242, 151.542450
75.504744, 165.618450
75.453198, 179.698050
75.401606, 193.781250
75.349968, 207.868050
75.298283, 221.958450
75.246552, 236.052450
75.194774, 250.150050
75.142949, 264.251250
75.091079, 278.356050
75.039161, 292.464450
74.987198, 306.576450
74.935188, 320.692050
74.883132, 334.811250
74.831030, 348.934050
74.778882, 3.060450
74.726687, 17.190450
74.674446, 31.324050
74.622159, 45.461250
74.569826, 59.602050
74.517447, 73.746450
74.465022, 87.894450
74.412551, 102.046050
74.360034, 116.201250
74.307472, 130.360050
74.254863, 144.522450
74.202208, 158.688450
74.149508, 172.858050
74.096762, 187.031250
74.043970, 201.208050
73.991132, 215.388450
73.938249, 229.572450
73.885320, 243.760050
73.832345, 257.951250
73.779325, 272.146050
73.726259, 286.344450
73.673148, 300.546450
73.619991, 314.752050
73.566789, 328.961250
73.513541, 343.174050
73.460248, 357.390450
73.406910, 11.610450
73.353526, 25.834050
73.300097, 40.061250
73.246622, 54.292050
73.193103, 68.526450
73.139538, 82.764450
73.085928, 97.006050
73.032273, 111.251250
72.978573, 125.500050
72.924828, 139.752450
72.871038, 154.008450
72.817203, 168.268050
72.763322, 182.531250
72.709397, 196.798050
72.655427, 211.068450
72.601413, 225.342450
72.547353, 239.620050
72.493248, 253.901250
72.439099, 268.186050
72.384905, 282.474450
72.330667, 296.766450
72.276383, 311.062050
72.222055, 325.361250
72.167683, 339.664050
72.113266, 353.970450
72.058804, 8.280450
72.004298, 22.594050
71.949747, 36.911250
71.895152, 51.232050
71.840513, 65.556450
71.785829, 79.884450
71.731101, 94.216050
71.676329, 108.551250
71.621512, 122.890050
71.566651, 137.232450
71.511746, 151.578450
71.456797, 165.928050
71.401804, 180.281250
71.346766, 194.638050
71.291685, 208.998450
71.236559, 223.362450
71.181390, 237.730050
71.126176, 252.101250
71.070919, 266.476050
71.015618, 280.854450
70.960273, 295.236450
70.904884, 309.622050
70.849451, 324.011250
70.793975, 338.404050
70.738455, 352.800450
70.682891, 7.200450
70.627283, 21.604050
70.571632, 36.011250
70.515938, 50.422050
70.460199, 64.836450
70.404418, 79.254450
70.348593, 93.676050
70.292724, 108.101250
70.236812, 122.530050
70.180857, 136.962450
70.124858, 151.398450
70.068816, 165.838050
70.012731, 180.281250
69.956602, 194.728050
69.900430, 209.178450
69.844215, 223.632450
69.787957, 238.090050
69.731656, 252.551250
69.675312, 267.016050
69.618925, 281.484450
69.562495, 295.956450
69.506022, 310.432050
69.449506, 324.911250
69.392947, 339.394050
69.336345, 353.880450
69.279701, 8.370450
69.223013, 22.864050
69.166283, 37.361250
69.109510, 51.862050
69.052695, 66.366450
68.995837, 80.874450
68.938936, 95.386050
68.881993, 109.901250
68.825007, 124.420050
68.767979, 138.942450
68.710908, 153.468450
68.653795, 167.998050
68.596639, 182.531250
68.539441, 197.068050
68.482201, 211.608450
68.424918, 226.152450
68.367594, 240.700050
68.310227, 255.251250
68.252817, 269.806050
68.195366, 284.364450
68.137873, 298.926450
68.080337, 313.492050
68.022760, 328.061250
67.965140, 342.634050
67.907478, 357.210450
67.849775, 11.790450
67.792030, 26.374050
67.734242, 40.961250
67.676413, 55.552050
67.618543, 70.146450
67.560630, 84.744450
67.502676, 99.346050
67.444680, 113.951250
67.386642, 128.560050
67.328563, 143.172450
67.270442, 157.788450
67.212280, 172.408050
67.154076, 187.031250
67.095831, 201.658050
67.037544, 216.288450
66.979216, 230.922450
66.920846, 245.560050
66.862436, 260.201250
66.803983, 274.846050
66.745490, 289.494450
66.686956, 304.146450
66.628380, 318.802050
66.569763, 333.461250
66.511105, 348.124050
66.452406, 2.790450
66.393666, 17.460450
66.334885, 32.134050
66.276063, 46.811250
66.217200, 61.492050
66.158296, 76.176450
66.099351, 90.864450
66.040366, 105.556050
65.981340, 120.251250
65.922273, 134.950050
65.863165, 149.652450
65.804016, 164.358450
65.744827, 179.068050
65.685598, 193.781250
65.626328, 208.498050
65.567017, 223.218450
65.507666, 237.942450
65.448274, 252.670050
65.388842, 267.401250
65.329370, 282.136050
65.269857, 296.874450
65.210304, 311.616450
65.150710, 326.362050
65.091077, 341.111250
65.031403, 355.864050
64.971689, 10.620450
64.911935, 25.380450
64.852141, 40.144050
64.792307, 54.911250
64.732433, 69.682050
64.672519, 84.456450
64.612565, 99.234450
64.552571, 114.016050
64.492537, 128.801250
64.432463, 143.590050
64.372350, 158.382450
64.312197, 173.178450
64.252004, 187.978050
64.191771, 202.781250
64.131499, 217.588050
64.071187, 232.398450
64.010836, 247.212450
63.950445, 262.030050
63.890015, 276.851250
63.829545, 291.676050
63.769036, 306.504450
63.708487, 321.336450
63.647899, 336.172050
63.587272, 351.011250
63.526605, 5.854050
63.465899, 20.700450
63.405155, 35.550450
63.344371, 50.404050
63.283547, 65.261250
63.222685, 80.122050
63.161784, 94.986450
63.100843, 109.854450
63.039864, 124.726050
62.978846, 139.601250
62.917789, 154.480050
62.856693, 169.362450
62.795558, 184.248450
62.734385, 199.138050
62.673173, 214.031250
62.611922, 228.928050
62.550632, 243.828450
62.489304, 258.732450
62.427937, 273.640050
62.366532, 288.551250
62.305088, 303.466050
62.243605, 318.384450
62.182085, 333.306450
62.120526, 348.232050
62.058928, 3.161250
61.997292, 18.094050
61.935618, 33.030450
61.873906, 47.970450
61.812155, 62.914050
61.750366, 77.861250
61.688539, 92.812050
61.626675, 107.766450
61.564771, 122.724450
61.502830, 137.686050
61.440851, 152.651250
61.378835, 167.620050
61.316780, 182.592450
61.254687, 197.568450
61.192556, 212.548050
61.130388, 227.531250
61.068182, 242.518050
61.005938, 257.508450
60.943657, 272.502450
60.881338, 287.500050
60.818981, 302.501250
60.756587, 317.506050
60.694155, 332.514450
60.631686, 347.526450
60.569179, 2.542050
60.506635, 17.561250
60.444054, 32.584050
60.381435, 47.610450
60.318779, 62.640450
60.256086, 77.674050
60.193356, 92.711250
60.130588, 107.752050
60.067783, 122.796450
60.004941, 137.844450
59.942062, 152.896050
59.879147, 167.951250
59.816194, 183.010050
59.753204, 198.072450
59.690177, 213.138450
59.627114, 228.208050
59.564013, 243.281250
59.500876, 258.358050
59.437702, 273.438450
59.374492, 288.522450
59.311244, 303.610050
59.247960, 318.701250
59.184640, 333.796050
59.121283, 348.894450
59.057889, 3.996450
58.994459, 19.102050
58.930993, 34.211250
58.867490, 49.324050
58.803951, 64.440450
58.740376, 79.560450
58.676764, 94.684050
58.613116, 109.811250
58.549432, 124.942050
58.485711, 140.076450
58.421955, 155.214450
58.358163, 170.356050
58.294334, 185.501250
58.230469, 200.650050
58.166569, 215.802450
58.102633, 230.958450
58.038660, 246.118050
57.974652, 261.281250
57.910608, 276.448050
57.846529, 291.618450
57.782413, 306.792450
57.718262, 321.970050
57.654076, 337.151250
57.589853, 352.336050
57.525595, 7.524450
57.461302, 22.716450
57.396973, 37.912050
57.332609, 53.111250
57.268209, 68.314050
57.203774, 83.520450
57.139304, 98.730450
57.074798, 113.944050
57.010257, 129.161250
56.945681, 144.382050
56.881070, 159.606450
56.816423, 174.834450
56.751742, 190.066050
56.687025, 205.301250
56.622274, 220.540050
56.557487, 235.782450
56.492666, 251.028450
56.427810, 266.278050
56.362919, 281.531250
56.297993, 296.788050
56.233032, 312.048450
56.168037, 327.312450
56.103006, 342.580050
56.037942, 357.851250
55.972842, 13.126050
55.907708, 28.404450
55.842540, 43.686450
55.777337, 58.972050
55.712100, 74.261250
55.646828, 89.554050
55.581522, 104.850450
55.516182, 120.150450
55.450807, 135.454050
55.385398, 150.761250
55.319955, 166.072050
55.254477, 181.386450
55.188966, 196.704450
55.123421, 212.026050
55.057841, 227.351250
54.992227, 242.680050
54.926580, 258.012450
54.860899, 273.348450
54.795183, 288.688050
54.729434, 304.031250
54.663651, 319.378050
54.597835, 334.728450
54.531984, 350.082450
54.466100, 5.440050
54.400183, 20.801250
54.334231, 36.166050
54.268246, 51.534450
54.202228, 66.906450
54.136176, 82.282050
54.070091, 97.661250
54.003973, 113.044050
53.937821, 128.430450
53.871635, 143.820450
53.805417, 159.214050
53.739165, 174.611250
53.672880, 190.012050
53.606562, 205.416450
53.540211, 220.824450
53.473827, 236.236050
53.407409, 251.651250
53.340959, 267.070050
53.274476, 282.492450
53.207960, 297.918450
53.141411, 313.348050
53.074829, 328.781250
53.008215, 344.218050
52.941568, 359.658450
52.874888, 15.102450
52.808175, 30.550050
52.741430, 46.001250
52.674652, 61.456050
52.607842, 76.914450
52.540999, 92.376450
52.474124, 107.842050
52.407217, 123.311250
52.340277, 138.784050
52.273304, 154.260450
52.206300, 169.740450
52.139263, 185.224050
52.072194, 200.711250
52.005093, 216.202050
51.937960, 231.696450
51.870794, 247.194450
51.803597, 262.696050
51.736368, 278.201250
51.669107, 293.710050
51.601813, 309.222450
51.534488, 324.738450
51.467131, 340.258050
51.399743, 355.781250
51.332322, 11.308050
51.264870, 26.838450
51.197387, 42.372450
51.129871, 57.910050
51.062324, 73.451250
50.994746, 88.996050
50.927136, 104.544450
50.859495, 120.096450
50.791822, 135.652050
50.724118, 151.211250
50.656382, 166.774050
50.588616, 182.340450
50.520818, 197.910450
50.452989, 213.484050
50.385128, 229.061250
50.317237, 244.642050
50.249314, 260.226450
50.181361, 275.814450
50.113376, 291.406050
50.045361, 307.001250
49.977314, 322.600050
49.909237, 338.202450
49.841129, 353.808450
49.772990, 9.418050
49.704821, 25.031250
49.636621, 40.648050
49.568390, 56.268450
49.500128, 71.892450
49.431836, 87.520050
49.363514, 103.151250
49.295161, 118.786050
49.226777, 134.424450
49.158363, 150.066450
49.089919, 165.712050
49.021444, 181.361250
48.952940, 197.014050
48.884405, 212.670450
48.815839, 228.330450
48.747244, 243.994050
48.678618, 259.661250
48.609963, 275.332050
48.541277, 291.006450
48.472562, 306.684450
48.403816, 322.366050
48.335041, 338.051250
48.266236, 353.740050
48.197401, 9.432450
48.128536, 25.128450
48.059642, 40.828050
47.990718, 56.531250
47.921764, 72.238050
47.852780, 87.948450
47.783767, 103.662450
47.714725, 119.380050
47.645653, 135.101250
47.576552, 150.826050
47.507421, 166.554450
47.438261, 182.286450
47.369072, 198.022050
47.299853, 213.761250
47.230606, 229.504050
47.161329, 245.250450
47.092023, 261.000450
47.022688, 276.754050
46.953323, 292.511250
46.883930, 308.272050
46.814508, 324.036450
46.745057, 339.804450
46.675577, 355.576050
46.606069, 11.351250
46.536531, 27.130050
46.466965, 42.912450
46.397370, 58.698450
46.327747, 74.488050
46.258094, 90.281250
46.188414, 106.078050
46.118704, 121.878450
46.048967, 137.682450
45.979201, 153.490050
45.909406, 169.301250
45.839583, 185.116050
45.769732, 200.934450
45.699853, 216.756450
45.629945, 232.582050
45.560009, 248.411250
45.490045, 264.244050
45.420053, 280.080450
45.350033, 295.920450
45.279985, 311.764050
45.209909, 327.611250
45.139805, 343.462050
45.069673, 359.316450
44.999513, 15.174450
44.929326, 31.036050
44.859111, 46.901250
44.788868, 62.770050
44.718597, 78.642450
44.648299, 94.518450
44.577973, 110.398050
44.507620, 126.281250
44.437239, 142.168050
44.366831, 158.058450
44.296395, 173.952450
44.225933, 189.850050
44.155442, 205.751250
44.084925, 221.656050
44.014380, 237.564450
43.943808, 253.476450
43.873209, 269.392050
43.802583, 285.311250
43.731930, 301.234050
43.661250, 317.160450
43.590542, 333.090450
43.519808, 349.024050
43.449047, 4.961250
43.378260, 20.902050
43.307445, 36.846450
43.236604, 52.794450
43.165736, 68.746050
43.094841, 84.701250
43.023920, 100.660050
42.952972, 116.622450
42.881998, 132.588450
42.810997, 148.558050
42.739970, 164.531250
42.668916, 180.508050
42.597836, 196.488450
42.526730, 212.472450
42.455597, 228.460050
42.384439, 244.451250
42.313254, 260.446050
42.242043, 276.444450
42.170806, 292.446450
42.099542, 308.452050
42.028253, 324.461250
41.956938, 340.474050
41.885597, 356.490450
41.814230, 12.510450
41.742837, 28.534050
41.671419, 44.561250
41.599975, 60.592050
41.528505, 76.626450
41.457009, 92.664450
41.385488, 108.706050
41.313941, 124.751250
41.242369, 140.800050
41.170772, 156.852450
41.099148, 172.908450
41.027500, 188.968050
40.955826, 205.031250
40.884127, 221.098050
40.812403, 237.168450
40.740653, 253.242450
40.668879, 269.320050
40.597079, 285.401250
40.525254, 301.486050
40.453404, 317.574450
40.381529, 333.666450
40.309629, 349.762050
40.237705, 5.861250
40.165755, 21.964050
40.093781, 38.070450
40.021782, 54.180450
39.949758, 70.294050
39.877709, 86.411250
39.805636, 102.532050
39.733538, 118.656450
39.661416, 134.784450
39.589270, 150.916050
39.517098, 167.051250
39.444903, 183.190050
39.372683, 199.332450
39.300439, 215.478450
39.228170, 231.628050
39.155878, 247.781250
39.083561, 263.938050
39.011220, 280.098450
38.938854, 296.262450
38.866465, 312.430050
38.794052, 328.601250
38.721615, 344.776050
38.649154, 0.954450
38.576669, 17.136450
38.504160, 33.322050
38.431628, 49.511250
38.359072, 65.704050
38.286492, 81.900450
38.213888, 98.100450
38.141261, 114.304050
38.068611, 130.511250
37.995936, 146.722050
37.923239, 162.936450
37.850518, 179.154450
37.777773, 195.376050
37.705005, 211.601250
37.632214, 227.830050
37.559400, 244.062450
37.486563, 260.298450
37.413702, 276.538050
37.340818, 292.781250
37.267912, 309.028050
37.194982, 325.278450
37.122029, 341.532450
37.049053, 357.790050
36.976055, 14.051250
36.903033, 30.316050
36.829989, 46.584450
36.756922, 62.856450
36.683833, 79.132050
36.610720, 95.411250
36.537586, 111.694050
36.464428, 127.980450
36.391248, 144.270450
36.318046, 160.564050
36.244821, 176.861250
36.171574, 193.162050
36.098304, 209.466450
36.025012, 225.774450
35.951698, 242.086050
35.878362, 258.401250
35.805004, 274.720050
35.731623, 291.042450
35.658220, 307.368450
35.584796, 323.698050
35.511349, 340.031250
35.437881, 356.368050
35.364390, 12.708450
35.290878, 29.052450
35.217344, 45.400050
35.143788, 61.751250
35.070211, 78.106050
34.996612, 94.464450
34.922991, 110.826450
34.849349, 127.192050
34.775685, 143.561250
34.701999, 159.934050
34.628293, 176.310450
34.554565, 192.690450
34.480815, 209.074050
34.407044, 225.461250
34.333252, 241.852050
34.259439, 258.246450
34.185605, 274.644450
34.111749, 291.046050
34.037873, 307.451250
33.963975, 323.860050
33.890057, 340.272450
33.816117, 356.688450
33.742157, 13.108050
33.668176, 29.531250
33.594174, 45.958050
33.520151, 62.388450
33.446108, 78.822450
33.372044, 95.260050
33.297959, 111.701250
33.223854, 128.146050
33.149729, 144.594450
33.075582, 161.046450
33.001416, 177.502050
32.927229, 193.961250
32.853022, 210.424050
32.778794, 226.890450
32.704546, 243.360450
32.630278, 259.834050
32.555990, 276.311250
32.481682, 292.792050
32.407353, 309.276450
32.333005, 325.764450
32.258637, 342.256050
32.184248, 358.751250
32.109840, 15.250050
32.035412, 31.752450
31.960965, 48.258450
31.886497, 64.768050
31.812010, 81.281250
31.737503, 97.798050
31.662977, 114.318450
31.588431, 130.842450
31.513866, 147.370050
31.439281, 163.901250
31.364677, 180.436050
31.290053, 196.974450
31.215410, 213.516450
31.140748, 230.062050
31.066066, 246.611250
30.991365, 263.164050
30.916646, 279.720450
30.841907, 296.280450
30.767149, 312.844050
30.692372, 329.411250
30.617576, 345.982050
30.542761, 2.556450
30.467928, 19.134450
30.393075, 35.716050
30.318204, 52.301250
30.243314, 68.890050
30.168405, 85.482450
30.093478, 102.078450
30.018532, 118.678050
29.943568, 135.281250
29.868585, 151.888050
29.793584, 168.498450
29.718564, 185.112450
29.643526, 201.730050
29.568470, 218.351250
29.493395, 234.976050
29.418302, 251.604450
29.343191, 268.236450
29.268062, 284.872050
29.192915, 301.511250
29.117750, 318.154050
29.042567, 334.800450
28.967365, 351.450450
28.892146, 8.104050
28.816910, 24.761250
28.741655, 41.422050
28.666383, 58.086450
28.591093, 74.754450
28.515785, 91.426050
28.440459, 108.101250
28.365117, 124.780050
28.289756, 141.462450
28.214378, 158.148450
28.138983, 174.838050
28.063570, 191.531250
27.988140, 208.228050
27.912693, 224.928450
27.837228, 241.632450
27.761747, 258.340050
27.686248, 275.051250
27.610732, 291.766050
27.535199, 308.484450
27.459649, 325.206450
27.384082, 341.932050
27.308498, 358.661250
27.232897, 15.394050
27.157280, 32.130450
27.081645, 48.870450
27.005994, 65.614050
26.930327, 82.361250
26.854642, 99.112050
26.778941, 115.866450
26.703224, 132.624450
26.627490, 149.386050
26.551740, 166.151250
26.475973, 182.920050
26.400190, 199.692450
26.324390, 216.468450
26.248575, 233.248050
26.172743, 250.031250
26.096895, 266.818050
26.021031, 283.608450
25.945150, 300.402450
25.869254, 317.200050
25.793342, 334.001250
25.717414, 350.806050
25.641470, 7.614450
25.565510, 24.426450
25.489534, 41.242050
25.413543, 58.061250
25.337536, 74.884050
25.261513, 91.710450
25.185475, 108.540450
25.109421, 125.374050
25.033351, 142.211250
24.957266, 159.052050
24.881166, 175.896450
24.805051, 192.744450
24.728920, 209.596050
24.652773, 226.451250
24.576612, 243.310050
24.500435, 260.172450
24.424244, 277.038450
24.348037, 293.908050
24.271815, 310.781250
24.195578, 327.658050
24.119326, 344.538450
24.043060, 1.422450
23.966778, 18.310050
23.890482, 35.201250
23.814171, 52.096050
23.737845, 68.994450
23.661505, 85.896450
23.585150, 102.802050
23.508780, 119.711250
23.432396, 136.624050
23.355997, 153.540450
23.279584, 170.460450
23.203157, 187.384050
23.126715, 204.311250
23.050259, 221.242050
22.973789, 238.176450
22.897305, 255.114450
22.820806, 272.056050
22.744294, 289.001250
22.667767, 305.950050
22.591226, 322.902450
22.514672, 339.858450
22.438103, 356.818050
22.361521, 13.781250
22.284925, 30.748050
22.208315, 47.718450
22.131691, 64.692450
22.055054, 81.670050
21.978403, 98.651250
21.901738, 115.636050
21.825060, 132.624450
21.748369, 149.616450
21.671664, 166.612050
21.594945, 183.611250
21.518214, 200.614050
21.441469, 217.620450
21.364711, 234.630450
21.287939, 251.644050
21.211155, 268.661250
21.134357, 285.682050
21.057546, 302.706450
20.980723, 319.734450
20.903886, 336.766050
20.827037, 353.801250
20.750174, 10.840050
20.673299, 27.882450
20.596411, 44.928450
20.519510, 61.978050
20.442597, 79.031250
20.365671, 96.088050
20.288732, 113.148450
20.211781, 130.212450
20.134818, 147.280050
20.057842, 164.351250
19.980853, 181.426050
19.903853, 198.504450
19.826840, 215.586450
19.749814, 232.672050
19.672777, 249.761250
19.595727, 266.854050
19.518666, 283.950450
19.441592, 301.050450
19.364506, 318.154050
19.287409, 335.261250
19.210299, 352.372050
19.133177, 9.486450
19.056044, 26.604450
18.978899, 43.726050
18.901742, 60.851250
18.824574, 77.980050
18.747394, 95.112450
18.670202, 112.248450
18.592999, 129.388050
18.515784, 146.531250
18.438558, 163.678050
18.361321, 180.828450
18.284072, 197.982450
18.206812, 215.140050
18.129541, 232.301250
18.052258, 249.466050
17.974964, 266.634450
17.897660, 283.806450
17.820344, 300.982050
17.743017, 318.161250
17.665679, 335.344050
17.588330, 352.530450
17.510971, 9.720450
17.433600, 26.914050
17.356219, 44.111250
17.278827, 61.312050
17.201425, 78.516450
17.124012, 95.724450
17.046588, 112.936050
16.969154, 130.151250
16.891709, 147.370050
16.814254, 164.592450
16.736788, 181.818450
16.659313, 199.048050
16.581826, 216.281250
16.504330, 233.518050
16.426823, 250.758450
16.349307, 268.002450
16.271780, 285.250050
16.194243, 302.501250
16.116696, 319.756050
16.039139, 337.014450
15.961573, 354.276450
15.883996, 11.542050
15.806410, 28.811250
15.728813, 46.084050
15.651208, 63.360450
15.573592, 80.640450
15.495967, 97.924050
15.418332, 115.211250
15.340688, 132.502050
15.263034, 149.796450
15.185371, 167.094450
15.107699, 184.396050
15.030017, 201.701250
14.952326, 219.010050
14.874625, 236.322450
14.796916, 253.638450
14.719197, 270.958050
14.641469, 288.281250
14.563733, 305.608050
14.485987, 322.938450
14.408232, 340.272450
14.330469, 357.610050
14.252696, 14.951250
14.174915, 32.296050
14.097125, 49.644450
14.019326, 66.996450
13.941519, 84.352050
13.863703, 101.711250
13.785878, 119.074050
13.708045, 136.440450
13.630203, 153.810450
13.552353, 171.184050
13.474495, 188.561250
13.396629, 205.942050
13.318754, 223.326450
13.240870, 240.714450
13.162979, 258.106050
13.085080, 275.501250
13.007172, 292.900050
12.929257, 310.302450
12.851333, 327.708450
12.773402, 345.118050
12.695462, 2.531250
12.617515, 19.948050
12.539560, 37.368450
12.461597, 54.792450
12.383627, 72.220050
12.305649, 89.651250
12.227663, 107.086050
12.149670, 124.524450
12.071669, 141.966450
11.993661, 159.412050
11.915645, 176.861250
11.837623, 194.314050
11.759592, 211.770450
11.681555, 229.230450
11.603510, 246.694050
11.525458, 264.161250
11.447399, 281.632050
11.369333, 299.106450
11.291260, 316.584450
11.213180, 334.066050
11.135093, 351.551250
11.056999, 9.040050
10.978898, 26.532450
10.900791, 44.028450
10.822677, 61.528050
10.744556, 79.031250
10.666428, 96.538050
10.588294, 114.048450
10.510154, 131.562450
10.432006, 149.080050
10.353853, 166.601250
10.275693, 184.126050
10.197527, 201.654450
10.119354, 219.186450
10.041175, 236.722050
9.962990, 254.261250
9.884799, 271.804050
9.806602, 289.350450
9.728398, 306.900450
9.650189, 324.454050
9.571973, 342.011250
9.493752, 359.572050
9.415525, 17.136450
9.337292, 34.704450
9.259054, 52.276050
9.180809, 69.851250
9.102559, 87.430050
9.024303, 105.012450
8.946042, 122.598450
8.867775, 140.188050
8.789503, 157.781250
8.711225, 175.378050
8.632942, 192.978450
8.554654, 210.582450
8.476360, 228.190050
8.398061, 245.801250
8.319757, 263.416050
8.241448, 281.034450
8.163134, 298.656450
8.084814, 316.282050
8.006490, 333.911250
7.928161, 351.544050
7.849826, 9.180450
7.771487, 26.820450
7.693144, 44.464050
7.614795, 62.111250
7.536442, 79.762050
7.458084, 97.416450
7.379721, 115.074450
7.301354, 132.736050
7.222982, 150.401250
7.144606, 168.070050
7.066226, 185.742450
6.987841, 203.418450
6.909452, 221.098050
6.831058, 238.781250
6.752661, 256.468050
6.674259, 274.158450
6.595853, 291.852450
6.517443, 309.550050
6.439029, 327.251250
6.360611, 344.956050
6.282189, 2.664450
6.203763, 20.376450
6.125333, 38.092050
6.046900, 55.811250
5.968463, 73.534050
5.890022, 91.260450
5.811577, 108.990450
5.733129, 126.724050
5.654678, 144.461250
5.576223, 162.202050
5.497764, 179.946450
5.419302, 197.694450
5.340837, 215.446050
5.262368, 233.201250
5.183896, 250.960050
5.105421, 268.722450
5.026943, 286.488450
4.948462, 304.258050
4.869978, 322.031250
4.791490, 339.808050
4.713000, 357.588450
4.634507, 15.372450
4.556010, 33.160050
4.477512, 50.951250
4.399010, 68.746050
4.320506, 86.544450
4.241998, 104.346450
4.163489, 122.152050
4.084977, 139.961250
4.006462, 157.774050
3.927945, 175.590450
3.849425, 193.410450
3.770903, 211.234050
3.692378, 229.061250
3.613852, 246.892050
3.535323, 264.726450
3.456792, 282.564450
3.378259, 300.406050
3.299723, 318.251250
3.221186, 336.100050
3.142647, 353.952450
3.064105, 11.808450
2.985562, 29.668050
2.907017, 47.531250
2.828471, 65.398050
2.749922, 83.268450
2.671372, 101.142450
2.592820, 119.020050
2.514266, 136.901250
2.435711, 154.786050
2.357155, 172.674450
2.278597, 190.566450
2.200037, 208.462050
2.121477, 226.361250
2.042915, 244.264050
1.964351, 262.170450
1.885787, 280.080450
1.807221, 297.994050
1.728654, 315.911250
1.650086, 333.832050
1.571517, 351.756450
1.492948, 9.684450
1.414377, 27.616050
1.335805, 45.551250
1.257233, 63.490050
1.178659, 81.432450
1.100085, 99.378450
1.021511, 117.328050
0.942935, 135.281250
0.864359, 153.238050
0.785783, 171.198450
0.707206, 189.162450
0.628629, 207.130050
0.550051, 225.101250
0.471473, 243.076050
0.392895, 261.054450
0.314316, 279.036450
0.235737, 297.022050
0.157158, 315.011250
0.078579, 333.004050
0.000000, 351.000450
##END=
