# Supplementary material for: Obtaining Pure 1H NMR Spectra of Individual Pyranose and Furanose Anomers of Reducing Deoxyfluorinated Sugars
Source: J Org Chem. 2023 Sep 27;88(19):13908–25. doi: 10.1021/acs.joc.3c01503 (PMC10563139; doi:10.1021/acs.joc.3c01503)
Supplement: Supplementary file 2 — jo3c01503_si_002.zip [file jo3c01503_si_002.zip › FIDs_Full NMR of all compounds - 1H, 19F, SRI-FESTA/8_FDGal-46/9/uxnmr.info]

CONFIGURATION INFORMATION
=========================

Path         : /opt/topspin3.6.2/conf/instr/spect/uxnmr.info
Date         : Mon May 16 14:23:45 2022
Release      : TopSpin 3.6.2
Installed in : /opt/topspin3.6.2
Host         : Pasteur600
OS           : CentOS Linux release 7.9.2009 (Core)
CPU          : Intel(R) Xeon(R) CPU E5-1620 v4 @ 3.50GHz (8 cores at 1385 MHz with Hyperthreading)
User         : liquidnmr (liquidnmr)
System       : Avance III HD 600 NMR spectrometer
1H-frequency : 600.13 MHz
Description  : Avance III HD
Location     : Labo RMN
Bruker Order : 404269
Configured in: Pasteur600:/opt/topspin3.6.2/conf/instr/spect

IPSO: connected to spectrometer subnet
- TCP/IP address = 149.236.99.92
 - IPSO type: 19"
- Tctrl : 1
- Fctrls: 4
- Gctrl1: with digital preemphasis
- Gctrl2: without digital preemphasis
- Rctrl : none
- FREDs : none
- DPP : 1

DRU1: AQS DRU-E Z102520/05227 ECL 07.00
- TCP/IP address = 149.236.99.89
- Firmware Version = 170619
- DRU1 controls AQS-Rack and HPPR/2

AQS: connected to 149.236.99.89:/dev/tty10
  _Slot_ SBSB _____________________Board_____________________
  Number Addr Type HW-VS FW-VS ID  ECL Name   Description
  -----------------------------------------------------------
     2   0x10 0x43   0x5    CD  R  0.4 REC-1  AQS RXAD/2 600 Z130588/2690 ECL 00.04
     3   0x34 0xd6   0x1        X  5.1 REF-1  REF/3-600 Reference Board for AQS/3 Receiver
     4   0x24 0x32     0        S  3.2 SGU-1  AQS SGU/3 600 (2CH) Z117129/03088 ECL 03.02 FPGA-Vs=20131031
     5   0x26 0x32     0        S  3.2 SGU-2  AQS SGU/3 600 (2CH) Z117129/03089 ECL 03.02 FPGA-Vs=20131031
    13   0xa0 0x93     0        V  0.1 PS-1   
    14   0xa1 0x91     0        V  1.2 PS-2   AQS PSM-D Power Supply Module
    --   0x20 0xd8     0        B  2.0 MASTER AQS/3+ Chassis
     1   0x20  0x7     0        B      MASTER AQS Rack Master
  Logical Receiver/SGU configuration:


Router: none installed


Transmitters at the spectrometer subnet:
----------------------------------------
BLA_W1345099_0251 W1345099/0251 ECL 30:
- TCP/IP address = 149.236.99.91
- Firmware VS    = 20120627
- Amplifier      = BLAXH2H500/100/150 E 200-600MHZ INR: W1345099/0251 ECL 30
- Router         = BLMMR32 RF AMPLIFIER MODULE: W1345204/005578 ECL 21
- Controller     = BLA CONTROL BOARD 6 2CH: W1522050/011340 ECL 60
- QNP-Accessory  : 1 X-input and 1 H-input
BLA_W1345098_0278 W1345098/0278 ECL 21:
- TCP/IP address = 149.236.99.90
- Firmware VS    = 20120627
- Amplifier      = BLAXH500/100 E 200-600MHZ INR: W1345098/0278 ECL 21
- Router         = BLMMR32 RF AMPLIFIER MODULE: W1345204/005589 ECL 21
- Controller     = BLA CONTROL BOARD 6 2CH: W1522050/011383 ECL 60
LTRX Z109890/01065 ECL 03.01:
- TCP/IP address = 149.236.99.20
- Amplifier      = BSMS/2 LOCK TRANSCEIVER 600: Z109890/01065 ECL 03.01

BSMS: BSMS/2 connected to ethernet
- TCP/IP address = 149.236.99.20
- ELCB firmware version = 20170712
- GAB current limits = 0.0/X, 0.0/Y, 10.0/Z (in A)
- SCB channels = 40
- Shim System = BOSS3-SB
- L-TRX = BSMS/2 LOCK TRANSCEIVER 600: Z109890/01065 ECL 03.01
- Lock: on L-TRX board
- VTU_SPB = BSMS/2 SPB SENSOR & PNEUMATIC BD: Z115191/03299 ECL 05.02
- VTU_VPSB1 = BSMS/2 VARIABLE POWER SUPPLY BD: Z115193/03686 ECL 01.05

VTU: in BSMS/2 connected to ethernet
- TCP/IP address = 149.236.99.20

SampleCase: in BSMS/2 connected to ethernet
- TCP/IP address = 149.236.99.20

Bruker Automatic Changer: device connected to 149.236.99.92:/dev/tty04
- Capacity: 24 holders
- Firmware: 970111
- use BACS air  = yes
- BACS sx delay = 10 s
- Sample Rail fast changer mode = no

Cryo Controller CRCO: device connected to 149.236.99.92:/dev/tty01

Preamplifiers :
HPPR2: - HPPR/2 preamplifier connected to 149.236.99.89:/dev/tty10
    Type      : HPPR/2
    Controller: Cover/2, with DRU Application firmware = c.
                no LED display for tuning and matching
    Module  1 : HPLNA 19F1H (virtual 50 Ohm reference: 100.8%/0.1deg, reflection meter)
                PN=Z103205, SN=00909 from 20170905
    Module  2 : 2H
                PN=Z003473, SN=00359 from 20050103
    Module  3 : 19F
                PN=Z003495, SN=00055 from 20130312
    Module  4 : XBB19F 2HS
                PN=Z003506, SN=00319 from 20040408
    Module  5 : XBB19F 2HS
                PN=Z003506, SN=00320 from 20040407
    Module  6 : 13C
                PN=Z003524, SN=00224 from 20040310
    Module  7 : 15N
                PN=Z003530, SN=00138 from 20040205


Gradient Controller cable connections
--------------------------------------------------------------------
GCtrl1: not connected
GCtrl2: connected to GAB in BSMS

RF cable connections (detected)
--------------------------------------------------------------------
SGU1 NORM output -> input 1 of transmitter 1 (BLAXH2H500/100/150 E 200-600MHZ BLAXH500/100 E 200-600MHZ INR W1345099/0251 at TCP/IP 149.236.99.91)
SGU1 AUX  output -> input 2 of transmitter 2 (BLAXH500/100 E 200-600MHZ INR W1345098/0278 at TCP/IP 149.236.99.90)
SGU2 NORM output -> input 2 of transmitter 1 (BLAXH2H500/100/150 E 200-600MHZ BLAXH500/100 E 200-600MHZ INR W1345099/0251 at TCP/IP 149.236.99.91)
SGU2 AUX  output -> TUNE signal input of HPPR
SGU3 NORM output -> input 1 of transmitter 2 (BLAXH500/100 E 200-600MHZ INR W1345098/0278 at TCP/IP 149.236.99.90)
SGU3 AUX  output -> input 3 of transmitter 1 (BLAXH2H500/100/150 E 200-600MHZ BLAXH500/100 E 200-600MHZ INR W1345099/0251 at TCP/IP 149.236.99.91)
SGU4 NORM output -> input 3 of transmitter 2 (BLAXH500/100 E 200-600MHZ INR W1345098/0278 at TCP/IP 149.236.99.90)
SGU4 AUX  output -> input 4 of transmitter 1 (BLAXH2H500/100/150 E 200-600MHZ BLAXH500/100 E 200-600MHZ INR W1345099/0251 at TCP/IP 149.236.99.91)

Blanking cable connections (detected)
--------------------------------------------------------------------
transmitter 1 = BLAXH2H500/100/150 E 200-600MHZ BLAXH500/100 E 200-600MHZ INR W1345099/0251 at TCP/IP 149.236.99.91:
- amplifier 1H-100W uses blanking 2
- amplifier X-500W uses blanking 1
- amplifier 2H-150W uses blanking 7

transmitter 2 = BLAXH500/100 E 200-600MHZ INR W1345098/0278 at TCP/IP 149.236.99.90:
- amplifier 1H-100W uses blanking 5
- amplifier X-500W uses blanking 4

transmitter 3 = BSMS/2 LOCK TRANSCEIVER 600 Z109890/01065 at TCP/IP 149.236.99.20:
- amplifier 2H-5W needs no blanking


Switchbox (3 outputs: X / F / H) routing
--------------------------------------------------------------------
transmitter 1 = BLAXH2H500/100/150 E 200-600MHZ BLAXH500/100 E 200-600MHZ INR W1345099/0251 at TCP/IP 149.236.99.91:
- amplifier X-500W at blanking 1 can be routed to switchbox output 1 = X and output 2 = F
- amplifier 1H-100W at blanking 2 can be routed to switchbox output 1 = X, output 2 = F and output 3 = H
- amplifier 2H-150W at blanking 7 can be routed to switchbox output 5 (unknown)
