# Supplementary material for: Obtaining Pure 1H NMR Spectra of Individual Pyranose and Furanose Anomers of Reducing Deoxyfluorinated Sugars
Source: J Org Chem. 2023 Sep 27;88(19):13908–25. doi: 10.1021/acs.joc.3c01503 (PMC10563139; doi:10.1021/acs.joc.3c01503)
Supplement: Supplementary file 2 — jo3c01503_si_002.zip [file jo3c01503_si_002.zip › FIDs_Full NMR of all compounds - 1H, 19F, SRI-FESTA/8_FDGal-46/9/spnam11]

##TITLE= 
##JCAMP-DX= 5.00 Bruker JCAMP library
##DATA TYPE= Shape Data
##ORIGIN= Bruker BioSpin GmbH
##OWNER= <demo>
##DATE= 2009/05/27
##TIME= 16:30:04
##$SHAPE_PARAMETERS= Type: ESnob
##MINX= 1.845504E00
##MAXX= 1.000000E02
##MINY= 0.000000E00
##MAXY= 0.000000E00
##$SHAPE_EXMODE= Excitation
##$SHAPE_TOTROT= 9.000000E01
##$SHAPE_TYPE= Excitation
##$SHAPE_USER_DEF= 
##$SHAPE_REPHFAC= 
##$SHAPE_BWFAC= 1.922000E00
##$SHAPE_BWFAC50= 
##$SHAPE_INTEGFAC= 4.453529E-01
##$SHAPE_MODE= 0
##NPOINTS= 1000
##XYPOINTS= (XY..XY)
3.449928E00, 0.000000E00
3.332440E00, 0.000000E00
3.219474E00, 0.000000E00
3.111053E00, 0.000000E00
3.007195E00, 0.000000E00
2.907915E00, 0.000000E00
2.813220E00, 0.000000E00
2.723116E00, 0.000000E00
2.637602E00, 0.000000E00
2.556670E00, 0.000000E00
2.480310E00, 0.000000E00
2.408506E00, 0.000000E00
2.341237E00, 0.000000E00
2.278477E00, 0.000000E00
2.220193E00, 0.000000E00
2.166351E00, 0.000000E00
2.116909E00, 0.000000E00
2.071821E00, 0.000000E00
2.031036E00, 0.000000E00
1.994500E00, 0.000000E00
1.962151E00, 0.000000E00
1.933926E00, 0.000000E00
1.909755E00, 0.000000E00
1.889566E00, 0.000000E00
1.873282E00, 0.000000E00
1.860820E00, 0.000000E00
1.852096E00, 0.000000E00
1.847021E00, 0.000000E00
1.845504E00, 0.000000E00
1.847447E00, 0.000000E00
1.852754E00, 0.000000E00
1.861322E00, 0.000000E00
1.873047E00, 0.000000E00
1.887822E00, 0.000000E00
1.905537E00, 0.000000E00
1.926083E00, 0.000000E00
1.949344E00, 0.000000E00
1.975208E00, 0.000000E00
2.003556E00, 0.000000E00
2.034273E00, 0.000000E00
2.067239E00, 0.000000E00
2.102336E00, 0.000000E00
2.139444E00, 0.000000E00
2.178443E00, 0.000000E00
2.219213E00, 0.000000E00
2.261635E00, 0.000000E00
2.305590E00, 0.000000E00
2.350958E00, 0.000000E00
2.397624E00, 0.000000E00
2.445470E00, 0.000000E00
2.494382E00, 0.000000E00
2.544247E00, 0.000000E00
2.594953E00, 0.000000E00
2.646390E00, 0.000000E00
2.698453E00, 0.000000E00
2.751036E00, 0.000000E00
2.804037E00, 0.000000E00
2.857358E00, 0.000000E00
2.910903E00, 0.000000E00
2.964579E00, 0.000000E00
3.018296E00, 0.000000E00
3.071969E00, 0.000000E00
3.125515E00, 0.000000E00
3.178858E00, 0.000000E00
3.231921E00, 0.000000E00
3.284636E00, 0.000000E00
3.336935E00, 0.000000E00
3.388758E00, 0.000000E00
3.440047E00, 0.000000E00
3.490750E00, 0.000000E00
3.540817E00, 0.000000E00
3.590205E00, 0.000000E00
3.638875E00, 0.000000E00
3.686792E00, 0.000000E00
3.733927E00, 0.000000E00
3.780254E00, 0.000000E00
3.825752E00, 0.000000E00
3.870407E00, 0.000000E00
3.914206E00, 0.000000E00
3.957143E00, 0.000000E00
3.999216E00, 0.000000E00
4.040427E00, 0.000000E00
4.080783E00, 0.000000E00
4.120295E00, 0.000000E00
4.158978E00, 0.000000E00
4.196852E00, 0.000000E00
4.233940E00, 0.000000E00
4.270270E00, 0.000000E00
4.305871E00, 0.000000E00
4.340780E00, 0.000000E00
4.375035E00, 0.000000E00
4.408676E00, 0.000000E00
4.441750E00, 0.000000E00
4.474302E00, 0.000000E00
4.506384E00, 0.000000E00
4.538049E00, 0.000000E00
4.569353E00, 0.000000E00
4.600353E00, 0.000000E00
4.631109E00, 0.000000E00
4.661683E00, 0.000000E00
4.692139E00, 0.000000E00
4.722541E00, 0.000000E00
4.752955E00, 0.000000E00
4.783449E00, 0.000000E00
4.814091E00, 0.000000E00
4.844949E00, 0.000000E00
4.876091E00, 0.000000E00
4.907589E00, 0.000000E00
4.939509E00, 0.000000E00
4.971923E00, 0.000000E00
5.004897E00, 0.000000E00
5.038501E00, 0.000000E00
5.072801E00, 0.000000E00
5.107863E00, 0.000000E00
5.143752E00, 0.000000E00
5.180532E00, 0.000000E00
5.218265E00, 0.000000E00
5.257010E00, 0.000000E00
5.296827E00, 0.000000E00
5.337771E00, 0.000000E00
5.379897E00, 0.000000E00
5.423256E00, 0.000000E00
5.467898E00, 0.000000E00
5.513869E00, 0.000000E00
5.561213E00, 0.000000E00
5.609971E00, 0.000000E00
5.660180E00, 0.000000E00
5.711877E00, 0.000000E00
5.765093E00, 0.000000E00
5.819857E00, 0.000000E00
5.876194E00, 0.000000E00
5.934126E00, 0.000000E00
5.993673E00, 0.000000E00
6.054849E00, 0.000000E00
6.117667E00, 0.000000E00
6.182134E00, 0.000000E00
6.248258E00, 0.000000E00
6.316038E00, 0.000000E00
6.385474E00, 0.000000E00
6.456560E00, 0.000000E00
6.529289E00, 0.000000E00
6.603648E00, 0.000000E00
6.679623E00, 0.000000E00
6.757196E00, 0.000000E00
6.836346E00, 0.000000E00
6.917049E00, 0.000000E00
6.999278E00, 0.000000E00
7.083002E00, 0.000000E00
7.168191E00, 0.000000E00
7.254808E00, 0.000000E00
7.342816E00, 0.000000E00
7.432175E00, 0.000000E00
7.522844E00, 0.000000E00
7.614779E00, 0.000000E00
7.707932E00, 0.000000E00
7.802257E00, 0.000000E00
7.897705E00, 0.000000E00
7.994224E00, 0.000000E00
8.091762E00, 0.000000E00
8.190266E00, 0.000000E00
8.289683E00, 0.000000E00
8.389957E00, 0.000000E00
8.491032E00, 0.000000E00
8.592853E00, 0.000000E00
8.695363E00, 0.000000E00
8.798506E00, 0.000000E00
8.902226E00, 0.000000E00
9.006467E00, 0.000000E00
9.111173E00, 0.000000E00
9.216289E00, 0.000000E00
9.321760E00, 0.000000E00
9.427534E00, 0.000000E00
9.533558E00, 0.000000E00
9.639780E00, 0.000000E00
9.746151E00, 0.000000E00
9.852623E00, 0.000000E00
9.959149E00, 0.000000E00
1.006568E01, 0.000000E00
1.017218E01, 0.000000E00
1.027861E01, 0.000000E00
1.038492E01, 0.000000E00
1.049109E01, 0.000000E00
1.059706E01, 0.000000E00
1.070282E01, 0.000000E00
1.080834E01, 0.000000E00
1.091358E01, 0.000000E00
1.101853E01, 0.000000E00
1.112315E01, 0.000000E00
1.122744E01, 0.000000E00
1.133138E01, 0.000000E00
1.143496E01, 0.000000E00
1.153815E01, 0.000000E00
1.164097E01, 0.000000E00
1.174340E01, 0.000000E00
1.184544E01, 0.000000E00
1.194709E01, 0.000000E00
1.204836E01, 0.000000E00
1.214926E01, 0.000000E00
1.224979E01, 0.000000E00
1.234997E01, 0.000000E00
1.244982E01, 0.000000E00
1.254934E01, 0.000000E00
1.264857E01, 0.000000E00
1.274753E01, 0.000000E00
1.284624E01, 0.000000E00
1.294473E01, 0.000000E00
1.304303E01, 0.000000E00
1.314117E01, 0.000000E00
1.323920E01, 0.000000E00
1.333714E01, 0.000000E00
1.343503E01, 0.000000E00
1.353293E01, 0.000000E00
1.363085E01, 0.000000E00
1.372887E01, 0.000000E00
1.382700E01, 0.000000E00
1.392531E01, 0.000000E00
1.402384E01, 0.000000E00
1.412264E01, 0.000000E00
1.422176E01, 0.000000E00
1.432125E01, 0.000000E00
1.442115E01, 0.000000E00
1.452152E01, 0.000000E00
1.462241E01, 0.000000E00
1.472388E01, 0.000000E00
1.482596E01, 0.000000E00
1.492872E01, 0.000000E00
1.503221E01, 0.000000E00
1.513646E01, 0.000000E00
1.524155E01, 0.000000E00
1.534751E01, 0.000000E00
1.545438E01, 0.000000E00
1.556223E01, 0.000000E00
1.567110E01, 0.000000E00
1.578102E01, 0.000000E00
1.589205E01, 0.000000E00
1.600422E01, 0.000000E00
1.611758E01, 0.000000E00
1.623217E01, 0.000000E00
1.634802E01, 0.000000E00
1.646518E01, 0.000000E00
1.658366E01, 0.000000E00
1.670351E01, 0.000000E00
1.682476E01, 0.000000E00
1.694743E01, 0.000000E00
1.707155E01, 0.000000E00
1.719714E01, 0.000000E00
1.732422E01, 0.000000E00
1.745282E01, 0.000000E00
1.758295E01, 0.000000E00
1.771463E01, 0.000000E00
1.784786E01, 0.000000E00
1.798266E01, 0.000000E00
1.811904E01, 0.000000E00
1.825700E01, 0.000000E00
1.839654E01, 0.000000E00
1.853767E01, 0.000000E00
1.868038E01, 0.000000E00
1.882468E01, 0.000000E00
1.897055E01, 0.000000E00
1.911799E01, 0.000000E00
1.926699E01, 0.000000E00
1.941754E01, 0.000000E00
1.956963E01, 0.000000E00
1.972323E01, 0.000000E00
1.987834E01, 0.000000E00
2.003494E01, 0.000000E00
2.019300E01, 0.000000E00
2.035251E01, 0.000000E00
2.051344E01, 0.000000E00
2.067577E01, 0.000000E00
2.083947E01, 0.000000E00
2.100451E01, 0.000000E00
2.117088E01, 0.000000E00
2.133853E01, 0.000000E00
2.150745E01, 0.000000E00
2.167761E01, 0.000000E00
2.184896E01, 0.000000E00
2.202149E01, 0.000000E00
2.219516E01, 0.000000E00
2.236994E01, 0.000000E00
2.254580E01, 0.000000E00
2.272270E01, 0.000000E00
2.290063E01, 0.000000E00
2.307954E01, 0.000000E00
2.325941E01, 0.000000E00
2.344020E01, 0.000000E00
2.362189E01, 0.000000E00
2.380445E01, 0.000000E00
2.398785E01, 0.000000E00
2.417205E01, 0.000000E00
2.435705E01, 0.000000E00
2.454280E01, 0.000000E00
2.472929E01, 0.000000E00
2.491649E01, 0.000000E00
2.510438E01, 0.000000E00
2.529293E01, 0.000000E00
2.548213E01, 0.000000E00
2.567197E01, 0.000000E00
2.586241E01, 0.000000E00
2.605345E01, 0.000000E00
2.624507E01, 0.000000E00
2.643726E01, 0.000000E00
2.663001E01, 0.000000E00
2.682331E01, 0.000000E00
2.701714E01, 0.000000E00
2.721151E01, 0.000000E00
2.740640E01, 0.000000E00
2.760182E01, 0.000000E00
2.779776E01, 0.000000E00
2.799422E01, 0.000000E00
2.819120E01, 0.000000E00
2.838870E01, 0.000000E00
2.858673E01, 0.000000E00
2.878528E01, 0.000000E00
2.898438E01, 0.000000E00
2.918402E01, 0.000000E00
2.938422E01, 0.000000E00
2.958498E01, 0.000000E00
2.978631E01, 0.000000E00
2.998823E01, 0.000000E00
3.019075E01, 0.000000E00
3.039389E01, 0.000000E00
3.059765E01, 0.000000E00
3.080205E01, 0.000000E00
3.100712E01, 0.000000E00
3.121286E01, 0.000000E00
3.141929E01, 0.000000E00
3.162644E01, 0.000000E00
3.183431E01, 0.000000E00
3.204293E01, 0.000000E00
3.225232E01, 0.000000E00
3.246249E01, 0.000000E00
3.267347E01, 0.000000E00
3.288526E01, 0.000000E00
3.309790E01, 0.000000E00
3.331139E01, 0.000000E00
3.352575E01, 0.000000E00
3.374101E01, 0.000000E00
3.395717E01, 0.000000E00
3.417426E01, 0.000000E00
3.439229E01, 0.000000E00
3.461127E01, 0.000000E00
3.483121E01, 0.000000E00
3.505214E01, 0.000000E00
3.527405E01, 0.000000E00
3.549697E01, 0.000000E00
3.572090E01, 0.000000E00
3.594585E01, 0.000000E00
3.617183E01, 0.000000E00
3.639884E01, 0.000000E00
3.662689E01, 0.000000E00
3.685598E01, 0.000000E00
3.708611E01, 0.000000E00
3.731729E01, 0.000000E00
3.754952E01, 0.000000E00
3.778279E01, 0.000000E00
3.801709E01, 0.000000E00
3.825244E01, 0.000000E00
3.848881E01, 0.000000E00
3.872620E01, 0.000000E00
3.896461E01, 0.000000E00
3.920402E01, 0.000000E00
3.944442E01, 0.000000E00
3.968581E01, 0.000000E00
3.992816E01, 0.000000E00
4.017146E01, 0.000000E00
4.041569E01, 0.000000E00
4.066084E01, 0.000000E00
4.090689E01, 0.000000E00
4.115382E01, 0.000000E00
4.140161E01, 0.000000E00
4.165024E01, 0.000000E00
4.189969E01, 0.000000E00
4.214992E01, 0.000000E00
4.240093E01, 0.000000E00
4.265269E01, 0.000000E00
4.290516E01, 0.000000E00
4.315834E01, 0.000000E00
4.341218E01, 0.000000E00
4.366667E01, 0.000000E00
4.392178E01, 0.000000E00
4.417749E01, 0.000000E00
4.443377E01, 0.000000E00
4.469059E01, 0.000000E00
4.494792E01, 0.000000E00
4.520575E01, 0.000000E00
4.546405E01, 0.000000E00
4.572279E01, 0.000000E00
4.598195E01, 0.000000E00
4.624151E01, 0.000000E00
4.650144E01, 0.000000E00
4.676172E01, 0.000000E00
4.702234E01, 0.000000E00
4.728326E01, 0.000000E00
4.754448E01, 0.000000E00
4.780598E01, 0.000000E00
4.806773E01, 0.000000E00
4.832973E01, 0.000000E00
4.859195E01, 0.000000E00
4.885439E01, 0.000000E00
4.911704E01, 0.000000E00
4.937988E01, 0.000000E00
4.964291E01, 0.000000E00
4.990612E01, 0.000000E00
5.016951E01, 0.000000E00
5.043306E01, 0.000000E00
5.069678E01, 0.000000E00
5.096068E01, 0.000000E00
5.122474E01, 0.000000E00
5.148897E01, 0.000000E00
5.175338E01, 0.000000E00
5.201797E01, 0.000000E00
5.228275E01, 0.000000E00
5.254773E01, 0.000000E00
5.281292E01, 0.000000E00
5.307834E01, 0.000000E00
5.334398E01, 0.000000E00
5.360988E01, 0.000000E00
5.387605E01, 0.000000E00
5.414250E01, 0.000000E00
5.440926E01, 0.000000E00
5.467634E01, 0.000000E00
5.494377E01, 0.000000E00
5.521158E01, 0.000000E00
5.547977E01, 0.000000E00
5.574838E01, 0.000000E00
5.601744E01, 0.000000E00
5.628697E01, 0.000000E00
5.655700E01, 0.000000E00
5.682755E01, 0.000000E00
5.709866E01, 0.000000E00
5.737035E01, 0.000000E00
5.764265E01, 0.000000E00
5.791560E01, 0.000000E00
5.818921E01, 0.000000E00
5.846352E01, 0.000000E00
5.873856E01, 0.000000E00
5.901436E01, 0.000000E00
5.929094E01, 0.000000E00
5.956833E01, 0.000000E00
5.984657E01, 0.000000E00
6.012567E01, 0.000000E00
6.040566E01, 0.000000E00
6.068657E01, 0.000000E00
6.096843E01, 0.000000E00
6.125124E01, 0.000000E00
6.153505E01, 0.000000E00
6.181985E01, 0.000000E00
6.210568E01, 0.000000E00
6.239256E01, 0.000000E00
6.268049E01, 0.000000E00
6.296948E01, 0.000000E00
6.325957E01, 0.000000E00
6.355074E01, 0.000000E00
6.384301E01, 0.000000E00
6.413639E01, 0.000000E00
6.443089E01, 0.000000E00
6.472649E01, 0.000000E00
6.502320E01, 0.000000E00
6.532103E01, 0.000000E00
6.561995E01, 0.000000E00
6.591998E01, 0.000000E00
6.622109E01, 0.000000E00
6.652327E01, 0.000000E00
6.682652E01, 0.000000E00
6.713080E01, 0.000000E00
6.743611E01, 0.000000E00
6.774242E01, 0.000000E00
6.804971E01, 0.000000E00
6.835795E01, 0.000000E00
6.866710E01, 0.000000E00
6.897714E01, 0.000000E00
6.928804E01, 0.000000E00
6.959976E01, 0.000000E00
6.991225E01, 0.000000E00
7.022548E01, 0.000000E00
7.053940E01, 0.000000E00
7.085397E01, 0.000000E00
7.116914E01, 0.000000E00
7.148485E01, 0.000000E00
7.180107E01, 0.000000E00
7.211773E01, 0.000000E00
7.243478E01, 0.000000E00
7.275217E01, 0.000000E00
7.306982E01, 0.000000E00
7.338769E01, 0.000000E00
7.370571E01, 0.000000E00
7.402382E01, 0.000000E00
7.434195E01, 0.000000E00
7.466004E01, 0.000000E00
7.497802E01, 0.000000E00
7.529583E01, 0.000000E00
7.561339E01, 0.000000E00
7.593064E01, 0.000000E00
7.624751E01, 0.000000E00
7.656393E01, 0.000000E00
7.687983E01, 0.000000E00
7.719514E01, 0.000000E00
7.750979E01, 0.000000E00
7.782370E01, 0.000000E00
7.813681E01, 0.000000E00
7.844906E01, 0.000000E00
7.876036E01, 0.000000E00
7.907065E01, 0.000000E00
7.937987E01, 0.000000E00
7.968794E01, 0.000000E00
7.999481E01, 0.000000E00
8.030039E01, 0.000000E00
8.060464E01, 0.000000E00
8.090748E01, 0.000000E00
8.120885E01, 0.000000E00
8.150870E01, 0.000000E00
8.180696E01, 0.000000E00
8.210358E01, 0.000000E00
8.239850E01, 0.000000E00
8.269166E01, 0.000000E00
8.298302E01, 0.000000E00
8.327252E01, 0.000000E00
8.356010E01, 0.000000E00
8.384574E01, 0.000000E00
8.412937E01, 0.000000E00
8.441096E01, 0.000000E00
8.469046E01, 0.000000E00
8.496783E01, 0.000000E00
8.524304E01, 0.000000E00
8.551605E01, 0.000000E00
8.578683E01, 0.000000E00
8.605535E01, 0.000000E00
8.632157E01, 0.000000E00
8.658547E01, 0.000000E00
8.684703E01, 0.000000E00
8.710621E01, 0.000000E00
8.736301E01, 0.000000E00
8.761739E01, 0.000000E00
8.786935E01, 0.000000E00
8.811886E01, 0.000000E00
8.836591E01, 0.000000E00
8.861050E01, 0.000000E00
8.885260E01, 0.000000E00
8.909222E01, 0.000000E00
8.932934E01, 0.000000E00
8.956396E01, 0.000000E00
8.979607E01, 0.000000E00
9.002567E01, 0.000000E00
9.025277E01, 0.000000E00
9.047735E01, 0.000000E00
9.069942E01, 0.000000E00
9.091898E01, 0.000000E00
9.113603E01, 0.000000E00
9.135058E01, 0.000000E00
9.156263E01, 0.000000E00
9.177218E01, 0.000000E00
9.197925E01, 0.000000E00
9.218382E01, 0.000000E00
9.238593E01, 0.000000E00
9.258555E01, 0.000000E00
9.278272E01, 0.000000E00
9.297742E01, 0.000000E00
9.316967E01, 0.000000E00
9.335947E01, 0.000000E00
9.354683E01, 0.000000E00
9.373175E01, 0.000000E00
9.391424E01, 0.000000E00
9.409431E01, 0.000000E00
9.427195E01, 0.000000E00
9.444717E01, 0.000000E00
9.461998E01, 0.000000E00
9.479037E01, 0.000000E00
9.495835E01, 0.000000E00
9.512392E01, 0.000000E00
9.528707E01, 0.000000E00
9.544780E01, 0.000000E00
9.560611E01, 0.000000E00
9.576200E01, 0.000000E00
9.591545E01, 0.000000E00
9.606647E01, 0.000000E00
9.621504E01, 0.000000E00
9.636115E01, 0.000000E00
9.650480E01, 0.000000E00
9.664596E01, 0.000000E00
9.678464E01, 0.000000E00
9.692080E01, 0.000000E00
9.705444E01, 0.000000E00
9.718554E01, 0.000000E00
9.731407E01, 0.000000E00
9.744002E01, 0.000000E00
9.756336E01, 0.000000E00
9.768407E01, 0.000000E00
9.780213E01, 0.000000E00
9.791750E01, 0.000000E00
9.803017E01, 0.000000E00
9.814010E01, 0.000000E00
9.824726E01, 0.000000E00
9.835163E01, 0.000000E00
9.845316E01, 0.000000E00
9.855183E01, 0.000000E00
9.864760E01, 0.000000E00
9.874044E01, 0.000000E00
9.883030E01, 0.000000E00
9.891717E01, 0.000000E00
9.900099E01, 0.000000E00
9.908173E01, 0.000000E00
9.915935E01, 0.000000E00
9.923381E01, 0.000000E00
9.930508E01, 0.000000E00
9.937311E01, 0.000000E00
9.943786E01, 0.000000E00
9.949930E01, 0.000000E00
9.955738E01, 0.000000E00
9.961207E01, 0.000000E00
9.966332E01, 0.000000E00
9.971110E01, 0.000000E00
9.975536E01, 0.000000E00
9.979608E01, 0.000000E00
9.983320E01, 0.000000E00
9.986671E01, 0.000000E00
9.989654E01, 0.000000E00
9.992268E01, 0.000000E00
9.994509E01, 0.000000E00
9.996373E01, 0.000000E00
9.997858E01, 0.000000E00
9.998959E01, 0.000000E00
9.999674E01, 0.000000E00
1.000000E02, 0.000000E00
9.999934E01, 0.000000E00
9.999474E01, 0.000000E00
9.998617E01, 0.000000E00
9.997360E01, 0.000000E00
9.995702E01, 0.000000E00
9.993641E01, 0.000000E00
9.991174E01, 0.000000E00
9.988301E01, 0.000000E00
9.985019E01, 0.000000E00
9.981327E01, 0.000000E00
9.977224E01, 0.000000E00
9.972709E01, 0.000000E00
9.967782E01, 0.000000E00
9.962441E01, 0.000000E00
9.956687E01, 0.000000E00
9.950519E01, 0.000000E00
9.943937E01, 0.000000E00
9.936942E01, 0.000000E00
9.929534E01, 0.000000E00
9.921713E01, 0.000000E00
9.913480E01, 0.000000E00
9.904836E01, 0.000000E00
9.895783E01, 0.000000E00
9.886321E01, 0.000000E00
9.876453E01, 0.000000E00
9.866179E01, 0.000000E00
9.855502E01, 0.000000E00
9.844424E01, 0.000000E00
9.832947E01, 0.000000E00
9.821073E01, 0.000000E00
9.808805E01, 0.000000E00
9.796146E01, 0.000000E00
9.783098E01, 0.000000E00
9.769664E01, 0.000000E00
9.755847E01, 0.000000E00
9.741651E01, 0.000000E00
9.727079E01, 0.000000E00
9.712135E01, 0.000000E00
9.696821E01, 0.000000E00
9.681142E01, 0.000000E00
9.665101E01, 0.000000E00
9.648703E01, 0.000000E00
9.631951E01, 0.000000E00
9.614849E01, 0.000000E00
9.597401E01, 0.000000E00
9.579612E01, 0.000000E00
9.561485E01, 0.000000E00
9.543025E01, 0.000000E00
9.524236E01, 0.000000E00
9.505123E01, 0.000000E00
9.485689E01, 0.000000E00
9.465940E01, 0.000000E00
9.445879E01, 0.000000E00
9.425511E01, 0.000000E00
9.404841E01, 0.000000E00
9.383872E01, 0.000000E00
9.362609E01, 0.000000E00
9.341057E01, 0.000000E00
9.319220E01, 0.000000E00
9.297102E01, 0.000000E00
9.274707E01, 0.000000E00
9.252041E01, 0.000000E00
9.229106E01, 0.000000E00
9.205908E01, 0.000000E00
9.182450E01, 0.000000E00
9.158737E01, 0.000000E00
9.134772E01, 0.000000E00
9.110561E01, 0.000000E00
9.086106E01, 0.000000E00
9.061411E01, 0.000000E00
9.036482E01, 0.000000E00
9.011320E01, 0.000000E00
8.985931E01, 0.000000E00
8.960318E01, 0.000000E00
8.934484E01, 0.000000E00
8.908433E01, 0.000000E00
8.882169E01, 0.000000E00
8.855696E01, 0.000000E00
8.829015E01, 0.000000E00
8.802132E01, 0.000000E00
8.775050E01, 0.000000E00
8.747770E01, 0.000000E00
8.720298E01, 0.000000E00
8.692636E01, 0.000000E00
8.664787E01, 0.000000E00
8.636754E01, 0.000000E00
8.608541E01, 0.000000E00
8.580150E01, 0.000000E00
8.551584E01, 0.000000E00
8.522847E01, 0.000000E00
8.493941E01, 0.000000E00
8.464869E01, 0.000000E00
8.435634E01, 0.000000E00
8.406239E01, 0.000000E00
8.376686E01, 0.000000E00
8.346979E01, 0.000000E00
8.317121E01, 0.000000E00
8.287113E01, 0.000000E00
8.256959E01, 0.000000E00
8.226662E01, 0.000000E00
8.196225E01, 0.000000E00
8.165649E01, 0.000000E00
8.134939E01, 0.000000E00
8.104096E01, 0.000000E00
8.073124E01, 0.000000E00
8.042025E01, 0.000000E00
8.010803E01, 0.000000E00
7.979460E01, 0.000000E00
7.947998E01, 0.000000E00
7.916422E01, 0.000000E00
7.884733E01, 0.000000E00
7.852935E01, 0.000000E00
7.821030E01, 0.000000E00
7.789022E01, 0.000000E00
7.756913E01, 0.000000E00
7.724707E01, 0.000000E00
7.692406E01, 0.000000E00
7.660014E01, 0.000000E00
7.627534E01, 0.000000E00
7.594968E01, 0.000000E00
7.562320E01, 0.000000E00
7.529593E01, 0.000000E00
7.496791E01, 0.000000E00
7.463915E01, 0.000000E00
7.430970E01, 0.000000E00
7.397958E01, 0.000000E00
7.364884E01, 0.000000E00
7.331749E01, 0.000000E00
7.298558E01, 0.000000E00
7.265312E01, 0.000000E00
7.232017E01, 0.000000E00
7.198674E01, 0.000000E00
7.165288E01, 0.000000E00
7.131860E01, 0.000000E00
7.098395E01, 0.000000E00
7.064895E01, 0.000000E00
7.031364E01, 0.000000E00
6.997805E01, 0.000000E00
6.964221E01, 0.000000E00
6.930614E01, 0.000000E00
6.896988E01, 0.000000E00
6.863346E01, 0.000000E00
6.829691E01, 0.000000E00
6.796025E01, 0.000000E00
6.762352E01, 0.000000E00
6.728674E01, 0.000000E00
6.694994E01, 0.000000E00
6.661314E01, 0.000000E00
6.627637E01, 0.000000E00
6.593966E01, 0.000000E00
6.560303E01, 0.000000E00
6.526650E01, 0.000000E00
6.493010E01, 0.000000E00
6.459384E01, 0.000000E00
6.425776E01, 0.000000E00
6.392187E01, 0.000000E00
6.358618E01, 0.000000E00
6.325073E01, 0.000000E00
6.291552E01, 0.000000E00
6.258057E01, 0.000000E00
6.224590E01, 0.000000E00
6.191152E01, 0.000000E00
6.157745E01, 0.000000E00
6.124370E01, 0.000000E00
6.091028E01, 0.000000E00
6.057721E01, 0.000000E00
6.024449E01, 0.000000E00
5.991213E01, 0.000000E00
5.958014E01, 0.000000E00
5.924853E01, 0.000000E00
5.891730E01, 0.000000E00
5.858646E01, 0.000000E00
5.825602E01, 0.000000E00
5.792598E01, 0.000000E00
5.759634E01, 0.000000E00
5.726711E01, 0.000000E00
5.693828E01, 0.000000E00
5.660986E01, 0.000000E00
5.628185E01, 0.000000E00
5.595425E01, 0.000000E00
5.562706E01, 0.000000E00
5.530027E01, 0.000000E00
5.497388E01, 0.000000E00
5.464790E01, 0.000000E00
5.432232E01, 0.000000E00
5.399713E01, 0.000000E00
5.367234E01, 0.000000E00
5.334794E01, 0.000000E00
5.302392E01, 0.000000E00
5.270029E01, 0.000000E00
5.237703E01, 0.000000E00
5.205415E01, 0.000000E00
5.173164E01, 0.000000E00
5.140950E01, 0.000000E00
5.108772E01, 0.000000E00
5.076630E01, 0.000000E00
5.044524E01, 0.000000E00
5.012453E01, 0.000000E00
4.980418E01, 0.000000E00
4.948417E01, 0.000000E00
4.916451E01, 0.000000E00
4.884519E01, 0.000000E00
4.852622E01, 0.000000E00
4.820759E01, 0.000000E00
4.788930E01, 0.000000E00
4.757136E01, 0.000000E00
4.725376E01, 0.000000E00
4.693651E01, 0.000000E00
4.661961E01, 0.000000E00
4.630307E01, 0.000000E00
4.598688E01, 0.000000E00
4.567105E01, 0.000000E00
4.535559E01, 0.000000E00
4.504051E01, 0.000000E00
4.472580E01, 0.000000E00
4.441149E01, 0.000000E00
4.409757E01, 0.000000E00
4.378406E01, 0.000000E00
4.347096E01, 0.000000E00
4.315829E01, 0.000000E00
4.284606E01, 0.000000E00
4.253428E01, 0.000000E00
4.222297E01, 0.000000E00
4.191213E01, 0.000000E00
4.160178E01, 0.000000E00
4.129194E01, 0.000000E00
4.098261E01, 0.000000E00
4.067383E01, 0.000000E00
4.036559E01, 0.000000E00
4.005793E01, 0.000000E00
3.975085E01, 0.000000E00
3.944437E01, 0.000000E00
3.913852E01, 0.000000E00
3.883330E01, 0.000000E00
3.852874E01, 0.000000E00
3.822485E01, 0.000000E00
3.792166E01, 0.000000E00
3.761917E01, 0.000000E00
3.731741E01, 0.000000E00
3.701639E01, 0.000000E00
3.671614E01, 0.000000E00
3.641667E01, 0.000000E00
3.611799E01, 0.000000E00
3.582012E01, 0.000000E00
3.552308E01, 0.000000E00
3.522689E01, 0.000000E00
3.493155E01, 0.000000E00
3.463708E01, 0.000000E00
3.434349E01, 0.000000E00
3.405080E01, 0.000000E00
3.375902E01, 0.000000E00
3.346816E01, 0.000000E00
3.317822E01, 0.000000E00
3.288922E01, 0.000000E00
3.260117E01, 0.000000E00
3.231406E01, 0.000000E00
3.202790E01, 0.000000E00
3.174270E01, 0.000000E00
3.145846E01, 0.000000E00
3.117519E01, 0.000000E00
3.089287E01, 0.000000E00
3.061152E01, 0.000000E00
3.033112E01, 0.000000E00
3.005167E01, 0.000000E00
2.977317E01, 0.000000E00
2.949561E01, 0.000000E00
2.921898E01, 0.000000E00
2.894328E01, 0.000000E00
2.866848E01, 0.000000E00
2.839459E01, 0.000000E00
2.812157E01, 0.000000E00
2.784943E01, 0.000000E00
2.757815E01, 0.000000E00
2.730770E01, 0.000000E00
2.703807E01, 0.000000E00
2.676923E01, 0.000000E00
2.650118E01, 0.000000E00
2.623388E01, 0.000000E00
2.596731E01, 0.000000E00
2.570145E01, 0.000000E00
2.543628E01, 0.000000E00
2.517177E01, 0.000000E00
2.490790E01, 0.000000E00
2.464463E01, 0.000000E00
2.438195E01, 0.000000E00
2.411982E01, 0.000000E00
2.385822E01, 0.000000E00
2.359712E01, 0.000000E00
2.333649E01, 0.000000E00
2.307631E01, 0.000000E00
2.281655E01, 0.000000E00
2.255718E01, 0.000000E00
2.229818E01, 0.000000E00
2.203952E01, 0.000000E00
2.178118E01, 0.000000E00
2.152313E01, 0.000000E00
2.126535E01, 0.000000E00
2.100781E01, 0.000000E00
2.075050E01, 0.000000E00
2.049339E01, 0.000000E00
2.023647E01, 0.000000E00
1.997972E01, 0.000000E00
1.972313E01, 0.000000E00
1.946668E01, 0.000000E00
1.921036E01, 0.000000E00
1.895416E01, 0.000000E00
1.869808E01, 0.000000E00
1.844210E01, 0.000000E00
1.818623E01, 0.000000E00
1.793046E01, 0.000000E00
1.767480E01, 0.000000E00
1.741926E01, 0.000000E00
1.716383E01, 0.000000E00
1.690853E01, 0.000000E00
1.665337E01, 0.000000E00
1.639838E01, 0.000000E00
1.614356E01, 0.000000E00
1.588894E01, 0.000000E00
1.563454E01, 0.000000E00
1.538039E01, 0.000000E00
1.512653E01, 0.000000E00
1.487298E01, 0.000000E00
1.461979E01, 0.000000E00
1.436699E01, 0.000000E00
1.411463E01, 0.000000E00
1.386276E01, 0.000000E00
1.361141E01, 0.000000E00
1.336066E01, 0.000000E00
1.311055E01, 0.000000E00
1.286114E01, 0.000000E00
1.261249E01, 0.000000E00
1.236468E01, 0.000000E00
1.211776E01, 0.000000E00
1.187181E01, 0.000000E00
1.162690E01, 0.000000E00
1.138310E01, 0.000000E00
1.114050E01, 0.000000E00
1.089917E01, 0.000000E00
1.065920E01, 0.000000E00
1.042066E01, 0.000000E00
1.018366E01, 0.000000E00
9.948275E00, 0.000000E00
9.714595E00, 0.000000E00
9.482714E00, 0.000000E00
9.252724E00, 0.000000E00
9.024720E00, 0.000000E00
8.798797E00, 0.000000E00
8.575051E00, 0.000000E00
8.353579E00, 0.000000E00
8.134478E00, 0.000000E00
7.917846E00, 0.000000E00
7.703779E00, 0.000000E00
7.492377E00, 0.000000E00
7.283736E00, 0.000000E00
7.077952E00, 0.000000E00
6.875122E00, 0.000000E00
6.675341E00, 0.000000E00
6.478703E00, 0.000000E00
6.285300E00, 0.000000E00
6.095224E00, 0.000000E00
5.908565E00, 0.000000E00
5.725408E00, 0.000000E00
5.545841E00, 0.000000E00
5.369946E00, 0.000000E00
5.197804E00, 0.000000E00
5.029492E00, 0.000000E00
4.865086E00, 0.000000E00
4.704657E00, 0.000000E00
4.548275E00, 0.000000E00
4.396004E00, 0.000000E00
4.247906E00, 0.000000E00
4.104040E00, 0.000000E00
3.964459E00, 0.000000E00
3.829213E00, 0.000000E00
3.698349E00, 0.000000E00
3.571908E00, 0.000000E00
##END=
