# Supplementary material for: Obtaining Pure 1H NMR Spectra of Individual Pyranose and Furanose Anomers of Reducing Deoxyfluorinated Sugars
Source: J Org Chem. 2023 Sep 27;88(19):13908–25. doi: 10.1021/acs.joc.3c01503 (PMC10563139; doi:10.1021/acs.joc.3c01503)
Supplement: Supplementary file 2 — jo3c01503_si_002.zip [file jo3c01503_si_002.zip › FIDs_Full NMR of all compounds - 1H, 19F, SRI-FESTA/8_FDGal-46/11/acqu]

##TITLE= Parameter file, TopSpin 3.6.2
##JCAMPDX= 5.0
##DATATYPE= Parameter Values
##NPOINTS= 3	$$ modification sequence number
##ORIGIN= Bruker BioSpin GmbH
##OWNER= liquidnmr
$$ 2022-10-24 22:13:44.480 +0200  liquidnmr@Pasteur600
$$ /opt/data/liquidnmr_2022/nmr/6DS_FESTA_46FGal_20221024/35/acqu
$$ process /opt/topspin3.6.2/prog/mod/shimcntl
##$ACQT0= 0
##$AMP= (0..31)
100 100 100 100 100 100 100 100 100 100 100 100 100 100 100 100 100 100
100 100 100 100 100 100 100 100 100 100 100 100 100 100
##$AMPCOIL= (0..19)
0 0 0 0 0 0 0 0 0 0 0 0 0 0 0 0 0 0 0 0
##$ANAVPT= 1
##$AQSEQ= 0
##$AQ_mod= 3
##$AUNM= <au_zg>
##$AUTOPOS= <>
##$BF1= 600.13
##$BF2= 564.686388
##$BF3= 600.13
##$BF4= 600.13
##$BF5= 600.13
##$BF6= 600.13
##$BF7= 600.13
##$BF8= 600.13
##$BWFAC= (0..63)
0 0 0 0 0 0 0 0 0 0 0 1.922 2.332 2.332 0 0 0 0 0 0 0 0 0 0 0 0 0 0 0 0
0 0 0 0 0 0 0 0 0 0 0 0 0 0 0 0 0 0 0 0 0 0 0 0 0 0 0 0 0 0 0 0 0 0
##$BYTORDA= 0
##$CAGPARS= (0..11)
0 0 0 0 0 0 0 0 0 0 0 0
##$CHEMSTR= <none>
##$CNST= (0..63)
1 1 10 1 1 1 1 2 3.65 3.85 1 1 1 1 1 1 1 1 1 1 1 1 1 1 1 1 1 1 1 1 1 1
1 1 1 1 1 1 1 1 1 1 1 1 1 1 1 1 1 1 1 564.1896 674.3355 1 1 1 1 1 1 1 1
1 1 1
##$CPDPRG= (0..8)
<> <> <bi_p5m4sp_4sp.2> <> <> <> <> <> <>
##$D= (0..63)
0 1 0 0 0 0 0 0 0 0.1 0 0 0 0 0 0 0.0002 0 0 0 0 0 0 0 0 0 0 0 0 0 0 0
0 0 0 0 0 0 0 0 0 0 0 0 0 0 0 0 0 0 0 0 0 0 0 0 0 0 0 0 0 0 0 0
##$DATE= 0
##$DE= 10
##$DECBNUC= <off>
##$DECIM= 2080
##$DECNUC= <off>
##$DECSTAT= 4
##$DIGMOD= 3
##$DIGTYP= 12
##$DQDMODE= 0
##$DR= 22
##$DS= 4
##$DSPFIRM= 4
##$DSPFVS= 0
##$DTYPA= 0
##$EXP= <ZGPR>
##$FCUCHAN= (0..9)
0 2 4 0 0 0 0 0 0 0
##$FL1= 0
##$FL2= 0
##$FL3= 0
##$FL4= 0
##$FN_INDIRECT= (0..7)
0 2 0 0 0 0 0 0
##$FOV= 0
##$FQ1LIST= <>
##$FQ2LIST= <>
##$FQ3LIST= <>
##$FQ4LIST= <>
##$FQ5LIST= <>
##$FQ6LIST= <>
##$FQ7LIST= <>
##$FQ8LIST= <>
##$FRQLO3= 0
##$FRQLO3N= 0
##$FS= (0..7)
83 83 83 83 83 83 83 83
##$FTLPGN= 0
##$FW= 4032000
##$FnILOOP= 0
##$FnMODE= 0
##$FnTYPE= 0
##$GPNAM= (0..31)
<> <SMSQ10.100> <SMSQ10.100> <SMSQ10.100> <SMSQ10.100> <SMSQ10.100> <SMSQ10.100>
<SMSQ10.100> <> <> <> <> <> <> <> <> <> <> <> <SMSQ10.100> <SMSQ10.100>
<RECT.1> <RECT.1> <> <> <> <> <> <> <> <> <>
##$GPX= (0..31)
0 0 0 0 0 0 0 0 0 0 0 0 0 0 0 0 0 0 0 0 0 0 0 0 0 0 0 0 0 0 0 0
##$GPY= (0..31)
0 0 0 0 0 0 0 0 0 0 0 0 0 0 0 0 0 0 0 0 0 0 0 0 0 0 0 0 0 0 0 0
##$GPZ= (0..31)
3 47 37 41 17 33 7.13 11.17 0 0 0 0 0 0 0 0 0 0 0 59 53 3 3 0 0 0 0 0 0
0 0 0
##$GRDPROG= <>
##$GRPDLY= -1
##$HDDUTY= 20
##$HDRATE= 1
##$HGAIN= (0..3)
0 0 0 0
##$HL1= 0
##$HL2= 0
##$HL3= 0
##$HL4= 0
##$HOLDER= 0
##$HPMOD= (0..7)
0 0 0 0 0 0 0 0
##$HPPRGN= 0
##$IN= (0..63)
0 0 0 0 0 0 0 0 0 0 0 0 0 0 0 0 0 0 0 0 0 0 0 0 0 0 0 0 0 0 0 0 0 0 0 0
0 0 0 0 0 0 0 0 0 0 0 0 0 0 0 0 0 0 0 0 0 0 0 0 0 0 0 0
##$INF= (0..7)
0 738 0 0 0 0 0 0
##$INP= (0..63)
0 0 0 0 0 0 0 0 0 0 0 0 0 0 0 0 0 0 0 0 0 0 0 0 0 0 0 0 0 0 0 0 0 0 0 0
0 0 0 0 0 0 0 0 0 0 0 0 0 0 0 0 0 0 0 0 0 0 0 0 0 0 0 0
##$INSTRUM= <>
##$INTEGFAC= (0..63)
0 0 0 0 0 0 0 0 0 0 0 0.4453529 0.2136957 0.2136957 0 0 0 0 0 0 0 0 0 0
0 0 0 0 0 0 0 0 0 0 0 0 0 0 0 0 0 0 0 0 0 0 0 0 0 0 0 0 0 0 0 0 0 0 0 0
0 0 0 0
##$L= (0..31)
1 1 1 1 1 1 1 1 1 1 1 1 1 1 1 1 1 1 1 1 1 1 1 1 1 1 1 1 1 1 1 1
##$LFILTER= 10
##$LGAIN= -10
##$LINPSTP= 0
##$LOCKED= no
##$LOCKFLD= 0
##$LOCKGN= 0
##$LOCKPOW= -20
##$LOCKPPM= 0
##$LOCNUC= <2H>
##$LOCPHAS= 0
##$LOCSHFT= no
##$LOCSW= 0
##$LTIME= 0.1
##$MASR= 4200
##$MASRLST= <masrlst>
##$MULEXPNO= (0..15)
0 0 0 0 0 0 0 0 0 0 0 0 0 0 0 0
##$NBL= 1
##$NC= 0
##$NLOGCH= 4
##$NOVFLW= 0
##$NS= 32
##$NUC1= <1H>
##$NUC2= <19F>
##$NUC3= <off>
##$NUC4= <off>
##$NUC5= <off>
##$NUC6= <off>
##$NUC7= <off>
##$NUC8= <off>
##$NUCLEUS= <off>
##$NUSLIST= <automatic>
##$NusAMOUNT= 25
##$NusFPNZ= no
##$NusJSP= 0
##$NusSEED= 54321
##$NusSPTYPE= 0
##$NusT2= 1
##$NusTD= 0
##$O1= 2400.52
##$O2= -122079.55022172
##$O3= 0
##$O4= 0
##$O5= 2820.61
##$O6= 2820.61
##$O7= 2820.61
##$O8= 2820.61
##$OVERFLW= 0
##$P= (0..63)
11 10.95 22 11.4 24 16.5 35 50 20000 25 50 80000 80000 1000 500 0 1000
2500 100000 600 2000 12 24 0 2000 180 100000 11 0 1000 0 1730 20000 0 0
0 40000 0 0 160 2000 0 0 3160 200 0 80000 46600 10000 0 80000 50000 35000
0 0 0 0 0 0 0 0 0 0 1600
##$PACOIL= (0..15)
1 2 0 0 0 3 4 0 0 0 0 0 0 0 0 0
##$PAPS= 0
##$PARMODE= 0
##$PCPD= (0..9)
0 70 80 0 0 0 0 0 0 0
##$PEXSEL= (0..9)
1 1 1 1 1 1 1 1 1 1
##$PHCOR= (0..31)
0 0 0 0 0 0 0 0 0 0 0 0 0 0 0 0 0 0 0 0 0 0 0 0 0 0 0 0 0 0 0 0
##$PHLIST= <>
##$PHP= 1
##$PH_ref= 0
##$PL= (0..63)
120 120 120 120 120 120 120 120 120 120 120 120 120 120 120 120 120 120
120 120 120 120 120 120 120 120 120 120 120 120 120 120 120 120 120 120
120 120 120 120 120 120 120 120 120 120 120 120 120 120 120 120 120 120
120 120 120 120 120 120 120 120 120 120
##$PLSTEP= 0.1
##$PLSTRT= -6
##$PLW= (0..63)
0 6.839117 11.694 11.694 0 0 0 0 0 3.3118e-05 0.6698846 0.10222 0.2415461
2.9453 0 33.728 0 0 6.8426 0.16897 0 0.33728 0 0 0.037476 8.8532 1.4639
0.10222 0 1.3247 5.8556 23.422 1.3247e-06 0 0 0 0 0 0 0 0 0 0 0 0 0 0 0
0 0 0 0 0 0 0 0 0 0 0 0 0 0 0 0
##$PLWMAX= (0..7)
0 0 0 0 0 0 0 0
##$PQPHASE= 0
##$PQSCALE= 1
##$PR= 1
##$PRECHAN= (0..15)
-1 5 -1 0 -1 1 6 2 -1 -1 -1 -1 -1 -1 -1 -1
##$PRGAIN= 0
##$PROBHD= <>
##$PROBINPUTS= (0..15)
<> <> <> <> <> <> <> <> <> <> <> <> <> <> <> <>
##$PULPROG= <DS6_SRI-FESTAau>
##$PW= 0
##$PYNM= <>
##$ProjAngle= 0
##$QNP= 0
##$RD= 0
##$RECCHAN= (0..15)
0 2 0 0 0 0 0 0 0 0 0 0 0 0 0 0
##$RECPH= 0
##$RECPRE= (0..15)
-1 0 -1 -1 -1 -1 -1 -1 -1 -1 -1 -1 -1 -1 -1 -1
##$RECPRFX= (0..15)
1 0 0 0 0 0 0 0 0 0 0 0 0 0 0 0
##$RECSEL= (0..15)
0 0 1 0 0 0 0 0 0 0 0 0 0 0 0 0
##$RG= 101
##$RO= 0
##$RSEL= (0..15)
0 0 2 0 5 0 0 0 0 0 0 0 0 0 0 0
##$S= (0..7)
83 83 83 83 83 83 83 83
##$SELREC= (0..9)
0 0 0 0 0 0 0 0 0 0
##$SFO1= 600.13240052
##$SFO2= 564.564308449778
##$SFO3= 600.13
##$SFO4= 600.13
##$SFO5= 600.13282061
##$SFO6= 600.13282061
##$SFO7= 600.13282061
##$SFO8= 600.13282061
##$SOLVENT= <D2O>
##$SOLVOLD= <off>
##$SP= (0..63)
120 120 120 120 120 120 120 120 120 120 120 120 120 120 120 120 120 120
120 120 120 120 120 120 120 120 120 120 120 120 120 120 120 120 120 120
120 120 120 120 120 120 120 120 120 120 120 120 120 120 120 120 120 120
120 120 120 120 120 120 120 120 120 120
##$SPECTR= 0
##$SPINCNT= 0
##$SPNAM= (0..63)
<> <Gaus1_270.1000> <Gaus1_180r.1000> <Crp60,0.5,20.1> <Bip720,100,10.1>
<Sinc1.1000> <Squa100.1000> <Crp60comp.4> <Squa100.1000> <> <Sinc1.1000>
<Esnob.1000> <Rsnob.1000> <Rsnob.1000> <Crp20kHz1.6ms20s.500> <0.0> <>
<> <Crp60_xfilt.2> <Sinc1.1000> <Sinc1.1000> <Sinc1.1000> <Sinc1.1000>
<> <> <> <Q3_surbop.1> <> <> <Crp60,20,20.10> <Bip720,50,20.1> <Crp20kHz1.6ms20s.500>
<Q3_surbop.1> <> <Rsnob.1000> <Gaus1_180r.1000> <Gaus1_180r.1000> <> <>
<0.0> <Gaus1_180r.1000> <Squa100.1000> <0.0> <> <> <> <> <> <> <> <> <180Chirp_20kHz20s50msLH>
<180Chirp_20kHz20s35msHL> <> <> <> <> <> <> <> <> <> <> <>
##$SPOAL= (0..63)
0.5 1 0.5 0.5 0.5 0.5 0.5 0.5 0.5 0.5 0.5 0.5 0.5 0.5 0.5 0 0.5 0.5 0.5
1 1 1 1 0.5 0.5 0.5 0.5 0.5 0.5 0.5 0.5 0.5 0.5 0.5 0.5 0.5 0.5 0.5 0.5
0 0.5 0.5 0 0.5 0.5 0.5 0.5 0.5 0.5 0.5 0.5 0.5 0.5 0.5 0.5 0.5 0.5 0.5
0.5 0.5 0.5 0.5 0.5 0.5
##$SPOFFS= (0..63)
0 0 0 0 0 0 0 0 0 0 0 0 0 0 0 0 0 0 0 0 0 0 0 0 0 0 0 0 0 0 0 0 0 0 0 0
0 0 0 0 0 0 0 0 0 0 0 0 0 0 0 0 0 0 0 0 0 0 0 0 0 0 0 0
##$SPPEX= (0..63)
0 0 0 0 0 0 0 0 0 0 0 0 0 0 0 0 0 0 0 0 0 0 0 0 0 0 0 0 0 0 0 0 0 0 0 0
0 0 0 0 0 0 0 0 0 0 0 0 0 0 0 0 0 0 0 0 0 0 0 0 0 0 0 0
##$SPW= (0..63)
0 6.8733e-06 3.0548e-06 32.208 52.7 0.0023874 3.3118e-05 32.208 8.2795e-08
0 0.0023874 0.0023874 0 0 0.89331 0 0 0 9.3087 4.876265e-06 7.579995e-06
3.53932e-06 1.908726e-05 0 0 0 0.0036304 0 0 0.031626 1.3247 0.2421 0.58169
0 3.3397e-05 3.0548e-06 0.00019551 0 0 0 3.0548e-06 8.2795e-08 0 0 0 0
0 0 0 0 0 0 0 0 0 0 0 0 0 0 0 0 0 0
##$SUBNAM= (0..9)
<> <> <> <> <> <> <> <> <> <>
##$SW= 16.0221054671488
##$SWIBOX= (0..19)
0 0 3 0 0 7 0 0 0 0 0 0 0 0 0 0 0 0 0 0
##$SW_h= 9615.38461538462
##$SWfinal= 0
##$SigLockShift= 0
##$TD= 32768
##$TD0= 1
##$TD_INDIRECT= (0..7)
0 128 0 0 0 0 0 0
##$TDav= 0
##$TE= 300
##$TE1= 300
##$TE2= 300
##$TE3= 300
##$TE4= 300
##$TEG= 300
##$TE_MAGNET= 300
##$TE_PIDX= 0
##$TE_STAB= (0..9)
0 0 0 0 0 0 0 0 0 0
##$TL= (0..7)
120 120 120 120 120 120 120 120
##$TOTROT= (0..63)
0 0 0 0 0 0 0 0 0 0 0 0 0 0 0 0 0 0 0 0 0 0 0 0 0 0 0 0 0 0 0 0 0 0 0 0
0 0 0 0 0 0 0 0 0 0 0 0 0 0 0 0 0 0 0 0 0 0 0 0 0 0 0 0
##$TUBE_TYPE= <>
##$USERA1= <>
##$USERA2= <>
##$USERA3= <>
##$USERA4= <>
##$USERA5= <>
##$V9= 5
##$VALIDCODE= 0
##$VALIST= <>
##$VCLIST= <>
##$VDLIST= <>
##$VPLIST= <>
##$VTLIST= <>
##$WBST= 1024
##$WBSW= 20
##$XGAIN= (0..3)
0 0 0 0
##$XL= 0
##$YL= 0
##$YMAX_a= 0
##$YMIN_a= 0
##$ZGOPTNS= <-DCALC_SP>
##$ZL1= 120
##$ZL2= 120
##$ZL3= 120
##$ZL4= 120
##$scaledByNS= no
##$scaledByRG= no
##END=
