# Supplementary material for: Obtaining Pure 1H NMR Spectra of Individual Pyranose and Furanose Anomers of Reducing Deoxyfluorinated Sugars
Source: J Org Chem. 2023 Sep 27;88(19):13908–25. doi: 10.1021/acs.joc.3c01503 (PMC10563139; doi:10.1021/acs.joc.3c01503)
Supplement: Supplementary file 2 — jo3c01503_si_002.zip [file jo3c01503_si_002.zip › FIDs_Full NMR of all compounds - 1H, 19F, SRI-FESTA/8_FDGal-46/7/audita.txt]

##TITLE= Audit trail, TopSpin 3.5 pl 7
##JCAMPDX= 5.01
##ORIGIN= Bruker BioSpin GmbH
##OWNER= nmr
$$ C:/NMRData/bl/dw/au2020njwdw1/18/audita.txt
##AUDIT TRAIL=  $$ (NUMBER, WHEN, WHO, WHERE, PROCESS, VERSION, WHAT)
(   1,<2020-08-21 01:14:53.196 +0100>,<nmr>,<CZC33343GN>,<go4>,<TopSpin 3.5.7>,
      <created by zg
	started at 2020-08-20 23:15:52.003 +0100,
	POWCHK enabled, PULCHK disabled,
       configuration hash MD5:
       E0 B4 D0 1D 2E A4 9F F8 9B 81 F6 5F 3C AE 44 2F
       data hash MD5: 2K * 256
       C2 73 5D 16 75 DE 5A 03 FB 18 59 82 B0 BC A3 5F>)
##END=

$$ hash MD5
$$ 94 3F 90 5A 8E 65 3B 6B DA 61 D2 08 75 AE 53 5C
