# Supplementary material for: Obtaining Pure 1H NMR Spectra of Individual Pyranose and Furanose Anomers of Reducing Deoxyfluorinated Sugars
Source: J Org Chem. 2023 Sep 27;88(19):13908–25. doi: 10.1021/acs.joc.3c01503 (PMC10563139; doi:10.1021/acs.joc.3c01503)
Supplement: Supplementary file 2 — jo3c01503_si_002.zip [file jo3c01503_si_002.zip › FIDs_Full NMR of all compounds - 1H, 19F, SRI-FESTA/8_FDGal-46/7/acqu2]

##TITLE= Parameter file, TopSpin 3.5 pl 7
##JCAMPDX= 5.0
##DATATYPE= Parameter Values
##NPOINTS= 2	$$ modification sequence number
##ORIGIN= Bruker BioSpin GmbH
##OWNER= nmr
$$ 2020-08-20 21:55:37.579 +0100  nmr@CZC33343GN
$$ C:\NMRData\bl\dw/au2020njwdw1/18/acqu2
$$ process C:\Bruker\TopSpin3.5pl7\prog\mod\edparproc.exe
##$ACQT0= 0
##$BF1= 125.757789
##$FnMODE= 1
##$NUC1= <13C>
##$NusJSP= 0
##$NusT2= 1
##$NusTD= 0
##$O1= 11946.516
##$ProjAngle= 0
##$SFO1= 125.769735516
##$SW= 209.99097390248
##$SW_h= 26410.5092484622
##$TD= 256
##END=
