# Supplementary material for: Obtaining Pure 1H NMR Spectra of Individual Pyranose and Furanose Anomers of Reducing Deoxyfluorinated Sugars
Source: J Org Chem. 2023 Sep 27;88(19):13908–25. doi: 10.1021/acs.joc.3c01503 (PMC10563139; doi:10.1021/acs.joc.3c01503)
Supplement: Supplementary file 2 — jo3c01503_si_002.zip [file jo3c01503_si_002.zip › FIDs_Full NMR of all compounds - 1H, 19F, SRI-FESTA/8_FDGal-46/6/pulseprogram]

# 1 "C:/Bruker/TopSpin3.5pl7/exp/stan/nmr/lists/pp/user/cosy1Hdc19Fgpqfqn"
;cosy1Hdc19Fgpqfqn
;avance-version (09/04/17)
;2D homonuclear shift correlation
;using gradient pulses for selection
;With decoupling during t1 period and AQ
; For 1H observe with 19F decoupling 
; Using QNP switchbox with F19 via X-QNP output of switchbox
;$CLASS=HighRes
;$DIM=2D
;$TYPE=
;$SUBTYPE=
;$COMMENT=


# 1 "C:/Bruker/TopSpin3.5pl7/exp/stan/nmr/lists/pp/Avance.incl" 1
;Avance3aqs.incl
;   for AV III with AQS IPSO
;
;avance-version (15/06/05)
;
;$CLASS=HighRes Incl
;$COMMENT=
# 170 "C:/Bruker/TopSpin3.5pl7/exp/stan/nmr/lists/pp/Avance.incl"
;$Id: Avance3aqs.incl,v 1.1.8.3 2015/03/05 16:46:54 ber Exp $
# 15 "C:/Bruker/TopSpin3.5pl7/exp/stan/nmr/lists/pp/user/cosy1Hdc19Fgpqfqn" 2

# 1 "C:/Bruker/TopSpin3.5pl7/exp/stan/nmr/lists/pp/Grad.incl" 1
;Grad2.incl  -  include file for Gradient Spectroscopy
;   for TCU3
;
;avance-version (07/01/17)
;
;$CLASS=HighRes Incl
;$COMMENT=

# 27 "C:/Bruker/TopSpin3.5pl7/exp/stan/nmr/lists/pp/Grad.incl"
define list<gradient> EA=<EA>


# 31 "C:/Bruker/TopSpin3.5pl7/exp/stan/nmr/lists/pp/Grad.incl"
;$Id: Grad2.incl,v 1.14 2012/01/31 17:49:21 ber Exp $
# 16 "C:/Bruker/TopSpin3.5pl7/exp/stan/nmr/lists/pp/user/cosy1Hdc19Fgpqfqn" 2


# 19 "C:/Bruker/TopSpin3.5pl7/exp/stan/nmr/lists/pp/user/cosy1Hdc19Fgpqfqn"
"d13=4u"
"d12=10u"
"d11=30m"
"in0=inf1"

"d0=3u"

"acqt0=-p1*2/3.1416"
# 1 "mc_line 28 file C:/Bruker/TopSpin3.5pl7/exp/stan/nmr/lists/pp/user/cosy1Hdc19Fgpqfqn exp. def. part of mc cmd. before ze"
; dimension 2D; AQ_mode  (F1) QF
define delay MCWRK
define delay MCREST
define delay d0orig
"d0orig=d0"
define loopcounter t1loop
"t1loop=0"
define loopcounter ph1loop
"ph1loop=0"
define loopcounter ST1CNT
"ST1CNT = td1 / 1"
"MCREST = d1 - d1"
"MCWRK = 0.500000*d1"

    dccorr
# 28 "C:/Bruker/TopSpin3.5pl7/exp/stan/nmr/lists/pp/user/cosy1Hdc19Fgpqfqn"
# 28 "C:/Bruker/TopSpin3.5pl7/exp/stan/nmr/lists/pp/user/cosy1Hdc19Fgpqfqn"
1 ze
# 1 "mc_line 28 file C:/Bruker/TopSpin3.5pl7/exp/stan/nmr/lists/pp/user/cosy1Hdc19Fgpqfqn exp. def. of mc cmd. after ze"
LBLAV, MCWRK
      "d0=d0orig + t1loop * in0 "
# 29 "C:/Bruker/TopSpin3.5pl7/exp/stan/nmr/lists/pp/user/cosy1Hdc19Fgpqfqn"
  d11 setnmr3|3
  d12 pl12:f2
# 1 "mc_line 31 file C:/Bruker/TopSpin3.5pl7/exp/stan/nmr/lists/pp/user/cosy1Hdc19Fgpqfqn exp. start label for mc cmd."
2 MCWRK  do:f2
LBLST1, MCWRK 
  MCREST
# 32 "C:/Bruker/TopSpin3.5pl7/exp/stan/nmr/lists/pp/user/cosy1Hdc19Fgpqfqn"
  d12 setnmr3^2
3 p1 ph1
  d12 setnmr3|2
  d0 cpd2:f2
  50u setnmr3|0 setnmr0|34|32|33 ctrlgrad 0
  p16:gp1
  d16 do:f2
  d12 setnmr3^2
  p0 ph2
  d12 setnmr3|2
  4u cpd2:f2
  p16:gp1
  d16 
  4u setnmr3^0 setnmr0^34^32^33 ctrlgrad 7
  go=2 ph31
# 1 "mc_line 47 file C:/Bruker/TopSpin3.5pl7/exp/stan/nmr/lists/pp/user/cosy1Hdc19Fgpqfqn exp. mc cmd. in line"
  MCWRK  do:f2 wr #0 if #0 zd 

  "t1loop+=1"
      "d0=d0orig + t1loop * in0 "
  lo to LBLST1 times ST1CNT
  MCWRK 
  "t1loop=0"
  MCWRK rf #0
  lo to LBLAV times tdav
# 48 "C:/Bruker/TopSpin3.5pl7/exp/stan/nmr/lists/pp/user/cosy1Hdc19Fgpqfqn"
  d12 do:f2
exit


ph1=0 2
ph2=0 0 2 2
ph31=0 2
# 57 "C:/Bruker/TopSpin3.5pl7/exp/stan/nmr/lists/pp/user/cosy1Hdc19Fgpqfqn"
;pl1 : f1 channel - power level for pulse (default)
;p0 : f1 channel -  20 to 90 degree high power pulse
;p1 : f1 channel -  90 degree high power pulse
;p16: homospoil/gradient pulse
;d0 : incremented delay (2D)                         [3 usec]
;d1 : relaxation delay; 1-5 * T1
;d13: short delay                                    [4 usec]
;d16: delay for homospoil/gradient recovery
;inf1: 1/SW = 2 * DW
;in0: 1/(1 * SW) = 2 * DW
;nd0: 1
;NS: 1 * n
;DS: 16
;td1: number of experiments
;FnMODE: QF

;use gradient ratio:	gp 1
;			  10

;for z-only gradients:
;gpz1: 10%
# 79 "C:/Bruker/TopSpin3.5pl7/exp/stan/nmr/lists/pp/user/cosy1Hdc19Fgpqfqn"
;use gradient files:   
;gpnam1: SMSQ10.100


# 84 "C:/Bruker/TopSpin3.5pl7/exp/stan/nmr/lists/pp/user/cosy1Hdc19Fgpqfqn"
;$Id: cosygpqf,v 1.6 2009/07/02 16:40:44 ber Exp $
