# Supplementary material for: Obtaining Pure 1H NMR Spectra of Individual Pyranose and Furanose Anomers of Reducing Deoxyfluorinated Sugars
Source: J Org Chem. 2023 Sep 27;88(19):13908–25. doi: 10.1021/acs.joc.3c01503 (PMC10563139; doi:10.1021/acs.joc.3c01503)
Supplement: Supplementary file 2 — jo3c01503_si_002.zip [file jo3c01503_si_002.zip › FIDs_Full NMR of all compounds - 1H, 19F, SRI-FESTA/8_FDGal-46/6/spnam31]

##TITLE= 
##JCAMP-DX= 5.00 Bruker JCAMP library
##DATA TYPE= Shape Data
##ORIGIN= Bruker BioSpin GmbH
##OWNER= <nmrsu>
##DATE= 2011/10/31
##TIME= 17:09:52
##$SHAPE_PARAMETERS= Type: SmoothedChirp ; Total Sweep-Width [Hz] 180000.0 ; Length of Pulse [usec] 4000.0 ; % to be smoothed 20.0 ; 1=High to low field, -1=Low to high field -1.0 ; smoothing 0.0
##MINX= 0.000000E00
##MAXX= 1.000000E02
##MINY= 3.240000E-02
##MAXY= 3.593124E02
##$SHAPE_EXMODE= Adiabatic
##$SHAPE_TOTROT= 1.800000E02
##$SHAPE_TYPE= Inversion
##$SHAPE_USER_DEF= 
##$SHAPE_REPHFAC= 
##$SHAPE_BWFAC= 6.034760E02
##$SHAPE_BWFAC50= 
##$SHAPE_INTEGFAC= 2.088857E-02
##$SHAPE_MODE= 0
##NPOINTS= 1000
##XYPOINTS= (XY..XY)
0.000000E00, 2.952324E02
7.893367E-01, 1.658916E02
1.578624E00, 3.681000E01
2.367813E00, 2.679876E02
3.156855E00, 1.394244E02
3.945700E00, 1.112040E01
4.734299E00, 2.430756E02
5.522603E00, 1.152900E02
6.310563E00, 3.477636E02
7.098130E00, 2.204964E02
7.885255E00, 9.348840E01
8.671888E00, 3.267396E02
9.457981E00, 2.002500E02
1.024348E01, 7.401960E01
1.102835E01, 3.080484E02
1.181253E01, 1.823364E02
1.259597E01, 5.688360E01
1.337863E01, 2.916900E02
1.416045E01, 1.667556E02
1.494139E01, 4.208040E01
1.572140E01, 2.776644E02
1.650044E01, 1.535076E02
1.727844E01, 2.961000E01
1.805537E01, 2.659716E02
1.883117E01, 1.425924E02
1.960579E01, 1.947240E01
2.037920E01, 2.566116E02
2.115134E01, 1.340100E02
2.192216E01, 1.166760E01
2.269161E01, 2.495844E02
2.345965E01, 1.277604E02
2.422623E01, 6.195600E00
2.499130E01, 2.448900E02
2.575481E01, 1.238436E02
2.651671E01, 3.056400E00
2.727697E01, 2.425284E02
2.803552E01, 1.222596E02
2.879233E01, 2.250000E00
2.954734E01, 2.424996E02
3.030052E01, 1.230084E02
3.105180E01, 3.776400E00
3.180115E01, 2.448036E02
3.254852E01, 1.260900E02
3.329386E01, 7.635600E00
3.403713E01, 2.494404E02
3.477828E01, 1.315044E02
3.551726E01, 1.382760E01
3.625402E01, 2.564100E02
3.698853E01, 1.392516E02
3.772073E01, 2.235240E01
3.845058E01, 2.657124E02
3.917804E01, 1.493316E02
3.990306E01, 3.321000E01
4.062559E01, 2.773476E02
4.134558E01, 1.617444E02
4.206301E01, 4.640040E01
4.277781E01, 2.913156E02
4.348994E01, 1.764900E02
4.419937E01, 6.192360E01
4.490604E01, 3.076164E02
4.560992E01, 1.935684E02
4.631095E01, 7.977960E01
4.700910E01, 3.262500E02
4.770431E01, 2.129796E02
4.839656E01, 9.996840E01
4.908579E01, 3.472164E02
4.977196E01, 2.347236E02
5.045503E01, 1.224900E02
5.113496E01, 1.051560E01
5.181170E01, 2.588004E02
5.248522E01, 1.473444E02
5.315546E01, 3.614760E01
5.382239E01, 2.852100E02
5.448597E01, 1.745316E02
5.514615E01, 6.411240E01
5.580290E01, 3.139524E02
5.645617E01, 2.040516E02
5.710592E01, 9.441000E01
5.775212E01, 3.450276E02
5.839471E01, 2.359044E02
5.903367E01, 1.270404E02
5.966895E01, 1.843560E01
6.030051E01, 2.700900E02
6.092832E01, 1.620036E02
6.155232E01, 5.417640E01
6.217250E01, 3.066084E02
6.278880E01, 1.992996E02
6.340118E01, 9.225000E01
6.400962E01, 3.454596E02
6.461407E01, 2.389284E02
6.521449E01, 1.326564E02
6.581085E01, 2.664360E01
6.640311E01, 2.808900E02
6.699124E01, 1.753956E02
6.757518E01, 7.016040E01
6.815492E01, 3.251844E02
6.873041E01, 2.204676E02
6.930162E01, 1.160100E02
6.986851E01, 1.181160E01
7.043105E01, 2.678724E02
7.098920E01, 1.641924E02
7.154293E01, 6.077160E01
7.209220E01, 3.176100E02
7.263698E01, 2.147076E02
7.317723E01, 1.120644E02
7.371292E01, 9.680400E00
7.424402E01, 2.675556E02
7.477049E01, 1.656900E02
7.529231E01, 6.408360E01
7.580943E01, 3.227364E02
7.632183E01, 2.216484E02
7.682948E01, 1.208196E02
7.733233E01, 2.025000E01
7.783037E01, 2.799396E02
7.832356E01, 1.798884E02
7.881187E01, 8.009640E01
7.929527E01, 3.405636E02
7.977373E01, 2.412900E02
8.024722E01, 1.422756E02
8.071571E01, 4.352040E01
8.117917E01, 3.050244E02
8.163757E01, 2.067876E02
8.209089E01, 1.088100E02
8.253909E01, 1.109160E01
8.298215E01, 2.736324E02
8.342003E01, 1.764324E02
8.385272E01, 7.949160E01
8.428019E01, 3.428100E02
8.470240E01, 2.463876E02
8.511934E01, 1.502244E02
8.553097E01, 5.432040E01
8.593728E01, 3.186756E02
8.633823E01, 2.232900E02
8.673380E01, 1.281636E02
8.712396E01, 3.329640E01
8.750870E01, 2.986884E02
8.788799E01, 2.043396E02
8.826180E01, 1.102500E02
8.863011E01, 1.641960E01
8.899290E01, 2.828484E02
8.935014E01, 1.895364E02
8.970182E01, 9.648360E01
9.004790E01, 3.690000E00
9.038838E01, 2.711556E02
9.072323E01, 1.788804E02
9.105242E01, 8.686440E01
9.137594E01, 3.551076E02
9.169376E01, 2.636100E02
9.200588E01, 1.723716E02
9.231226E01, 8.139240E01
9.261288E01, 3.506724E02
9.290774E01, 2.602116E02
9.319681E01, 1.700100E02
9.348008E01, 8.006760E01
9.375751E01, 3.503844E02
9.402911E01, 2.609604E02
9.429485E01, 1.717956E02
9.455471E01, 8.289000E01
9.480868E01, 3.542436E02
9.505675E01, 2.658564E02
9.529889E01, 1.777284E02
9.553510E01, 8.985960E01
9.576535E01, 2.250000E00
9.598963E01, 2.748996E02
9.620794E01, 1.878084E02
9.642025E01, 1.009764E02
9.662655E01, 1.440360E01
9.682683E01, 2.880900E02
9.702108E01, 2.020356E02
9.720928E01, 1.162404E02
9.739143E01, 3.070440E01
9.756751E01, 3.054276E02
9.773751E01, 2.204100E02
9.790142E01, 1.356516E02
9.805923E01, 5.115240E01
9.821093E01, 3.269124E02
9.835651E01, 2.429316E02
9.849597E01, 1.592100E02
9.862928E01, 7.574760E01
9.875646E01, 3.525444E02
9.887747E01, 2.696004E02
9.899233E01, 1.869156E02
9.910102E01, 1.044900E02
9.920354E01, 2.232360E01
9.929987E01, 3.004164E02
9.939002E01, 2.187684E02
9.947397E01, 1.373796E02
9.955173E01, 5.625000E01
9.962328E01, 3.353796E02
9.968863E01, 2.547684E02
9.974776E01, 1.744164E02
9.980069E01, 9.432360E01
9.984739E01, 1.449000E01
9.988787E01, 2.949156E02
9.992213E01, 2.156004E02
9.995016E01, 1.365444E02
9.997196E01, 5.774760E01
9.998754E01, 3.392100E02
9.999688E01, 2.609316E02
1.000000E02, 1.829124E02
1.000000E02, 1.051524E02
1.000000E02, 2.765160E01
1.000000E02, 3.104100E02
1.000000E02, 2.334276E02
1.000000E02, 1.567044E02
1.000000E02, 8.024040E01
1.000000E02, 4.035600E00
1.000000E02, 2.880900E02
1.000000E02, 2.124036E02
1.000000E02, 1.369764E02
1.000000E02, 6.180840E01
1.000000E02, 3.468996E02
1.000000E02, 2.722500E02
1.000000E02, 1.978596E02
1.000000E02, 1.237284E02
1.000000E02, 4.985640E01
1.000000E02, 3.362436E02
1.000000E02, 2.628900E02
1.000000E02, 1.897956E02
1.000000E02, 1.169604E02
1.000000E02, 4.438440E01
1.000000E02, 3.320676E02
1.000000E02, 2.600100E02
1.000000E02, 1.882116E02
1.000000E02, 1.166724E02
1.000000E02, 4.539240E01
1.000000E02, 3.343716E02
1.000000E02, 2.636100E02
1.000000E02, 1.931076E02
1.000000E02, 1.228644E02
1.000000E02, 5.288040E01
1.000000E02, 3.431556E02
1.000000E02, 2.736900E02
1.000000E02, 2.044836E02
1.000000E02, 1.355364E02
1.000000E02, 6.684840E01
1.000000E02, 3.584196E02
1.000000E02, 2.902500E02
1.000000E02, 2.223396E02
1.000000E02, 1.546884E02
1.000000E02, 8.729640E01
1.000000E02, 2.016360E01
1.000000E02, 3.132900E02
1.000000E02, 2.466756E02
1.000000E02, 1.803204E02
1.000000E02, 1.142244E02
1.000000E02, 4.838760E01
1.000000E02, 3.428100E02
1.000000E02, 2.774916E02
1.000000E02, 2.124324E02
1.000000E02, 1.476324E02
1.000000E02, 8.309160E01
1.000000E02, 1.881000E01
1.000000E02, 3.147876E02
1.000000E02, 2.510244E02
1.000000E02, 1.875204E02
1.000000E02, 1.242756E02
1.000000E02, 6.129000E01
1.000000E02, 3.585636E02
1.000000E02, 2.960964E02
1.000000E02, 2.338884E02
1.000000E02, 1.719396E02
1.000000E02, 1.102500E02
1.000000E02, 4.881960E01
1.000000E02, 3.476484E02
1.000000E02, 2.867364E02
1.000000E02, 2.260836E02
1.000000E02, 1.656900E02
1.000000E02, 1.055556E02
1.000000E02, 4.568040E01
1.000000E02, 3.460644E02
1.000000E02, 2.867076E02
1.000000E02, 2.276100E02
1.000000E02, 1.687716E02
1.000000E02, 1.101924E02
1.000000E02, 5.187240E01
1.000000E02, 3.538116E02
1.000000E02, 2.960100E02
1.000000E02, 2.384676E02
1.000000E02, 1.811844E02
1.000000E02, 1.241604E02
1.000000E02, 6.739560E01
1.000000E02, 1.089000E01
1.000000E02, 3.146436E02
1.000000E02, 2.586564E02
1.000000E02, 2.029284E02
1.000000E02, 1.474596E02
1.000000E02, 9.225000E01
1.000000E02, 3.729960E01
1.000000E02, 3.426084E02
1.000000E02, 2.881764E02
1.000000E02, 2.340036E02
1.000000E02, 1.800900E02
1.000000E02, 1.264356E02
1.000000E02, 7.304040E01
1.000000E02, 1.990440E01
1.000000E02, 3.270276E02
1.000000E02, 2.744100E02
1.000000E02, 2.220516E02
1.000000E02, 1.699524E02
1.000000E02, 1.181124E02
1.000000E02, 6.653160E01
1.000000E02, 1.521000E01
1.000000E02, 3.241476E02
1.000000E02, 2.733444E02
1.000000E02, 2.228004E02
1.000000E02, 1.725156E02
1.000000E02, 1.224900E02
1.000000E02, 7.272360E01
1.000000E02, 2.321640E01
1.000000E02, 3.339684E02
1.000000E02, 2.849796E02
1.000000E02, 2.362500E02
1.000000E02, 1.877796E02
1.000000E02, 1.395684E02
1.000000E02, 9.161640E01
1.000000E02, 4.392360E01
1.000000E02, 3.564900E02
1.000000E02, 3.093156E02
1.000000E02, 2.624004E02
1.000000E02, 2.157444E02
1.000000E02, 1.693476E02
1.000000E02, 1.232100E02
1.000000E02, 7.733160E01
1.000000E02, 3.171240E01
1.000000E02, 3.463524E02
1.000000E02, 3.012516E02
1.000000E02, 2.564100E02
1.000000E02, 2.118276E02
1.000000E02, 1.675044E02
1.000000E02, 1.234404E02
1.000000E02, 7.963560E01
1.000000E02, 3.609000E01
1.000000E02, 3.528036E02
1.000000E02, 3.097764E02
1.000000E02, 2.670084E02
1.000000E02, 2.244996E02
1.000000E02, 1.822500E02
1.000000E02, 1.402596E02
1.000000E02, 9.852840E01
1.000000E02, 5.705640E01
1.000000E02, 1.584360E01
1.000000E02, 3.348900E02
1.000000E02, 2.941956E02
1.000000E02, 2.537604E02
1.000000E02, 2.135844E02
1.000000E02, 1.736676E02
1.000000E02, 1.340100E02
1.000000E02, 9.461160E01
1.000000E02, 5.547240E01
1.000000E02, 1.659240E01
1.000000E02, 3.379716E02
1.000000E02, 2.996100E02
1.000000E02, 2.615076E02
1.000000E02, 2.236644E02
1.000000E02, 1.860804E02
1.000000E02, 1.487556E02
1.000000E02, 1.116900E02
1.000000E02, 7.488360E01
1.000000E02, 3.833640E01
1.000000E02, 2.048400E00
1.000000E02, 3.260196E02
1.000000E02, 2.902500E02
1.000000E02, 2.547396E02
1.000000E02, 2.194884E02
1.000000E02, 1.844964E02
1.000000E02, 1.497636E02
1.000000E02, 1.152900E02
1.000000E02, 8.107560E01
1.000000E02, 4.712040E01
1.000000E02, 1.342440E01
1.000000E02, 3.399876E02
1.000000E02, 3.068100E02
1.000000E02, 2.738916E02
1.000000E02, 2.412324E02
1.000000E02, 2.088324E02
1.000000E02, 1.766916E02
1.000000E02, 1.448100E02
1.000000E02, 1.131876E02
1.000000E02, 8.182440E01
1.000000E02, 5.072040E01
1.000000E02, 1.987560E01
1.000000E02, 3.492900E02
1.000000E02, 3.189636E02
1.000000E02, 2.888964E02
1.000000E02, 2.590884E02
1.000000E02, 2.295396E02
1.000000E02, 2.002500E02
1.000000E02, 1.712196E02
1.000000E02, 1.424484E02
1.000000E02, 1.139364E02
1.000000E02, 8.568360E01
1.000000E02, 5.769000E01
1.000000E02, 2.995560E01
1.000000E02, 2.480400E00
1.000000E02, 3.352644E02
1.000000E02, 3.083076E02
1.000000E02, 2.816100E02
1.000000E02, 2.551716E02
1.000000E02, 2.289924E02
1.000000E02, 2.030724E02
1.000000E02, 1.774116E02
1.000000E02, 1.520100E02
1.000000E02, 1.268676E02
1.000000E02, 1.019844E02
1.000000E02, 7.736040E01
1.000000E02, 5.299560E01
1.000000E02, 2.889000E01
1.000000E02, 5.043600E00
1.000000E02, 3.414564E02
1.000000E02, 3.181284E02
1.000000E02, 2.950596E02
1.000000E02, 2.722500E02
1.000000E02, 2.496996E02
1.000000E02, 2.274084E02
1.000000E02, 2.053764E02
1.000000E02, 1.836036E02
1.000000E02, 1.620900E02
1.000000E02, 1.408356E02
1.000000E02, 1.198404E02
1.000000E02, 9.910440E01
1.000000E02, 7.862760E01
1.000000E02, 5.841000E01
1.000000E02, 3.845160E01
1.000000E02, 1.875240E01
1.000000E02, 3.593124E02
1.000000E02, 3.401316E02
1.000000E02, 3.212100E02
1.000000E02, 3.025476E02
1.000000E02, 2.841444E02
1.000000E02, 2.660004E02
1.000000E02, 2.481156E02
1.000000E02, 2.304900E02
1.000000E02, 2.131236E02
1.000000E02, 1.960164E02
1.000000E02, 1.791684E02
1.000000E02, 1.625796E02
1.000000E02, 1.462500E02
1.000000E02, 1.301796E02
1.000000E02, 1.143684E02
1.000000E02, 9.881640E01
1.000000E02, 8.352360E01
1.000000E02, 6.849000E01
1.000000E02, 5.371560E01
1.000000E02, 3.920040E01
1.000000E02, 2.494440E01
1.000000E02, 1.094760E01
1.000000E02, 3.572100E02
1.000000E02, 3.437316E02
1.000000E02, 3.305124E02
1.000000E02, 3.175524E02
1.000000E02, 3.048516E02
1.000000E02, 2.924100E02
1.000000E02, 2.802276E02
1.000000E02, 2.683044E02
1.000000E02, 2.566404E02
1.000000E02, 2.452356E02
1.000000E02, 2.340900E02
1.000000E02, 2.232036E02
1.000000E02, 2.125764E02
1.000000E02, 2.022084E02
1.000000E02, 1.920996E02
1.000000E02, 1.822500E02
1.000000E02, 1.726596E02
1.000000E02, 1.633284E02
1.000000E02, 1.542564E02
1.000000E02, 1.454436E02
1.000000E02, 1.368900E02
1.000000E02, 1.285956E02
1.000000E02, 1.205604E02
1.000000E02, 1.127844E02
1.000000E02, 1.052676E02
1.000000E02, 9.801000E01
1.000000E02, 9.101160E01
1.000000E02, 8.427240E01
1.000000E02, 7.779240E01
1.000000E02, 7.157160E01
1.000000E02, 6.561000E01
1.000000E02, 5.990760E01
1.000000E02, 5.446440E01
1.000000E02, 4.928040E01
1.000000E02, 4.435560E01
1.000000E02, 3.969000E01
1.000000E02, 3.528360E01
1.000000E02, 3.113640E01
1.000000E02, 2.724840E01
1.000000E02, 2.361960E01
1.000000E02, 2.025000E01
1.000000E02, 1.713960E01
1.000000E02, 1.428840E01
1.000000E02, 1.169640E01
1.000000E02, 9.363600E00
1.000000E02, 7.290000E00
1.000000E02, 5.475600E00
1.000000E02, 3.920400E00
1.000000E02, 2.624400E00
1.000000E02, 1.587600E00
1.000000E02, 8.100000E-01
1.000000E02, 2.916000E-01
1.000000E02, 3.240000E-02
1.000000E02, 3.240000E-02
1.000000E02, 2.916000E-01
1.000000E02, 8.100000E-01
1.000000E02, 1.587600E00
1.000000E02, 2.624400E00
1.000000E02, 3.920400E00
1.000000E02, 5.475600E00
1.000000E02, 7.290000E00
1.000000E02, 9.363600E00
1.000000E02, 1.169640E01
1.000000E02, 1.428840E01
1.000000E02, 1.713960E01
1.000000E02, 2.025000E01
1.000000E02, 2.361960E01
1.000000E02, 2.724840E01
1.000000E02, 3.113640E01
1.000000E02, 3.528360E01
1.000000E02, 3.969000E01
1.000000E02, 4.435560E01
1.000000E02, 4.928040E01
1.000000E02, 5.446440E01
1.000000E02, 5.990760E01
1.000000E02, 6.561000E01
1.000000E02, 7.157160E01
1.000000E02, 7.779240E01
1.000000E02, 8.427240E01
1.000000E02, 9.101160E01
1.000000E02, 9.801000E01
1.000000E02, 1.052676E02
1.000000E02, 1.127844E02
1.000000E02, 1.205604E02
1.000000E02, 1.285956E02
1.000000E02, 1.368900E02
1.000000E02, 1.454436E02
1.000000E02, 1.542564E02
1.000000E02, 1.633284E02
1.000000E02, 1.726596E02
1.000000E02, 1.822500E02
1.000000E02, 1.920996E02
1.000000E02, 2.022084E02
1.000000E02, 2.125764E02
1.000000E02, 2.232036E02
1.000000E02, 2.340900E02
1.000000E02, 2.452356E02
1.000000E02, 2.566404E02
1.000000E02, 2.683044E02
1.000000E02, 2.802276E02
1.000000E02, 2.924100E02
1.000000E02, 3.048516E02
1.000000E02, 3.175524E02
1.000000E02, 3.305124E02
1.000000E02, 3.437316E02
1.000000E02, 3.572100E02
1.000000E02, 1.094760E01
1.000000E02, 2.494440E01
1.000000E02, 3.920040E01
1.000000E02, 5.371560E01
1.000000E02, 6.849000E01
1.000000E02, 8.352360E01
1.000000E02, 9.881640E01
1.000000E02, 1.143684E02
1.000000E02, 1.301796E02
1.000000E02, 1.462500E02
1.000000E02, 1.625796E02
1.000000E02, 1.791684E02
1.000000E02, 1.960164E02
1.000000E02, 2.131236E02
1.000000E02, 2.304900E02
1.000000E02, 2.481156E02
1.000000E02, 2.660004E02
1.000000E02, 2.841444E02
1.000000E02, 3.025476E02
1.000000E02, 3.212100E02
1.000000E02, 3.401316E02
1.000000E02, 3.593124E02
1.000000E02, 1.875240E01
1.000000E02, 3.845160E01
1.000000E02, 5.841000E01
1.000000E02, 7.862760E01
1.000000E02, 9.910440E01
1.000000E02, 1.198404E02
1.000000E02, 1.408356E02
1.000000E02, 1.620900E02
1.000000E02, 1.836036E02
1.000000E02, 2.053764E02
1.000000E02, 2.274084E02
1.000000E02, 2.496996E02
1.000000E02, 2.722500E02
1.000000E02, 2.950596E02
1.000000E02, 3.181284E02
1.000000E02, 3.414564E02
1.000000E02, 5.043600E00
1.000000E02, 2.889000E01
1.000000E02, 5.299560E01
1.000000E02, 7.736040E01
1.000000E02, 1.019844E02
1.000000E02, 1.268676E02
1.000000E02, 1.520100E02
1.000000E02, 1.774116E02
1.000000E02, 2.030724E02
1.000000E02, 2.289924E02
1.000000E02, 2.551716E02
1.000000E02, 2.816100E02
1.000000E02, 3.083076E02
1.000000E02, 3.352644E02
1.000000E02, 2.480400E00
1.000000E02, 2.995560E01
1.000000E02, 5.769000E01
1.000000E02, 8.568360E01
1.000000E02, 1.139364E02
1.000000E02, 1.424484E02
1.000000E02, 1.712196E02
1.000000E02, 2.002500E02
1.000000E02, 2.295396E02
1.000000E02, 2.590884E02
1.000000E02, 2.888964E02
1.000000E02, 3.189636E02
1.000000E02, 3.492900E02
1.000000E02, 1.987560E01
1.000000E02, 5.072040E01
1.000000E02, 8.182440E01
1.000000E02, 1.131876E02
1.000000E02, 1.448100E02
1.000000E02, 1.766916E02
1.000000E02, 2.088324E02
1.000000E02, 2.412324E02
1.000000E02, 2.738916E02
1.000000E02, 3.068100E02
1.000000E02, 3.399876E02
1.000000E02, 1.342440E01
1.000000E02, 4.712040E01
1.000000E02, 8.107560E01
1.000000E02, 1.152900E02
1.000000E02, 1.497636E02
1.000000E02, 1.844964E02
1.000000E02, 2.194884E02
1.000000E02, 2.547396E02
1.000000E02, 2.902500E02
1.000000E02, 3.260196E02
1.000000E02, 2.048400E00
1.000000E02, 3.833640E01
1.000000E02, 7.488360E01
1.000000E02, 1.116900E02
1.000000E02, 1.487556E02
1.000000E02, 1.860804E02
1.000000E02, 2.236644E02
1.000000E02, 2.615076E02
1.000000E02, 2.996100E02
1.000000E02, 3.379716E02
1.000000E02, 1.659240E01
1.000000E02, 5.547240E01
1.000000E02, 9.461160E01
1.000000E02, 1.340100E02
1.000000E02, 1.736676E02
1.000000E02, 2.135844E02
1.000000E02, 2.537604E02
1.000000E02, 2.941956E02
1.000000E02, 3.348900E02
1.000000E02, 1.584360E01
1.000000E02, 5.705640E01
1.000000E02, 9.852840E01
1.000000E02, 1.402596E02
1.000000E02, 1.822500E02
1.000000E02, 2.244996E02
1.000000E02, 2.670084E02
1.000000E02, 3.097764E02
1.000000E02, 3.528036E02
1.000000E02, 3.609000E01
1.000000E02, 7.963560E01
1.000000E02, 1.234404E02
1.000000E02, 1.675044E02
1.000000E02, 2.118276E02
1.000000E02, 2.564100E02
1.000000E02, 3.012516E02
1.000000E02, 3.463524E02
1.000000E02, 3.171240E01
1.000000E02, 7.733160E01
1.000000E02, 1.232100E02
1.000000E02, 1.693476E02
1.000000E02, 2.157444E02
1.000000E02, 2.624004E02
1.000000E02, 3.093156E02
1.000000E02, 3.564900E02
1.000000E02, 4.392360E01
1.000000E02, 9.161640E01
1.000000E02, 1.395684E02
1.000000E02, 1.877796E02
1.000000E02, 2.362500E02
1.000000E02, 2.849796E02
1.000000E02, 3.339684E02
1.000000E02, 2.321640E01
1.000000E02, 7.272360E01
1.000000E02, 1.224900E02
1.000000E02, 1.725156E02
1.000000E02, 2.228004E02
1.000000E02, 2.733444E02
1.000000E02, 3.241476E02
1.000000E02, 1.521000E01
1.000000E02, 6.653160E01
1.000000E02, 1.181124E02
1.000000E02, 1.699524E02
1.000000E02, 2.220516E02
1.000000E02, 2.744100E02
1.000000E02, 3.270276E02
1.000000E02, 1.990440E01
1.000000E02, 7.304040E01
1.000000E02, 1.264356E02
1.000000E02, 1.800900E02
1.000000E02, 2.340036E02
1.000000E02, 2.881764E02
1.000000E02, 3.426084E02
1.000000E02, 3.729960E01
1.000000E02, 9.225000E01
1.000000E02, 1.474596E02
1.000000E02, 2.029284E02
1.000000E02, 2.586564E02
1.000000E02, 3.146436E02
1.000000E02, 1.089000E01
1.000000E02, 6.739560E01
1.000000E02, 1.241604E02
1.000000E02, 1.811844E02
1.000000E02, 2.384676E02
1.000000E02, 2.960100E02
1.000000E02, 3.538116E02
1.000000E02, 5.187240E01
1.000000E02, 1.101924E02
1.000000E02, 1.687716E02
1.000000E02, 2.276100E02
1.000000E02, 2.867076E02
1.000000E02, 3.460644E02
1.000000E02, 4.568040E01
1.000000E02, 1.055556E02
1.000000E02, 1.656900E02
1.000000E02, 2.260836E02
1.000000E02, 2.867364E02
1.000000E02, 3.476484E02
1.000000E02, 4.881960E01
1.000000E02, 1.102500E02
1.000000E02, 1.719396E02
1.000000E02, 2.338884E02
1.000000E02, 2.960964E02
1.000000E02, 3.585636E02
1.000000E02, 6.129000E01
1.000000E02, 1.242756E02
1.000000E02, 1.875204E02
1.000000E02, 2.510244E02
1.000000E02, 3.147876E02
1.000000E02, 1.881000E01
1.000000E02, 8.309160E01
1.000000E02, 1.476324E02
1.000000E02, 2.124324E02
1.000000E02, 2.774916E02
1.000000E02, 3.428100E02
1.000000E02, 4.838760E01
1.000000E02, 1.142244E02
1.000000E02, 1.803204E02
1.000000E02, 2.466756E02
1.000000E02, 3.132900E02
1.000000E02, 2.016360E01
1.000000E02, 8.729640E01
1.000000E02, 1.546884E02
1.000000E02, 2.223396E02
1.000000E02, 2.902500E02
1.000000E02, 3.584196E02
1.000000E02, 6.684840E01
1.000000E02, 1.355364E02
1.000000E02, 2.044836E02
1.000000E02, 2.736900E02
1.000000E02, 3.431556E02
1.000000E02, 5.288040E01
1.000000E02, 1.228644E02
1.000000E02, 1.931076E02
1.000000E02, 2.636100E02
1.000000E02, 3.343716E02
1.000000E02, 4.539240E01
1.000000E02, 1.166724E02
1.000000E02, 1.882116E02
1.000000E02, 2.600100E02
1.000000E02, 3.320676E02
1.000000E02, 4.438440E01
1.000000E02, 1.169604E02
1.000000E02, 1.897956E02
1.000000E02, 2.628900E02
1.000000E02, 3.362436E02
1.000000E02, 4.985640E01
1.000000E02, 1.237284E02
1.000000E02, 1.978596E02
1.000000E02, 2.722500E02
1.000000E02, 3.468996E02
1.000000E02, 6.180840E01
1.000000E02, 1.369764E02
1.000000E02, 2.124036E02
1.000000E02, 2.880900E02
1.000000E02, 4.035600E00
1.000000E02, 8.024040E01
1.000000E02, 1.567044E02
1.000000E02, 2.334276E02
1.000000E02, 3.104100E02
1.000000E02, 2.765160E01
1.000000E02, 1.051524E02
1.000000E02, 1.829124E02
9.999688E01, 2.609316E02
9.998754E01, 3.392100E02
9.997196E01, 5.774760E01
9.995016E01, 1.365444E02
9.992213E01, 2.156004E02
9.988787E01, 2.949156E02
9.984739E01, 1.449000E01
9.980069E01, 9.432360E01
9.974776E01, 1.744164E02
9.968863E01, 2.547684E02
9.962328E01, 3.353796E02
9.955173E01, 5.625000E01
9.947397E01, 1.373796E02
9.939002E01, 2.187684E02
9.929987E01, 3.004164E02
9.920354E01, 2.232360E01
9.910102E01, 1.044900E02
9.899233E01, 1.869156E02
9.887747E01, 2.696004E02
9.875646E01, 3.525444E02
9.862928E01, 7.574760E01
9.849597E01, 1.592100E02
9.835651E01, 2.429316E02
9.821093E01, 3.269124E02
9.805923E01, 5.115240E01
9.790142E01, 1.356516E02
9.773751E01, 2.204100E02
9.756751E01, 3.054276E02
9.739143E01, 3.070440E01
9.720928E01, 1.162404E02
9.702108E01, 2.020356E02
9.682683E01, 2.880900E02
9.662655E01, 1.440360E01
9.642025E01, 1.009764E02
9.620794E01, 1.878084E02
9.598963E01, 2.748996E02
9.576535E01, 2.250000E00
9.553510E01, 8.985960E01
9.529889E01, 1.777284E02
9.505675E01, 2.658564E02
9.480868E01, 3.542436E02
9.455471E01, 8.289000E01
9.429485E01, 1.717956E02
9.402911E01, 2.609604E02
9.375751E01, 3.503844E02
9.348008E01, 8.006760E01
9.319681E01, 1.700100E02
9.290774E01, 2.602116E02
9.261288E01, 3.506724E02
9.231226E01, 8.139240E01
9.200588E01, 1.723716E02
9.169376E01, 2.636100E02
9.137594E01, 3.551076E02
9.105242E01, 8.686440E01
9.072323E01, 1.788804E02
9.038838E01, 2.711556E02
9.004790E01, 3.690000E00
8.970182E01, 9.648360E01
8.935014E01, 1.895364E02
8.899290E01, 2.828484E02
8.863011E01, 1.641960E01
8.826180E01, 1.102500E02
8.788799E01, 2.043396E02
8.750870E01, 2.986884E02
8.712396E01, 3.329640E01
8.673380E01, 1.281636E02
8.633823E01, 2.232900E02
8.593728E01, 3.186756E02
8.553097E01, 5.432040E01
8.511934E01, 1.502244E02
8.470240E01, 2.463876E02
8.428019E01, 3.428100E02
8.385272E01, 7.949160E01
8.342003E01, 1.764324E02
8.298215E01, 2.736324E02
8.253909E01, 1.109160E01
8.209089E01, 1.088100E02
8.163757E01, 2.067876E02
8.117917E01, 3.050244E02
8.071571E01, 4.352040E01
8.024722E01, 1.422756E02
7.977373E01, 2.412900E02
7.929527E01, 3.405636E02
7.881187E01, 8.009640E01
7.832356E01, 1.798884E02
7.783037E01, 2.799396E02
7.733233E01, 2.025000E01
7.682948E01, 1.208196E02
7.632183E01, 2.216484E02
7.580943E01, 3.227364E02
7.529231E01, 6.408360E01
7.477049E01, 1.656900E02
7.424402E01, 2.675556E02
7.371292E01, 9.680400E00
7.317723E01, 1.120644E02
7.263698E01, 2.147076E02
7.209220E01, 3.176100E02
7.154293E01, 6.077160E01
7.098920E01, 1.641924E02
7.043105E01, 2.678724E02
6.986851E01, 1.181160E01
6.930162E01, 1.160100E02
6.873041E01, 2.204676E02
6.815492E01, 3.251844E02
6.757518E01, 7.016040E01
6.699124E01, 1.753956E02
6.640311E01, 2.808900E02
6.581085E01, 2.664360E01
6.521449E01, 1.326564E02
6.461407E01, 2.389284E02
6.400962E01, 3.454596E02
6.340118E01, 9.225000E01
6.278880E01, 1.992996E02
6.217250E01, 3.066084E02
6.155232E01, 5.417640E01
6.092832E01, 1.620036E02
6.030051E01, 2.700900E02
5.966895E01, 1.843560E01
5.903367E01, 1.270404E02
5.839471E01, 2.359044E02
5.775212E01, 3.450276E02
5.710592E01, 9.441000E01
5.645617E01, 2.040516E02
5.580290E01, 3.139524E02
5.514615E01, 6.411240E01
5.448597E01, 1.745316E02
5.382239E01, 2.852100E02
5.315546E01, 3.614760E01
5.248522E01, 1.473444E02
5.181170E01, 2.588004E02
5.113496E01, 1.051560E01
5.045503E01, 1.224900E02
4.977196E01, 2.347236E02
4.908579E01, 3.472164E02
4.839656E01, 9.996840E01
4.770431E01, 2.129796E02
4.700910E01, 3.262500E02
4.631095E01, 7.977960E01
4.560992E01, 1.935684E02
4.490604E01, 3.076164E02
4.419937E01, 6.192360E01
4.348994E01, 1.764900E02
4.277781E01, 2.913156E02
4.206301E01, 4.640040E01
4.134558E01, 1.617444E02
4.062559E01, 2.773476E02
3.990306E01, 3.321000E01
3.917804E01, 1.493316E02
3.845058E01, 2.657124E02
3.772073E01, 2.235240E01
3.698853E01, 1.392516E02
3.625402E01, 2.564100E02
3.551726E01, 1.382760E01
3.477828E01, 1.315044E02
3.403713E01, 2.494404E02
3.329386E01, 7.635600E00
3.254852E01, 1.260900E02
3.180115E01, 2.448036E02
3.105180E01, 3.776400E00
3.030052E01, 1.230084E02
2.954734E01, 2.424996E02
2.879233E01, 2.250000E00
2.803552E01, 1.222596E02
2.727697E01, 2.425284E02
2.651671E01, 3.056400E00
2.575481E01, 1.238436E02
2.499130E01, 2.448900E02
2.422623E01, 6.195600E00
2.345965E01, 1.277604E02
2.269161E01, 2.495844E02
2.192216E01, 1.166760E01
2.115134E01, 1.340100E02
2.037920E01, 2.566116E02
1.960579E01, 1.947240E01
1.883117E01, 1.425924E02
1.805537E01, 2.659716E02
1.727844E01, 2.961000E01
1.650044E01, 1.535076E02
1.572140E01, 2.776644E02
1.494139E01, 4.208040E01
1.416045E01, 1.667556E02
1.337863E01, 2.916900E02
1.259597E01, 5.688360E01
1.181253E01, 1.823364E02
1.102835E01, 3.080484E02
1.024348E01, 7.401960E01
9.457981E00, 2.002500E02
8.671888E00, 3.267396E02
7.885255E00, 9.348840E01
7.098130E00, 2.204964E02
6.310563E00, 3.477636E02
5.522603E00, 1.152900E02
4.734299E00, 2.430756E02
3.945700E00, 1.112040E01
3.156855E00, 1.394244E02
2.367813E00, 2.679876E02
1.578624E00, 3.681000E01
7.893367E-01, 1.658916E02
0.000000E00, 2.952324E02
##END=
