# Supplementary material for: Obtaining Pure 1H NMR Spectra of Individual Pyranose and Furanose Anomers of Reducing Deoxyfluorinated Sugars
Source: J Org Chem. 2023 Sep 27;88(19):13908–25. doi: 10.1021/acs.joc.3c01503 (PMC10563139; doi:10.1021/acs.joc.3c01503)
Supplement: Supplementary file 2 — jo3c01503_si_002.zip [file jo3c01503_si_002.zip › FIDs_Full NMR of all compounds - 1H, 19F, SRI-FESTA/8_FDGal-46/6/spnam14]

##TITLE= 
##JCAMP-DX= 5.00 Bruker JCAMP library
##DATA TYPE= Shape Data
##ORIGIN= Bruker BioSpin GmbH
##OWNER= <nmrsu>
##DATE= 2013/01/29
##TIME= 12:43:44
##$SHAPE_PARAMETERS= Type: SmoothedChirp ; Total Sweep-Width [Hz] 180000.0 ; Length of Pulse [usec] 2000.0 ; % to be smoothed 20.0 ; 1=High to low field, -1=Low to high field -1.0 ; smoothing 0.0
##MINX= 0.000000E00
##MAXX= 1.000000E02
##MINY= 1.620000E-02
##MAXY= 3.596562E02
##$SHAPE_EXMODE= Adiabatic
##$SHAPE_TOTROT= 1.800000E02
##$SHAPE_TYPE= Inversion
##$SHAPE_USER_DEF= 
##$SHAPE_REPHFAC= 
##$SHAPE_BWFAC= 3.063280E02
##$SHAPE_BWFAC50= 
##$SHAPE_INTEGFAC= 2.954090E-02
##$SHAPE_MODE= 0
##NPOINTS= 1000
##XYPOINTS= (XY..XY)
0.000000E00, 3.276162E02
7.893367E-01, 2.629458E02
1.578624E00, 1.984050E02
2.367813E00, 1.339938E02
3.156855E00, 6.971220E01
3.945700E00, 5.560200E00
4.734299E00, 3.015378E02
5.522603E00, 2.376450E02
6.310563E00, 1.738818E02
7.098130E00, 1.102482E02
7.885255E00, 4.674420E01
8.671888E00, 3.433698E02
9.457981E00, 2.801250E02
1.024348E01, 2.170098E02
1.102835E01, 1.540242E02
1.181253E01, 9.116820E01
1.259597E01, 2.844180E01
1.337863E01, 3.258450E02
1.416045E01, 2.633778E02
1.494139E01, 2.010402E02
1.572140E01, 1.388322E02
1.650044E01, 7.675380E01
1.727844E01, 1.480500E01
1.805537E01, 3.129858E02
1.883117E01, 2.512962E02
1.960579E01, 1.897362E02
2.037920E01, 1.283058E02
2.115134E01, 6.700500E01
2.192216E01, 5.833800E00
2.269161E01, 3.047922E02
2.345965E01, 2.438802E02
2.422623E01, 1.830978E02
2.499130E01, 1.224450E02
2.575481E01, 6.192180E01
2.651671E01, 1.528200E00
2.727697E01, 3.012642E02
2.803552E01, 2.411298E02
2.879233E01, 1.811250E02
2.954734E01, 1.212498E02
3.030052E01, 6.150420E01
3.105180E01, 1.888200E00
3.180115E01, 3.024018E02
3.254852E01, 2.430450E02
3.329386E01, 1.838178E02
3.403713E01, 1.247202E02
3.477828E01, 6.575220E01
3.551726E01, 6.913800E00
3.625402E01, 3.082050E02
3.698853E01, 2.496258E02
3.772073E01, 1.911762E02
3.845058E01, 1.328562E02
3.917804E01, 7.466580E01
3.990306E01, 1.660500E01
4.062559E01, 3.186738E02
4.134558E01, 2.608722E02
4.206301E01, 2.032002E02
4.277781E01, 1.456578E02
4.348994E01, 8.824500E01
4.419937E01, 3.096180E01
4.490604E01, 3.338082E02
4.560992E01, 2.767842E02
4.631095E01, 2.198898E02
4.700910E01, 1.631250E02
4.770431E01, 1.064898E02
4.839656E01, 4.998420E01
4.908579E01, 3.536082E02
4.977196E01, 2.973618E02
5.045503E01, 2.412450E02
5.113496E01, 1.852578E02
5.181170E01, 1.294002E02
5.248522E01, 7.367220E01
5.315546E01, 1.807380E01
5.382239E01, 3.226050E02
5.448597E01, 2.672658E02
5.514615E01, 2.120562E02
5.580290E01, 1.569762E02
5.645617E01, 1.020258E02
5.710592E01, 4.720500E01
5.775212E01, 3.525138E02
5.839471E01, 2.979522E02
5.903367E01, 2.435202E02
5.966895E01, 1.892178E02
6.030051E01, 1.350450E02
6.092832E01, 8.100180E01
6.155232E01, 2.708820E01
6.217250E01, 3.333042E02
6.278880E01, 2.796498E02
6.340118E01, 2.261250E02
6.400962E01, 1.727298E02
6.461407E01, 1.194642E02
6.521449E01, 6.632820E01
6.581085E01, 1.332180E01
6.640311E01, 3.204450E02
6.699124E01, 2.676978E02
6.757518E01, 2.150802E02
6.815492E01, 1.625922E02
6.873041E01, 1.102338E02
6.930162E01, 5.800500E01
6.986851E01, 5.905800E00
7.043105E01, 3.139362E02
7.098920E01, 2.620962E02
7.154293E01, 2.103858E02
7.209220E01, 1.588050E02
7.263698E01, 1.073538E02
7.317723E01, 5.603220E01
7.371292E01, 4.840200E00
7.424402E01, 3.137778E02
7.477049E01, 2.628450E02
7.529231E01, 2.120418E02
7.580943E01, 1.613682E02
7.632183E01, 1.108242E02
7.682948E01, 6.040980E01
7.733233E01, 1.012500E01
7.783037E01, 3.199698E02
7.832356E01, 2.699442E02
7.881187E01, 2.200482E02
7.929527E01, 1.702818E02
7.977373E01, 1.206450E02
8.024722E01, 7.113780E01
8.071571E01, 2.176020E01
8.117917E01, 3.325122E02
8.163757E01, 2.833938E02
8.209089E01, 2.344050E02
8.253909E01, 1.855458E02
8.298215E01, 1.368162E02
8.342003E01, 8.821620E01
8.385272E01, 3.974580E01
8.428019E01, 3.514050E02
8.470240E01, 3.031938E02
8.511934E01, 2.551122E02
8.553097E01, 2.071602E02
8.593728E01, 1.593378E02
8.633823E01, 1.116450E02
8.673380E01, 6.408180E01
8.712396E01, 1.664820E01
8.750870E01, 3.293442E02
8.788799E01, 2.821698E02
8.826180E01, 2.351250E02
8.863011E01, 1.882098E02
8.899290E01, 1.414242E02
8.935014E01, 9.476820E01
8.970182E01, 4.824180E01
9.004790E01, 1.845000E00
9.038838E01, 3.155778E02
9.072323E01, 2.694402E02
9.105242E01, 2.234322E02
9.137594E01, 1.775538E02
9.169376E01, 1.318050E02
9.200588E01, 8.618580E01
9.231226E01, 4.069620E01
9.261288E01, 3.553362E02
9.290774E01, 3.101058E02
9.319681E01, 2.650050E02
9.348008E01, 2.200338E02
9.375751E01, 1.751922E02
9.402911E01, 1.304802E02
9.429485E01, 8.589780E01
9.455471E01, 4.144500E01
9.480868E01, 3.571218E02
9.505675E01, 3.129282E02
9.529889E01, 2.688642E02
9.553510E01, 2.249298E02
9.576535E01, 1.811250E02
9.598963E01, 1.374498E02
9.620794E01, 9.390420E01
9.642025E01, 5.048820E01
9.662655E01, 7.201800E00
9.682683E01, 3.240450E02
9.702108E01, 2.810178E02
9.720928E01, 2.381202E02
9.739143E01, 1.953522E02
9.756751E01, 1.527138E02
9.773751E01, 1.102050E02
9.790142E01, 6.782580E01
9.805923E01, 2.557620E01
9.821093E01, 3.434562E02
9.835651E01, 3.014658E02
9.849597E01, 2.596050E02
9.862928E01, 2.178738E02
9.875646E01, 1.762722E02
9.887747E01, 1.348002E02
9.899233E01, 9.345780E01
9.910102E01, 5.224500E01
9.920354E01, 1.116180E01
9.929987E01, 3.302082E02
9.939002E01, 2.893842E02
9.947397E01, 2.486898E02
9.955173E01, 2.081250E02
9.962328E01, 1.676898E02
9.968863E01, 1.273842E02
9.974776E01, 8.720820E01
9.980069E01, 4.716180E01
9.984739E01, 7.245000E00
9.988787E01, 3.274578E02
9.992213E01, 2.878002E02
9.995016E01, 2.482722E02
9.997196E01, 2.088738E02
9.998754E01, 1.696050E02
9.999688E01, 1.304658E02
1.000000E02, 9.145620E01
1.000000E02, 5.257620E01
1.000000E02, 1.382580E01
1.000000E02, 3.352050E02
1.000000E02, 2.967138E02
1.000000E02, 2.583522E02
1.000000E02, 2.201202E02
1.000000E02, 1.820178E02
1.000000E02, 1.440450E02
1.000000E02, 1.062018E02
1.000000E02, 6.848820E01
1.000000E02, 3.090420E01
1.000000E02, 3.534498E02
1.000000E02, 3.161250E02
1.000000E02, 2.789298E02
1.000000E02, 2.418642E02
1.000000E02, 2.049282E02
1.000000E02, 1.681218E02
1.000000E02, 1.314450E02
1.000000E02, 9.489780E01
1.000000E02, 5.848020E01
1.000000E02, 2.219220E01
1.000000E02, 3.460338E02
1.000000E02, 3.100050E02
1.000000E02, 2.741058E02
1.000000E02, 2.383362E02
1.000000E02, 2.026962E02
1.000000E02, 1.671858E02
1.000000E02, 1.318050E02
1.000000E02, 9.655380E01
1.000000E02, 6.143220E01
1.000000E02, 2.644020E01
1.000000E02, 3.515778E02
1.000000E02, 3.168450E02
1.000000E02, 2.822418E02
1.000000E02, 2.477682E02
1.000000E02, 2.134242E02
1.000000E02, 1.792098E02
1.000000E02, 1.451250E02
1.000000E02, 1.111698E02
1.000000E02, 7.734420E01
1.000000E02, 4.364820E01
1.000000E02, 1.008180E01
1.000000E02, 3.366450E02
1.000000E02, 3.033378E02
1.000000E02, 2.701602E02
1.000000E02, 2.371122E02
1.000000E02, 2.041938E02
1.000000E02, 1.714050E02
1.000000E02, 1.387458E02
1.000000E02, 1.062162E02
1.000000E02, 7.381620E01
1.000000E02, 4.154580E01
1.000000E02, 9.405000E00
1.000000E02, 3.373938E02
1.000000E02, 3.055122E02
1.000000E02, 2.737602E02
1.000000E02, 2.421378E02
1.000000E02, 2.106450E02
1.000000E02, 1.792818E02
1.000000E02, 1.480482E02
1.000000E02, 1.169442E02
1.000000E02, 8.596980E01
1.000000E02, 5.512500E01
1.000000E02, 2.440980E01
1.000000E02, 3.538242E02
1.000000E02, 3.233682E02
1.000000E02, 2.930418E02
1.000000E02, 2.628450E02
1.000000E02, 2.327778E02
1.000000E02, 2.028402E02
1.000000E02, 1.730322E02
1.000000E02, 1.433538E02
1.000000E02, 1.138050E02
1.000000E02, 8.438580E01
1.000000E02, 5.509620E01
1.000000E02, 2.593620E01
1.000000E02, 3.569058E02
1.000000E02, 3.280050E02
1.000000E02, 2.992338E02
1.000000E02, 2.705922E02
1.000000E02, 2.420802E02
1.000000E02, 2.136978E02
1.000000E02, 1.854450E02
1.000000E02, 1.573218E02
1.000000E02, 1.293282E02
1.000000E02, 1.014642E02
1.000000E02, 7.372980E01
1.000000E02, 4.612500E01
1.000000E02, 1.864980E01
1.000000E02, 3.513042E02
1.000000E02, 3.240882E02
1.000000E02, 2.970018E02
1.000000E02, 2.700450E02
1.000000E02, 2.432178E02
1.000000E02, 2.165202E02
1.000000E02, 1.899522E02
1.000000E02, 1.635138E02
1.000000E02, 1.372050E02
1.000000E02, 1.110258E02
1.000000E02, 8.497620E01
1.000000E02, 5.905620E01
1.000000E02, 3.326580E01
1.000000E02, 7.605000E00
1.000000E02, 3.420738E02
1.000000E02, 3.166722E02
1.000000E02, 2.914002E02
1.000000E02, 2.662578E02
1.000000E02, 2.412450E02
1.000000E02, 2.163618E02
1.000000E02, 1.916082E02
1.000000E02, 1.669842E02
1.000000E02, 1.424898E02
1.000000E02, 1.181250E02
1.000000E02, 9.388980E01
1.000000E02, 6.978420E01
1.000000E02, 4.580820E01
1.000000E02, 2.196180E01
1.000000E02, 3.582450E02
1.000000E02, 3.346578E02
1.000000E02, 3.112002E02
1.000000E02, 2.878722E02
1.000000E02, 2.646738E02
1.000000E02, 2.416050E02
1.000000E02, 2.186658E02
1.000000E02, 1.958562E02
1.000000E02, 1.731762E02
1.000000E02, 1.506258E02
1.000000E02, 1.282050E02
1.000000E02, 1.059138E02
1.000000E02, 8.375220E01
1.000000E02, 6.172020E01
1.000000E02, 3.981780E01
1.000000E02, 1.804500E01
1.000000E02, 3.564018E02
1.000000E02, 3.348882E02
1.000000E02, 3.135042E02
1.000000E02, 2.922498E02
1.000000E02, 2.711250E02
1.000000E02, 2.501298E02
1.000000E02, 2.292642E02
1.000000E02, 2.085282E02
1.000000E02, 1.879218E02
1.000000E02, 1.674450E02
1.000000E02, 1.470978E02
1.000000E02, 1.268802E02
1.000000E02, 1.067922E02
1.000000E02, 8.683380E01
1.000000E02, 6.700500E01
1.000000E02, 4.730580E01
1.000000E02, 2.773620E01
1.000000E02, 8.296200E00
1.000000E02, 3.489858E02
1.000000E02, 3.298050E02
1.000000E02, 3.107538E02
1.000000E02, 2.918322E02
1.000000E02, 2.730402E02
1.000000E02, 2.543778E02
1.000000E02, 2.358450E02
1.000000E02, 2.174418E02
1.000000E02, 1.991682E02
1.000000E02, 1.810242E02
1.000000E02, 1.630098E02
1.000000E02, 1.451250E02
1.000000E02, 1.273698E02
1.000000E02, 1.097442E02
1.000000E02, 9.224820E01
1.000000E02, 7.488180E01
1.000000E02, 5.764500E01
1.000000E02, 4.053780E01
1.000000E02, 2.356020E01
1.000000E02, 6.712200E00
1.000000E02, 3.499938E02
1.000000E02, 3.334050E02
1.000000E02, 3.169458E02
1.000000E02, 3.006162E02
1.000000E02, 2.844162E02
1.000000E02, 2.683458E02
1.000000E02, 2.524050E02
1.000000E02, 2.365938E02
1.000000E02, 2.209122E02
1.000000E02, 2.053602E02
1.000000E02, 1.899378E02
1.000000E02, 1.746450E02
1.000000E02, 1.594818E02
1.000000E02, 1.444482E02
1.000000E02, 1.295442E02
1.000000E02, 1.147698E02
1.000000E02, 1.001250E02
1.000000E02, 8.560980E01
1.000000E02, 7.122420E01
1.000000E02, 5.696820E01
1.000000E02, 4.284180E01
1.000000E02, 2.884500E01
1.000000E02, 1.497780E01
1.000000E02, 1.240200E00
1.000000E02, 3.476322E02
1.000000E02, 3.341538E02
1.000000E02, 3.208050E02
1.000000E02, 3.075858E02
1.000000E02, 2.944962E02
1.000000E02, 2.815362E02
1.000000E02, 2.687058E02
1.000000E02, 2.560050E02
1.000000E02, 2.434338E02
1.000000E02, 2.309922E02
1.000000E02, 2.186802E02
1.000000E02, 2.064978E02
1.000000E02, 1.944450E02
1.000000E02, 1.825218E02
1.000000E02, 1.707282E02
1.000000E02, 1.590642E02
1.000000E02, 1.475298E02
1.000000E02, 1.361250E02
1.000000E02, 1.248498E02
1.000000E02, 1.137042E02
1.000000E02, 1.026882E02
1.000000E02, 9.180180E01
1.000000E02, 8.104500E01
1.000000E02, 7.041780E01
1.000000E02, 5.992020E01
1.000000E02, 4.955220E01
1.000000E02, 3.931380E01
1.000000E02, 2.920500E01
1.000000E02, 1.922580E01
1.000000E02, 9.376200E00
1.000000E02, 3.596562E02
1.000000E02, 3.500658E02
1.000000E02, 3.406050E02
1.000000E02, 3.312738E02
1.000000E02, 3.220722E02
1.000000E02, 3.130002E02
1.000000E02, 3.040578E02
1.000000E02, 2.952450E02
1.000000E02, 2.865618E02
1.000000E02, 2.780082E02
1.000000E02, 2.695842E02
1.000000E02, 2.612898E02
1.000000E02, 2.531250E02
1.000000E02, 2.450898E02
1.000000E02, 2.371842E02
1.000000E02, 2.294082E02
1.000000E02, 2.217618E02
1.000000E02, 2.142450E02
1.000000E02, 2.068578E02
1.000000E02, 1.996002E02
1.000000E02, 1.924722E02
1.000000E02, 1.854738E02
1.000000E02, 1.786050E02
1.000000E02, 1.718658E02
1.000000E02, 1.652562E02
1.000000E02, 1.587762E02
1.000000E02, 1.524258E02
1.000000E02, 1.462050E02
1.000000E02, 1.401138E02
1.000000E02, 1.341522E02
1.000000E02, 1.283202E02
1.000000E02, 1.226178E02
1.000000E02, 1.170450E02
1.000000E02, 1.116018E02
1.000000E02, 1.062882E02
1.000000E02, 1.011042E02
1.000000E02, 9.604980E01
1.000000E02, 9.112500E01
1.000000E02, 8.632980E01
1.000000E02, 8.166420E01
1.000000E02, 7.712820E01
1.000000E02, 7.272180E01
1.000000E02, 6.844500E01
1.000000E02, 6.429780E01
1.000000E02, 6.028020E01
1.000000E02, 5.639220E01
1.000000E02, 5.263380E01
1.000000E02, 4.900500E01
1.000000E02, 4.550580E01
1.000000E02, 4.213620E01
1.000000E02, 3.889620E01
1.000000E02, 3.578580E01
1.000000E02, 3.280500E01
1.000000E02, 2.995380E01
1.000000E02, 2.723220E01
1.000000E02, 2.464020E01
1.000000E02, 2.217780E01
1.000000E02, 1.984500E01
1.000000E02, 1.764180E01
1.000000E02, 1.556820E01
1.000000E02, 1.362420E01
1.000000E02, 1.180980E01
1.000000E02, 1.012500E01
1.000000E02, 8.569800E00
1.000000E02, 7.144200E00
1.000000E02, 5.848200E00
1.000000E02, 4.681800E00
1.000000E02, 3.645000E00
1.000000E02, 2.737800E00
1.000000E02, 1.960200E00
1.000000E02, 1.312200E00
1.000000E02, 7.938000E-01
1.000000E02, 4.050000E-01
1.000000E02, 1.458000E-01
1.000000E02, 1.620000E-02
1.000000E02, 1.620000E-02
1.000000E02, 1.458000E-01
1.000000E02, 4.050000E-01
1.000000E02, 7.938000E-01
1.000000E02, 1.312200E00
1.000000E02, 1.960200E00
1.000000E02, 2.737800E00
1.000000E02, 3.645000E00
1.000000E02, 4.681800E00
1.000000E02, 5.848200E00
1.000000E02, 7.144200E00
1.000000E02, 8.569800E00
1.000000E02, 1.012500E01
1.000000E02, 1.180980E01
1.000000E02, 1.362420E01
1.000000E02, 1.556820E01
1.000000E02, 1.764180E01
1.000000E02, 1.984500E01
1.000000E02, 2.217780E01
1.000000E02, 2.464020E01
1.000000E02, 2.723220E01
1.000000E02, 2.995380E01
1.000000E02, 3.280500E01
1.000000E02, 3.578580E01
1.000000E02, 3.889620E01
1.000000E02, 4.213620E01
1.000000E02, 4.550580E01
1.000000E02, 4.900500E01
1.000000E02, 5.263380E01
1.000000E02, 5.639220E01
1.000000E02, 6.028020E01
1.000000E02, 6.429780E01
1.000000E02, 6.844500E01
1.000000E02, 7.272180E01
1.000000E02, 7.712820E01
1.000000E02, 8.166420E01
1.000000E02, 8.632980E01
1.000000E02, 9.112500E01
1.000000E02, 9.604980E01
1.000000E02, 1.011042E02
1.000000E02, 1.062882E02
1.000000E02, 1.116018E02
1.000000E02, 1.170450E02
1.000000E02, 1.226178E02
1.000000E02, 1.283202E02
1.000000E02, 1.341522E02
1.000000E02, 1.401138E02
1.000000E02, 1.462050E02
1.000000E02, 1.524258E02
1.000000E02, 1.587762E02
1.000000E02, 1.652562E02
1.000000E02, 1.718658E02
1.000000E02, 1.786050E02
1.000000E02, 1.854738E02
1.000000E02, 1.924722E02
1.000000E02, 1.996002E02
1.000000E02, 2.068578E02
1.000000E02, 2.142450E02
1.000000E02, 2.217618E02
1.000000E02, 2.294082E02
1.000000E02, 2.371842E02
1.000000E02, 2.450898E02
1.000000E02, 2.531250E02
1.000000E02, 2.612898E02
1.000000E02, 2.695842E02
1.000000E02, 2.780082E02
1.000000E02, 2.865618E02
1.000000E02, 2.952450E02
1.000000E02, 3.040578E02
1.000000E02, 3.130002E02
1.000000E02, 3.220722E02
1.000000E02, 3.312738E02
1.000000E02, 3.406050E02
1.000000E02, 3.500658E02
1.000000E02, 3.596562E02
1.000000E02, 9.376200E00
1.000000E02, 1.922580E01
1.000000E02, 2.920500E01
1.000000E02, 3.931380E01
1.000000E02, 4.955220E01
1.000000E02, 5.992020E01
1.000000E02, 7.041780E01
1.000000E02, 8.104500E01
1.000000E02, 9.180180E01
1.000000E02, 1.026882E02
1.000000E02, 1.137042E02
1.000000E02, 1.248498E02
1.000000E02, 1.361250E02
1.000000E02, 1.475298E02
1.000000E02, 1.590642E02
1.000000E02, 1.707282E02
1.000000E02, 1.825218E02
1.000000E02, 1.944450E02
1.000000E02, 2.064978E02
1.000000E02, 2.186802E02
1.000000E02, 2.309922E02
1.000000E02, 2.434338E02
1.000000E02, 2.560050E02
1.000000E02, 2.687058E02
1.000000E02, 2.815362E02
1.000000E02, 2.944962E02
1.000000E02, 3.075858E02
1.000000E02, 3.208050E02
1.000000E02, 3.341538E02
1.000000E02, 3.476322E02
1.000000E02, 1.240200E00
1.000000E02, 1.497780E01
1.000000E02, 2.884500E01
1.000000E02, 4.284180E01
1.000000E02, 5.696820E01
1.000000E02, 7.122420E01
1.000000E02, 8.560980E01
1.000000E02, 1.001250E02
1.000000E02, 1.147698E02
1.000000E02, 1.295442E02
1.000000E02, 1.444482E02
1.000000E02, 1.594818E02
1.000000E02, 1.746450E02
1.000000E02, 1.899378E02
1.000000E02, 2.053602E02
1.000000E02, 2.209122E02
1.000000E02, 2.365938E02
1.000000E02, 2.524050E02
1.000000E02, 2.683458E02
1.000000E02, 2.844162E02
1.000000E02, 3.006162E02
1.000000E02, 3.169458E02
1.000000E02, 3.334050E02
1.000000E02, 3.499938E02
1.000000E02, 6.712200E00
1.000000E02, 2.356020E01
1.000000E02, 4.053780E01
1.000000E02, 5.764500E01
1.000000E02, 7.488180E01
1.000000E02, 9.224820E01
1.000000E02, 1.097442E02
1.000000E02, 1.273698E02
1.000000E02, 1.451250E02
1.000000E02, 1.630098E02
1.000000E02, 1.810242E02
1.000000E02, 1.991682E02
1.000000E02, 2.174418E02
1.000000E02, 2.358450E02
1.000000E02, 2.543778E02
1.000000E02, 2.730402E02
1.000000E02, 2.918322E02
1.000000E02, 3.107538E02
1.000000E02, 3.298050E02
1.000000E02, 3.489858E02
1.000000E02, 8.296200E00
1.000000E02, 2.773620E01
1.000000E02, 4.730580E01
1.000000E02, 6.700500E01
1.000000E02, 8.683380E01
1.000000E02, 1.067922E02
1.000000E02, 1.268802E02
1.000000E02, 1.470978E02
1.000000E02, 1.674450E02
1.000000E02, 1.879218E02
1.000000E02, 2.085282E02
1.000000E02, 2.292642E02
1.000000E02, 2.501298E02
1.000000E02, 2.711250E02
1.000000E02, 2.922498E02
1.000000E02, 3.135042E02
1.000000E02, 3.348882E02
1.000000E02, 3.564018E02
1.000000E02, 1.804500E01
1.000000E02, 3.981780E01
1.000000E02, 6.172020E01
1.000000E02, 8.375220E01
1.000000E02, 1.059138E02
1.000000E02, 1.282050E02
1.000000E02, 1.506258E02
1.000000E02, 1.731762E02
1.000000E02, 1.958562E02
1.000000E02, 2.186658E02
1.000000E02, 2.416050E02
1.000000E02, 2.646738E02
1.000000E02, 2.878722E02
1.000000E02, 3.112002E02
1.000000E02, 3.346578E02
1.000000E02, 3.582450E02
1.000000E02, 2.196180E01
1.000000E02, 4.580820E01
1.000000E02, 6.978420E01
1.000000E02, 9.388980E01
1.000000E02, 1.181250E02
1.000000E02, 1.424898E02
1.000000E02, 1.669842E02
1.000000E02, 1.916082E02
1.000000E02, 2.163618E02
1.000000E02, 2.412450E02
1.000000E02, 2.662578E02
1.000000E02, 2.914002E02
1.000000E02, 3.166722E02
1.000000E02, 3.420738E02
1.000000E02, 7.605000E00
1.000000E02, 3.326580E01
1.000000E02, 5.905620E01
1.000000E02, 8.497620E01
1.000000E02, 1.110258E02
1.000000E02, 1.372050E02
1.000000E02, 1.635138E02
1.000000E02, 1.899522E02
1.000000E02, 2.165202E02
1.000000E02, 2.432178E02
1.000000E02, 2.700450E02
1.000000E02, 2.970018E02
1.000000E02, 3.240882E02
1.000000E02, 3.513042E02
1.000000E02, 1.864980E01
1.000000E02, 4.612500E01
1.000000E02, 7.372980E01
1.000000E02, 1.014642E02
1.000000E02, 1.293282E02
1.000000E02, 1.573218E02
1.000000E02, 1.854450E02
1.000000E02, 2.136978E02
1.000000E02, 2.420802E02
1.000000E02, 2.705922E02
1.000000E02, 2.992338E02
1.000000E02, 3.280050E02
1.000000E02, 3.569058E02
1.000000E02, 2.593620E01
1.000000E02, 5.509620E01
1.000000E02, 8.438580E01
1.000000E02, 1.138050E02
1.000000E02, 1.433538E02
1.000000E02, 1.730322E02
1.000000E02, 2.028402E02
1.000000E02, 2.327778E02
1.000000E02, 2.628450E02
1.000000E02, 2.930418E02
1.000000E02, 3.233682E02
1.000000E02, 3.538242E02
1.000000E02, 2.440980E01
1.000000E02, 5.512500E01
1.000000E02, 8.596980E01
1.000000E02, 1.169442E02
1.000000E02, 1.480482E02
1.000000E02, 1.792818E02
1.000000E02, 2.106450E02
1.000000E02, 2.421378E02
1.000000E02, 2.737602E02
1.000000E02, 3.055122E02
1.000000E02, 3.373938E02
1.000000E02, 9.405000E00
1.000000E02, 4.154580E01
1.000000E02, 7.381620E01
1.000000E02, 1.062162E02
1.000000E02, 1.387458E02
1.000000E02, 1.714050E02
1.000000E02, 2.041938E02
1.000000E02, 2.371122E02
1.000000E02, 2.701602E02
1.000000E02, 3.033378E02
1.000000E02, 3.366450E02
1.000000E02, 1.008180E01
1.000000E02, 4.364820E01
1.000000E02, 7.734420E01
1.000000E02, 1.111698E02
1.000000E02, 1.451250E02
1.000000E02, 1.792098E02
1.000000E02, 2.134242E02
1.000000E02, 2.477682E02
1.000000E02, 2.822418E02
1.000000E02, 3.168450E02
1.000000E02, 3.515778E02
1.000000E02, 2.644020E01
1.000000E02, 6.143220E01
1.000000E02, 9.655380E01
1.000000E02, 1.318050E02
1.000000E02, 1.671858E02
1.000000E02, 2.026962E02
1.000000E02, 2.383362E02
1.000000E02, 2.741058E02
1.000000E02, 3.100050E02
1.000000E02, 3.460338E02
1.000000E02, 2.219220E01
1.000000E02, 5.848020E01
1.000000E02, 9.489780E01
1.000000E02, 1.314450E02
1.000000E02, 1.681218E02
1.000000E02, 2.049282E02
1.000000E02, 2.418642E02
1.000000E02, 2.789298E02
1.000000E02, 3.161250E02
1.000000E02, 3.534498E02
1.000000E02, 3.090420E01
1.000000E02, 6.848820E01
1.000000E02, 1.062018E02
1.000000E02, 1.440450E02
1.000000E02, 1.820178E02
1.000000E02, 2.201202E02
1.000000E02, 2.583522E02
1.000000E02, 2.967138E02
1.000000E02, 3.352050E02
1.000000E02, 1.382580E01
1.000000E02, 5.257620E01
1.000000E02, 9.145620E01
9.999688E01, 1.304658E02
9.998754E01, 1.696050E02
9.997196E01, 2.088738E02
9.995016E01, 2.482722E02
9.992213E01, 2.878002E02
9.988787E01, 3.274578E02
9.984739E01, 7.245000E00
9.980069E01, 4.716180E01
9.974776E01, 8.720820E01
9.968863E01, 1.273842E02
9.962328E01, 1.676898E02
9.955173E01, 2.081250E02
9.947397E01, 2.486898E02
9.939002E01, 2.893842E02
9.929987E01, 3.302082E02
9.920354E01, 1.116180E01
9.910102E01, 5.224500E01
9.899233E01, 9.345780E01
9.887747E01, 1.348002E02
9.875646E01, 1.762722E02
9.862928E01, 2.178738E02
9.849597E01, 2.596050E02
9.835651E01, 3.014658E02
9.821093E01, 3.434562E02
9.805923E01, 2.557620E01
9.790142E01, 6.782580E01
9.773751E01, 1.102050E02
9.756751E01, 1.527138E02
9.739143E01, 1.953522E02
9.720928E01, 2.381202E02
9.702108E01, 2.810178E02
9.682683E01, 3.240450E02
9.662655E01, 7.201800E00
9.642025E01, 5.048820E01
9.620794E01, 9.390420E01
9.598963E01, 1.374498E02
9.576535E01, 1.811250E02
9.553510E01, 2.249298E02
9.529889E01, 2.688642E02
9.505675E01, 3.129282E02
9.480868E01, 3.571218E02
9.455471E01, 4.144500E01
9.429485E01, 8.589780E01
9.402911E01, 1.304802E02
9.375751E01, 1.751922E02
9.348008E01, 2.200338E02
9.319681E01, 2.650050E02
9.290774E01, 3.101058E02
9.261288E01, 3.553362E02
9.231226E01, 4.069620E01
9.200588E01, 8.618580E01
9.169376E01, 1.318050E02
9.137594E01, 1.775538E02
9.105242E01, 2.234322E02
9.072323E01, 2.694402E02
9.038838E01, 3.155778E02
9.004790E01, 1.845000E00
8.970182E01, 4.824180E01
8.935014E01, 9.476820E01
8.899290E01, 1.414242E02
8.863011E01, 1.882098E02
8.826180E01, 2.351250E02
8.788799E01, 2.821698E02
8.750870E01, 3.293442E02
8.712396E01, 1.664820E01
8.673380E01, 6.408180E01
8.633823E01, 1.116450E02
8.593728E01, 1.593378E02
8.553097E01, 2.071602E02
8.511934E01, 2.551122E02
8.470240E01, 3.031938E02
8.428019E01, 3.514050E02
8.385272E01, 3.974580E01
8.342003E01, 8.821620E01
8.298215E01, 1.368162E02
8.253909E01, 1.855458E02
8.209089E01, 2.344050E02
8.163757E01, 2.833938E02
8.117917E01, 3.325122E02
8.071571E01, 2.176020E01
8.024722E01, 7.113780E01
7.977373E01, 1.206450E02
7.929527E01, 1.702818E02
7.881187E01, 2.200482E02
7.832356E01, 2.699442E02
7.783037E01, 3.199698E02
7.733233E01, 1.012500E01
7.682948E01, 6.040980E01
7.632183E01, 1.108242E02
7.580943E01, 1.613682E02
7.529231E01, 2.120418E02
7.477049E01, 2.628450E02
7.424402E01, 3.137778E02
7.371292E01, 4.840200E00
7.317723E01, 5.603220E01
7.263698E01, 1.073538E02
7.209220E01, 1.588050E02
7.154293E01, 2.103858E02
7.098920E01, 2.620962E02
7.043105E01, 3.139362E02
6.986851E01, 5.905800E00
6.930162E01, 5.800500E01
6.873041E01, 1.102338E02
6.815492E01, 1.625922E02
6.757518E01, 2.150802E02
6.699124E01, 2.676978E02
6.640311E01, 3.204450E02
6.581085E01, 1.332180E01
6.521449E01, 6.632820E01
6.461407E01, 1.194642E02
6.400962E01, 1.727298E02
6.340118E01, 2.261250E02
6.278880E01, 2.796498E02
6.217250E01, 3.333042E02
6.155232E01, 2.708820E01
6.092832E01, 8.100180E01
6.030051E01, 1.350450E02
5.966895E01, 1.892178E02
5.903367E01, 2.435202E02
5.839471E01, 2.979522E02
5.775212E01, 3.525138E02
5.710592E01, 4.720500E01
5.645617E01, 1.020258E02
5.580290E01, 1.569762E02
5.514615E01, 2.120562E02
5.448597E01, 2.672658E02
5.382239E01, 3.226050E02
5.315546E01, 1.807380E01
5.248522E01, 7.367220E01
5.181170E01, 1.294002E02
5.113496E01, 1.852578E02
5.045503E01, 2.412450E02
4.977196E01, 2.973618E02
4.908579E01, 3.536082E02
4.839656E01, 4.998420E01
4.770431E01, 1.064898E02
4.700910E01, 1.631250E02
4.631095E01, 2.198898E02
4.560992E01, 2.767842E02
4.490604E01, 3.338082E02
4.419937E01, 3.096180E01
4.348994E01, 8.824500E01
4.277781E01, 1.456578E02
4.206301E01, 2.032002E02
4.134558E01, 2.608722E02
4.062559E01, 3.186738E02
3.990306E01, 1.660500E01
3.917804E01, 7.466580E01
3.845058E01, 1.328562E02
3.772073E01, 1.911762E02
3.698853E01, 2.496258E02
3.625402E01, 3.082050E02
3.551726E01, 6.913800E00
3.477828E01, 6.575220E01
3.403713E01, 1.247202E02
3.329386E01, 1.838178E02
3.254852E01, 2.430450E02
3.180115E01, 3.024018E02
3.105180E01, 1.888200E00
3.030052E01, 6.150420E01
2.954734E01, 1.212498E02
2.879233E01, 1.811250E02
2.803552E01, 2.411298E02
2.727697E01, 3.012642E02
2.651671E01, 1.528200E00
2.575481E01, 6.192180E01
2.499130E01, 1.224450E02
2.422623E01, 1.830978E02
2.345965E01, 2.438802E02
2.269161E01, 3.047922E02
2.192216E01, 5.833800E00
2.115134E01, 6.700500E01
2.037920E01, 1.283058E02
1.960579E01, 1.897362E02
1.883117E01, 2.512962E02
1.805537E01, 3.129858E02
1.727844E01, 1.480500E01
1.650044E01, 7.675380E01
1.572140E01, 1.388322E02
1.494139E01, 2.010402E02
1.416045E01, 2.633778E02
1.337863E01, 3.258450E02
1.259597E01, 2.844180E01
1.181253E01, 9.116820E01
1.102835E01, 1.540242E02
1.024348E01, 2.170098E02
9.457981E00, 2.801250E02
8.671888E00, 3.433698E02
7.885255E00, 4.674420E01
7.098130E00, 1.102482E02
6.310563E00, 1.738818E02
5.522603E00, 2.376450E02
4.734299E00, 3.015378E02
3.945700E00, 5.560200E00
3.156855E00, 6.971220E01
2.367813E00, 1.339938E02
1.578624E00, 1.984050E02
7.893367E-01, 2.629458E02
0.000000E00, 3.276162E02
##END=
