# Supplementary material for: Obtaining Pure 1H NMR Spectra of Individual Pyranose and Furanose Anomers of Reducing Deoxyfluorinated Sugars
Source: J Org Chem. 2023 Sep 27;88(19):13908–25. doi: 10.1021/acs.joc.3c01503 (PMC10563139; doi:10.1021/acs.joc.3c01503)
Supplement: Supplementary file 2 — jo3c01503_si_002.zip [file jo3c01503_si_002.zip › FIDs_Full NMR of all compounds - 1H, 19F, SRI-FESTA/8_FDGal-46/6/acqu2]

##TITLE= Parameter file, TopSpin 3.5 pl 7
##JCAMPDX= 5.0
##DATATYPE= Parameter Values
##NPOINTS= 4	$$ modification sequence number
##ORIGIN= Bruker BioSpin GmbH
##OWNER= nmr
$$ 2020-08-20 17:32:32.000 +0100  nmr@CZC33343GN
$$ C:/NMRData/bl/dw/au2020njwdw1/6/acqu2
$$ process C:\Bruker\TopSpin3.5pl7\prog\mod\dataserver.exe
##$ACQT0= 0
##$BF1= 500.13
##$DE= 62.48351
##$DECIM= 1
##$DR= 16
##$FW= 6300
##$FnMODE= 1
##$NUC1= <1H>
##$NusJSP= 0
##$NusT2= 1
##$NusTD= 0
##$O1= 2500.65000000177
##$ProjAngle= 0
##$SFO1= 500.13250065
##$SW= 9.99999000005
##$SW_h= 5001.3200052
##$TD= 256
##END=
