# Supplementary material for: Obtaining Pure 1H NMR Spectra of Individual Pyranose and Furanose Anomers of Reducing Deoxyfluorinated Sugars
Source: J Org Chem. 2023 Sep 27;88(19):13908–25. doi: 10.1021/acs.joc.3c01503 (PMC10563139; doi:10.1021/acs.joc.3c01503)
Supplement: Supplementary file 2 — jo3c01503_si_002.zip [file jo3c01503_si_002.zip › FIDs_Full NMR of all compounds - 1H, 19F, SRI-FESTA/8_FDGal-46/6/shimvalues]

# Thu Aug 20 17:44:07 2020
#$$PROBEIDENTIFIER=Z119470_0121
#$$PROBENAME=PA BBO 500S1 BBF-H-D-05 Z SP
#$$SHIMID=292722
#
# Active Shim Gradients
#
Z           		1202            
Z2          		2708            
Z3          		-222            
Z4          		-490            
Z5          		349             
Z6          		-968            
Z7          		4224            
Z8          		1325            
X           		7114            
XZ          		-3817           
XZ2         		-10730          
XZ3         		-1113           
XZ4         		1020            
XZ5         		-398            
Y           		-7502           
YZ          		-4994           
YZ2         		11997           
YZ3         		9034            
YZ4         		2003            
YZ5         		24803           
XY          		-76             
XYZ         		21668           
XYZ2        		-2265           
XYZ3        		-1941           
XYZ4        		-428            
XYZ5        		0               
(X2-Y2)     		7083            
(X2-Y2)Z    		9322            
(X2-Y2)Z2   		-131            
(X2-Y2)Z3   		-1448           
(X2-Y2)Z4   		-2392           
(X2-Y2)Z5   		0               
X3          		12486           
X3Z         		-279            
Y3          		410             
Y3Z         		1403            
#
# Lock Parameter
#
FIELD		5565.803
LOCKPHASE		308.037 
LOCKPOWER		-18.000 
LOCKGAIN		107.862 
LOCKDC		-75.000 
LOCKSHIFT		4.700   
LOOPGAIN		5.000   
LOOPTIME		0.250   
LOOPFILTER		500.000 
#
IEEE64_VERSION_CODE 1
#
# Shim currents 
#
SHIM_SETTING [1 ]  1179.60836260   
SHIM_SETTING [2 ]  2210.10221827   
SHIM_SETTING [3 ]  -2316.26687893  
SHIM_SETTING [4 ]  2599.90651861   
SHIM_SETTING [5 ]  -1166.49424296  
SHIM_SETTING [6 ]  -729.07562374   
SHIM_SETTING [7 ]  5291.91362908   
SHIM_SETTING [8 ]  -3398.11584304  
SHIM_SETTING [9 ]  1216.10111350   
SHIM_SETTING [10]  -789.99410867   
SHIM_SETTING [11]  0.00000000      
SHIM_SETTING [12]  -993.44700000   
SHIM_SETTING [13]  1813.44700000   
SHIM_SETTING [14]  6191.02500000   
SHIM_SETTING [15]  -8647.42369725  
SHIM_SETTING [16]  1275.59230275   
SHIM_SETTING [17]  12219.47967043  
SHIM_SETTING [18]  13827.86032957  
SHIM_SETTING [19]  5552.44565694   
SHIM_SETTING [20]  9273.90058306   
SHIM_SETTING [21]  11593.10900000  
SHIM_SETTING [22]  -4911.70700000  
SHIM_SETTING [23]  17058.70700000  
SHIM_SETTING [24]  2084.36300000   
SHIM_SETTING [25]  1717.47600000   
SHIM_SETTING [26]  447.45200000    
SHIM_SETTING [27]  5920.39500000   
SHIM_SETTING [28]  18223.85155963  
SHIM_SETTING [29]  3152.62200000   
SHIM_SETTING [30]  -2649.54900000  
SHIM_SETTING [31]  -23138.18268172 
SHIM_SETTING [32]  -5343.08944037  
SHIM_SETTING [33]  17721.11500000  
SHIM_SETTING [34]  -22746.92400000 
SHIM_SETTING [35]  18512.38900000  
SHIM_SETTING [36]  -14490.78200000 
SHIM_SETTING [37]  -35957.57437578 
SHIM_SETTING [38]  24648.38532872  
SHIM_SETTING [39]  -11366.99431828 
SHIM_SETTING [40]  0.00000000      
