# Supplementary material for: Obtaining Pure 1H NMR Spectra of Individual Pyranose and Furanose Anomers of Reducing Deoxyfluorinated Sugars
Source: J Org Chem. 2023 Sep 27;88(19):13908–25. doi: 10.1021/acs.joc.3c01503 (PMC10563139; doi:10.1021/acs.joc.3c01503)
Supplement: Supplementary file 2 — jo3c01503_si_002.zip [file jo3c01503_si_002.zip › FIDs_Full NMR of all compounds - 1H, 19F, SRI-FESTA/8_FDGal-46/1/audita.txt]

##TITLE= Audit trail, TopSpin 3.6.2
##JCAMPDX= 5.01
##ORIGIN= Bruker BioSpin GmbH
##OWNER= liquidnmr
$$ /opt/data/liquidnmr_2022/nmr/6DS_FESTA_46FGal_20221024/1/audita.txt
##AUDIT TRAIL=  $$ (NUMBER, WHEN, WHO, WHERE, PROCESS, VERSION, WHAT)
(   1,<2022-10-24 15:20:54.619 +0200>,<liquidnmr>,<Pasteur600>,<go4>,<TopSpin 3.6.2>,
      <created by zg
	started at 2022-10-24 15:19:42.649 +0200,
	POWCHK enabled, PULCHK disabled,
       configuration hash MD5:
       FE AB 5C 26 6A 1A A1 EF E9 53 20 0E 7B 5B B8 7D
       data hash MD5: 32K
       4A 9E 92 A7 8E 21 AA 9F 86 3E 4B C4 D3 BF 0E FA>)
##END=

$$ hash MD5
$$ BE 48 1A 99 6D C2 07 EC DC E3 BC 55 69 06 65 A8
