# Supplementary material for: Obtaining Pure 1H NMR Spectra of Individual Pyranose and Furanose Anomers of Reducing Deoxyfluorinated Sugars
Source: J Org Chem. 2023 Sep 27;88(19):13908–25. doi: 10.1021/acs.joc.3c01503 (PMC10563139; doi:10.1021/acs.joc.3c01503)
Supplement: Supplementary file 2 — jo3c01503_si_002.zip [file jo3c01503_si_002.zip › FIDs_Full NMR of all compounds - 1H, 19F, SRI-FESTA/8_FDGal-46/10/spnam11]

##TITLE= 
##JCAMP-DX= 5.00 Bruker JCAMP library
##DATA TYPE= Shape Data
##ORIGIN= Bruker BioSpin GmbH
##OWNER= <demo>
##DATE= 2007/07/25
##TIME= 12:53:00
##$SHAPE_PARAMETERS= Type: EBurp2
##MINX= 2.089081E-02
##MAXX= 1.000000E02
##MINY= 0.000000E00
##MAXY= 1.800000E02
##$SHAPE_EXMODE= Excitation
##$SHAPE_TOTROT= 9.000000E01
##$SHAPE_TYPE= Excitation
##$SHAPE_USER_DEF= 
##$SHAPE_REPHFAC= 
##$SHAPE_BWFAC= 4.952000E00
##$SHAPE_BWFAC50= 
##$SHAPE_INTEGFAC= 6.102960E-02
##$SHAPE_MODE= 0
##NPOINTS= 1000
##XYPOINTS= (XY..XY)
5.488100E00, 0.000000E00
5.311114E00, 0.000000E00
5.140760E00, 0.000000E00
4.976937E00, 0.000000E00
4.819542E00, 0.000000E00
4.668471E00, 0.000000E00
4.523618E00, 0.000000E00
4.384874E00, 0.000000E00
4.252130E00, 0.000000E00
4.125273E00, 0.000000E00
4.004188E00, 0.000000E00
3.888760E00, 0.000000E00
3.778869E00, 0.000000E00
3.674394E00, 0.000000E00
3.575214E00, 0.000000E00
3.481202E00, 0.000000E00
3.392232E00, 0.000000E00
3.308176E00, 0.000000E00
3.228901E00, 0.000000E00
3.154275E00, 0.000000E00
3.084163E00, 0.000000E00
3.018429E00, 0.000000E00
2.956934E00, 0.000000E00
2.899539E00, 0.000000E00
2.846101E00, 0.000000E00
2.796477E00, 0.000000E00
2.750524E00, 0.000000E00
2.708095E00, 0.000000E00
2.669045E00, 0.000000E00
2.633225E00, 0.000000E00
2.600487E00, 0.000000E00
2.570681E00, 0.000000E00
2.543659E00, 0.000000E00
2.519270E00, 0.000000E00
2.497364E00, 0.000000E00
2.477790E00, 0.000000E00
2.460399E00, 0.000000E00
2.445040E00, 0.000000E00
2.431565E00, 0.000000E00
2.419824E00, 0.000000E00
2.409670E00, 0.000000E00
2.400956E00, 0.000000E00
2.393536E00, 0.000000E00
2.387266E00, 0.000000E00
2.382003E00, 0.000000E00
2.377607E00, 0.000000E00
2.373938E00, 0.000000E00
2.370859E00, 0.000000E00
2.368237E00, 0.000000E00
2.365939E00, 0.000000E00
2.363835E00, 0.000000E00
2.361799E00, 0.000000E00
2.359707E00, 0.000000E00
2.357438E00, 0.000000E00
2.354876E00, 0.000000E00
2.351906E00, 0.000000E00
2.348418E00, 0.000000E00
2.344305E00, 0.000000E00
2.339464E00, 0.000000E00
2.333797E00, 0.000000E00
2.327207E00, 0.000000E00
2.319605E00, 0.000000E00
2.310904E00, 0.000000E00
2.301021E00, 0.000000E00
2.289877E00, 0.000000E00
2.277401E00, 0.000000E00
2.263521E00, 0.000000E00
2.248173E00, 0.000000E00
2.231298E00, 0.000000E00
2.212839E00, 0.000000E00
2.192746E00, 0.000000E00
2.170972E00, 0.000000E00
2.147474E00, 0.000000E00
2.122216E00, 0.000000E00
2.095164E00, 0.000000E00
2.066289E00, 0.000000E00
2.035569E00, 0.000000E00
2.002983E00, 0.000000E00
1.968515E00, 0.000000E00
1.932155E00, 0.000000E00
1.893895E00, 0.000000E00
1.853732E00, 0.000000E00
1.811667E00, 0.000000E00
1.767705E00, 0.000000E00
1.721854E00, 0.000000E00
1.674126E00, 0.000000E00
1.624538E00, 0.000000E00
1.573106E00, 0.000000E00
1.519855E00, 0.000000E00
1.464807E00, 0.000000E00
1.407993E00, 0.000000E00
1.349442E00, 0.000000E00
1.289187E00, 0.000000E00
1.227264E00, 0.000000E00
1.163712E00, 0.000000E00
1.098570E00, 0.000000E00
1.031880E00, 0.000000E00
9.636855E-01, 0.000000E00
8.940323E-01, 0.000000E00
8.229670E-01, 0.000000E00
7.505375E-01, 0.000000E00
6.767928E-01, 0.000000E00
6.017827E-01, 0.000000E00
5.255580E-01, 0.000000E00
4.481699E-01, 0.000000E00
3.696702E-01, 0.000000E00
2.901106E-01, 0.000000E00
2.095432E-01, 0.000000E00
1.280201E-01, 0.000000E00
4.559310E-02, 0.000000E00
3.768637E-02, 1.800000E02
1.217672E-01, 1.800000E02
2.065991E-01, 1.800000E02
2.921321E-01, 1.800000E02
3.783173E-01, 1.800000E02
4.651068E-01, 1.800000E02
5.524536E-01, 1.800000E02
6.403118E-01, 1.800000E02
7.286368E-01, 1.800000E02
8.173852E-01, 1.800000E02
9.065151E-01, 1.800000E02
9.959859E-01, 1.800000E02
1.085759E00, 1.800000E02
1.175796E00, 1.800000E02
1.266061E00, 1.800000E02
1.356521E00, 1.800000E02
1.447141E00, 1.800000E02
1.537893E00, 1.800000E02
1.628745E00, 1.800000E02
1.719670E00, 1.800000E02
1.810643E00, 1.800000E02
1.901639E00, 1.800000E02
1.992634E00, 1.800000E02
2.083609E00, 1.800000E02
2.174543E00, 1.800000E02
2.265418E00, 1.800000E02
2.356218E00, 1.800000E02
2.446927E00, 1.800000E02
2.537532E00, 1.800000E02
2.628021E00, 1.800000E02
2.718381E00, 1.800000E02
2.808604E00, 1.800000E02
2.898680E00, 1.800000E02
2.988601E00, 1.800000E02
3.078361E00, 1.800000E02
3.167952E00, 1.800000E02
3.257370E00, 1.800000E02
3.346610E00, 1.800000E02
3.435668E00, 1.800000E02
3.524539E00, 1.800000E02
3.613222E00, 1.800000E02
3.701712E00, 1.800000E02
3.790006E00, 1.800000E02
3.878103E00, 1.800000E02
3.965999E00, 1.800000E02
4.053691E00, 1.800000E02
4.141177E00, 1.800000E02
4.228452E00, 1.800000E02
4.315513E00, 1.800000E02
4.402356E00, 1.800000E02
4.488976E00, 1.800000E02
4.575368E00, 1.800000E02
4.661525E00, 1.800000E02
4.747441E00, 1.800000E02
4.833108E00, 1.800000E02
4.918517E00, 1.800000E02
5.003659E00, 1.800000E02
5.088522E00, 1.800000E02
5.173096E00, 1.800000E02
5.257367E00, 1.800000E02
5.341321E00, 1.800000E02
5.424944E00, 1.800000E02
5.508218E00, 1.800000E02
5.591127E00, 1.800000E02
5.673650E00, 1.800000E02
5.755769E00, 1.800000E02
5.837461E00, 1.800000E02
5.918704E00, 1.800000E02
5.999473E00, 1.800000E02
6.079744E00, 1.800000E02
6.159490E00, 1.800000E02
6.238684E00, 1.800000E02
6.317295E00, 1.800000E02
6.395296E00, 1.800000E02
6.472654E00, 1.800000E02
6.549337E00, 1.800000E02
6.625312E00, 1.800000E02
6.700545E00, 1.800000E02
6.775001E00, 1.800000E02
6.848645E00, 1.800000E02
6.921439E00, 1.800000E02
6.993346E00, 1.800000E02
7.064329E00, 1.800000E02
7.134349E00, 1.800000E02
7.203367E00, 1.800000E02
7.271344E00, 1.800000E02
7.338241E00, 1.800000E02
7.404017E00, 1.800000E02
7.468633E00, 1.800000E02
7.532049E00, 1.800000E02
7.594224E00, 1.800000E02
7.655120E00, 1.800000E02
7.714697E00, 1.800000E02
7.772915E00, 1.800000E02
7.829736E00, 1.800000E02
7.885122E00, 1.800000E02
7.939034E00, 1.800000E02
7.991435E00, 1.800000E02
8.042290E00, 1.800000E02
8.091562E00, 1.800000E02
8.139216E00, 1.800000E02
8.185220E00, 1.800000E02
8.229539E00, 1.800000E02
8.272143E00, 1.800000E02
8.313000E00, 1.800000E02
8.352081E00, 1.800000E02
8.389357E00, 1.800000E02
8.424802E00, 1.800000E02
8.458390E00, 1.800000E02
8.490096E00, 1.800000E02
8.519898E00, 1.800000E02
8.547772E00, 1.800000E02
8.573700E00, 1.800000E02
8.597662E00, 1.800000E02
8.619640E00, 1.800000E02
8.639618E00, 1.800000E02
8.657582E00, 1.800000E02
8.673518E00, 1.800000E02
8.687414E00, 1.800000E02
8.699258E00, 1.800000E02
8.709043E00, 1.800000E02
8.716759E00, 1.800000E02
8.722400E00, 1.800000E02
8.725960E00, 1.800000E02
8.727434E00, 1.800000E02
8.726819E00, 1.800000E02
8.724111E00, 1.800000E02
8.719311E00, 1.800000E02
8.712416E00, 1.800000E02
8.703427E00, 1.800000E02
8.692345E00, 1.800000E02
8.679171E00, 1.800000E02
8.663908E00, 1.800000E02
8.646558E00, 1.800000E02
8.627124E00, 1.800000E02
8.605610E00, 1.800000E02
8.582018E00, 1.800000E02
8.556353E00, 1.800000E02
8.528618E00, 1.800000E02
8.498818E00, 1.800000E02
8.466956E00, 1.800000E02
8.433034E00, 1.800000E02
8.397057E00, 1.800000E02
8.359027E00, 1.800000E02
8.318946E00, 1.800000E02
8.276815E00, 1.800000E02
8.232637E00, 1.800000E02
8.186410E00, 1.800000E02
8.138135E00, 1.800000E02
8.087810E00, 1.800000E02
8.035432E00, 1.800000E02
7.980998E00, 1.800000E02
7.924504E00, 1.800000E02
7.865944E00, 1.800000E02
7.805311E00, 1.800000E02
7.742598E00, 1.800000E02
7.677794E00, 1.800000E02
7.610889E00, 1.800000E02
7.541872E00, 1.800000E02
7.470728E00, 1.800000E02
7.397444E00, 1.800000E02
7.322003E00, 1.800000E02
7.244388E00, 1.800000E02
7.164580E00, 1.800000E02
7.082559E00, 1.800000E02
6.998303E00, 1.800000E02
6.911789E00, 1.800000E02
6.822994E00, 1.800000E02
6.731892E00, 1.800000E02
6.638456E00, 1.800000E02
6.542659E00, 1.800000E02
6.444472E00, 1.800000E02
6.343865E00, 1.800000E02
6.240806E00, 1.800000E02
6.135266E00, 1.800000E02
6.027210E00, 1.800000E02
5.916607E00, 1.800000E02
5.803421E00, 1.800000E02
5.687620E00, 1.800000E02
5.569168E00, 1.800000E02
5.448030E00, 1.800000E02
5.324172E00, 1.800000E02
5.197558E00, 1.800000E02
5.068153E00, 1.800000E02
4.935923E00, 1.800000E02
4.800832E00, 1.800000E02
4.662848E00, 1.800000E02
4.521937E00, 1.800000E02
4.378065E00, 1.800000E02
4.231202E00, 1.800000E02
4.081317E00, 1.800000E02
3.928380E00, 1.800000E02
3.772363E00, 1.800000E02
3.613240E00, 1.800000E02
3.450984E00, 1.800000E02
3.285573E00, 1.800000E02
3.116986E00, 1.800000E02
2.945202E00, 1.800000E02
2.770205E00, 1.800000E02
2.591978E00, 1.800000E02
2.410510E00, 1.800000E02
2.225790E00, 1.800000E02
2.037810E00, 1.800000E02
1.846566E00, 1.800000E02
1.652055E00, 1.800000E02
1.454277E00, 1.800000E02
1.253238E00, 1.800000E02
1.048943E00, 1.800000E02
8.414034E-01, 1.800000E02
6.306317E-01, 1.800000E02
4.166448E-01, 1.800000E02
1.994628E-01, 1.800000E02
2.089081E-02, 0.000000E00
2.443892E-01, 0.000000E00
4.710019E-01, 0.000000E00
7.006948E-01, 0.000000E00
9.334307E-01, 0.000000E00
1.169168E00, 0.000000E00
1.407863E00, 0.000000E00
1.649467E00, 0.000000E00
1.893928E00, 0.000000E00
2.141192E00, 0.000000E00
2.391199E00, 0.000000E00
2.643887E00, 0.000000E00
2.899192E00, 0.000000E00
3.157045E00, 0.000000E00
3.417373E00, 0.000000E00
3.680102E00, 0.000000E00
3.945154E00, 0.000000E00
4.212447E00, 0.000000E00
4.481898E00, 0.000000E00
4.753420E00, 0.000000E00
5.026923E00, 0.000000E00
5.302317E00, 0.000000E00
5.579506E00, 0.000000E00
5.858394E00, 0.000000E00
6.138883E00, 0.000000E00
6.420872E00, 0.000000E00
6.704259E00, 0.000000E00
6.988940E00, 0.000000E00
7.274808E00, 0.000000E00
7.561758E00, 0.000000E00
7.849682E00, 0.000000E00
8.138469E00, 0.000000E00
8.428011E00, 0.000000E00
8.718197E00, 0.000000E00
9.008915E00, 0.000000E00
9.300054E00, 0.000000E00
9.591502E00, 0.000000E00
9.883148E00, 0.000000E00
1.017488E01, 0.000000E00
1.046659E01, 0.000000E00
1.075816E01, 0.000000E00
1.104949E01, 0.000000E00
1.134046E01, 0.000000E00
1.163096E01, 0.000000E00
1.192090E01, 0.000000E00
1.221016E01, 0.000000E00
1.249864E01, 0.000000E00
1.278623E01, 0.000000E00
1.307284E01, 0.000000E00
1.335836E01, 0.000000E00
1.364270E01, 0.000000E00
1.392576E01, 0.000000E00
1.420744E01, 0.000000E00
1.448766E01, 0.000000E00
1.476633E01, 0.000000E00
1.504335E01, 0.000000E00
1.531864E01, 0.000000E00
1.559213E01, 0.000000E00
1.586372E01, 0.000000E00
1.613335E01, 0.000000E00
1.640093E01, 0.000000E00
1.666640E01, 0.000000E00
1.692969E01, 0.000000E00
1.719072E01, 0.000000E00
1.744943E01, 0.000000E00
1.770576E01, 0.000000E00
1.795966E01, 0.000000E00
1.821105E01, 0.000000E00
1.845990E01, 0.000000E00
1.870613E01, 0.000000E00
1.894972E01, 0.000000E00
1.919059E01, 0.000000E00
1.942872E01, 0.000000E00
1.966405E01, 0.000000E00
1.989655E01, 0.000000E00
2.012617E01, 0.000000E00
2.035287E01, 0.000000E00
2.057662E01, 0.000000E00
2.079739E01, 0.000000E00
2.101513E01, 0.000000E00
2.122982E01, 0.000000E00
2.144141E01, 0.000000E00
2.164990E01, 0.000000E00
2.185523E01, 0.000000E00
2.205739E01, 0.000000E00
2.225634E01, 0.000000E00
2.245206E01, 0.000000E00
2.264452E01, 0.000000E00
2.283369E01, 0.000000E00
2.301954E01, 0.000000E00
2.320205E01, 0.000000E00
2.338118E01, 0.000000E00
2.355691E01, 0.000000E00
2.372920E01, 0.000000E00
2.389804E01, 0.000000E00
2.406337E01, 0.000000E00
2.422518E01, 0.000000E00
2.438343E01, 0.000000E00
2.453809E01, 0.000000E00
2.468911E01, 0.000000E00
2.483646E01, 0.000000E00
2.498011E01, 0.000000E00
2.512000E01, 0.000000E00
2.525610E01, 0.000000E00
2.538836E01, 0.000000E00
2.551673E01, 0.000000E00
2.564117E01, 0.000000E00
2.576162E01, 0.000000E00
2.587803E01, 0.000000E00
2.599035E01, 0.000000E00
2.609851E01, 0.000000E00
2.620246E01, 0.000000E00
2.630213E01, 0.000000E00
2.639746E01, 0.000000E00
2.648838E01, 0.000000E00
2.657482E01, 0.000000E00
2.665670E01, 0.000000E00
2.673397E01, 0.000000E00
2.680652E01, 0.000000E00
2.687430E01, 0.000000E00
2.693722E01, 0.000000E00
2.699519E01, 0.000000E00
2.704813E01, 0.000000E00
2.709595E01, 0.000000E00
2.713857E01, 0.000000E00
2.717590E01, 0.000000E00
2.720783E01, 0.000000E00
2.723429E01, 0.000000E00
2.725516E01, 0.000000E00
2.727037E01, 0.000000E00
2.727981E01, 0.000000E00
2.728338E01, 0.000000E00
2.728098E01, 0.000000E00
2.727252E01, 0.000000E00
2.725790E01, 0.000000E00
2.723701E01, 0.000000E00
2.720976E01, 0.000000E00
2.717604E01, 0.000000E00
2.713575E01, 0.000000E00
2.708880E01, 0.000000E00
2.703509E01, 0.000000E00
2.697452E01, 0.000000E00
2.690699E01, 0.000000E00
2.683240E01, 0.000000E00
2.675066E01, 0.000000E00
2.666168E01, 0.000000E00
2.656536E01, 0.000000E00
2.646162E01, 0.000000E00
2.635036E01, 0.000000E00
2.623151E01, 0.000000E00
2.610497E01, 0.000000E00
2.597067E01, 0.000000E00
2.582852E01, 0.000000E00
2.567845E01, 0.000000E00
2.552039E01, 0.000000E00
2.535427E01, 0.000000E00
2.518002E01, 0.000000E00
2.499758E01, 0.000000E00
2.480688E01, 0.000000E00
2.460787E01, 0.000000E00
2.440050E01, 0.000000E00
2.418470E01, 0.000000E00
2.396045E01, 0.000000E00
2.372769E01, 0.000000E00
2.348639E01, 0.000000E00
2.323650E01, 0.000000E00
2.297801E01, 0.000000E00
2.271087E01, 0.000000E00
2.243507E01, 0.000000E00
2.215058E01, 0.000000E00
2.185739E01, 0.000000E00
2.155549E01, 0.000000E00
2.124486E01, 0.000000E00
2.092550E01, 0.000000E00
2.059741E01, 0.000000E00
2.026059E01, 0.000000E00
1.991505E01, 0.000000E00
1.956078E01, 0.000000E00
1.919781E01, 0.000000E00
1.882615E01, 0.000000E00
1.844582E01, 0.000000E00
1.805683E01, 0.000000E00
1.765921E01, 0.000000E00
1.725300E01, 0.000000E00
1.683820E01, 0.000000E00
1.641487E01, 0.000000E00
1.598303E01, 0.000000E00
1.554271E01, 0.000000E00
1.509396E01, 0.000000E00
1.463681E01, 0.000000E00
1.417131E01, 0.000000E00
1.369751E01, 0.000000E00
1.321543E01, 0.000000E00
1.272513E01, 0.000000E00
1.222667E01, 0.000000E00
1.172007E01, 0.000000E00
1.120541E01, 0.000000E00
1.068271E01, 0.000000E00
1.015204E01, 0.000000E00
9.613442E00, 0.000000E00
9.066970E00, 0.000000E00
8.512674E00, 0.000000E00
7.950606E00, 0.000000E00
7.380817E00, 0.000000E00
6.803358E00, 0.000000E00
6.218280E00, 0.000000E00
5.625633E00, 0.000000E00
5.025469E00, 0.000000E00
4.417836E00, 0.000000E00
3.802785E00, 0.000000E00
3.180364E00, 0.000000E00
2.550623E00, 0.000000E00
1.913609E00, 0.000000E00
1.269370E00, 0.000000E00
6.179530E-01, 0.000000E00
4.059462E-02, 1.800000E02
7.062267E-01, 1.800000E02
1.378897E00, 1.800000E02
2.058560E00, 1.800000E02
2.745170E00, 1.800000E02
3.438681E00, 1.800000E02
4.139047E00, 1.800000E02
4.846223E00, 1.800000E02
5.560161E00, 1.800000E02
6.280816E00, 1.800000E02
7.008140E00, 1.800000E02
7.742084E00, 1.800000E02
8.482599E00, 1.800000E02
9.229634E00, 1.800000E02
9.983137E00, 1.800000E02
1.074305E01, 1.800000E02
1.150933E01, 1.800000E02
1.228191E01, 1.800000E02
1.306072E01, 1.800000E02
1.384571E01, 1.800000E02
1.463681E01, 1.800000E02
1.543395E01, 1.800000E02
1.623706E01, 1.800000E02
1.704605E01, 1.800000E02
1.786085E01, 1.800000E02
1.868137E01, 1.800000E02
1.950752E01, 1.800000E02
2.033920E01, 1.800000E02
2.117631E01, 1.800000E02
2.201875E01, 1.800000E02
2.286639E01, 1.800000E02
2.371912E01, 1.800000E02
2.457681E01, 1.800000E02
2.543932E01, 1.800000E02
2.630652E01, 1.800000E02
2.717825E01, 1.800000E02
2.805436E01, 1.800000E02
2.893468E01, 1.800000E02
2.981903E01, 1.800000E02
3.070724E01, 1.800000E02
3.159910E01, 1.800000E02
3.249442E01, 1.800000E02
3.339298E01, 1.800000E02
3.429457E01, 1.800000E02
3.519896E01, 1.800000E02
3.610589E01, 1.800000E02
3.701513E01, 1.800000E02
3.792640E01, 1.800000E02
3.883944E01, 1.800000E02
3.975396E01, 1.800000E02
4.066967E01, 1.800000E02
4.158626E01, 1.800000E02
4.250342E01, 1.800000E02
4.342083E01, 1.800000E02
4.433814E01, 1.800000E02
4.525501E01, 1.800000E02
4.617108E01, 1.800000E02
4.708598E01, 1.800000E02
4.799934E01, 1.800000E02
4.891076E01, 1.800000E02
4.981984E01, 1.800000E02
5.072618E01, 1.800000E02
5.162935E01, 1.800000E02
5.252893E01, 1.800000E02
5.342449E01, 1.800000E02
5.431556E01, 1.800000E02
5.520171E01, 1.800000E02
5.608247E01, 1.800000E02
5.695736E01, 1.800000E02
5.782591E01, 1.800000E02
5.868764E01, 1.800000E02
5.954206E01, 1.800000E02
6.038866E01, 1.800000E02
6.122696E01, 1.800000E02
6.205643E01, 1.800000E02
6.287657E01, 1.800000E02
6.368687E01, 1.800000E02
6.448681E01, 1.800000E02
6.527586E01, 1.800000E02
6.605351E01, 1.800000E02
6.681924E01, 1.800000E02
6.757251E01, 1.800000E02
6.831281E01, 1.800000E02
6.903961E01, 1.800000E02
6.975240E01, 1.800000E02
7.045064E01, 1.800000E02
7.113384E01, 1.800000E02
7.180147E01, 1.800000E02
7.245303E01, 1.800000E02
7.308801E01, 1.800000E02
7.370592E01, 1.800000E02
7.430626E01, 1.800000E02
7.488856E01, 1.800000E02
7.545234E01, 1.800000E02
7.599713E01, 1.800000E02
7.652247E01, 1.800000E02
7.702792E01, 1.800000E02
7.751304E01, 1.800000E02
7.797740E01, 1.800000E02
7.842060E01, 1.800000E02
7.884223E01, 1.800000E02
7.924190E01, 1.800000E02
7.961925E01, 1.800000E02
7.997391E01, 1.800000E02
8.030554E01, 1.800000E02
8.061382E01, 1.800000E02
8.089842E01, 1.800000E02
8.115907E01, 1.800000E02
8.139547E01, 1.800000E02
8.160738E01, 1.800000E02
8.179454E01, 1.800000E02
8.195673E01, 1.800000E02
8.209376E01, 1.800000E02
8.220543E01, 1.800000E02
8.229157E01, 1.800000E02
8.235204E01, 1.800000E02
8.238672E01, 1.800000E02
8.239548E01, 1.800000E02
8.237826E01, 1.800000E02
8.233497E01, 1.800000E02
8.226557E01, 1.800000E02
8.217004E01, 1.800000E02
8.204837E01, 1.800000E02
8.190056E01, 1.800000E02
8.172666E01, 1.800000E02
8.152672E01, 1.800000E02
8.130081E01, 1.800000E02
8.104903E01, 1.800000E02
8.077147E01, 1.800000E02
8.046829E01, 1.800000E02
8.013962E01, 1.800000E02
7.978564E01, 1.800000E02
7.940652E01, 1.800000E02
7.900249E01, 1.800000E02
7.857374E01, 1.800000E02
7.812054E01, 1.800000E02
7.764312E01, 1.800000E02
7.714175E01, 1.800000E02
7.661673E01, 1.800000E02
7.606835E01, 1.800000E02
7.549693E01, 1.800000E02
7.490278E01, 1.800000E02
7.428626E01, 1.800000E02
7.364771E01, 1.800000E02
7.298749E01, 1.800000E02
7.230597E01, 1.800000E02
7.160355E01, 1.800000E02
7.088060E01, 1.800000E02
7.013753E01, 1.800000E02
6.937475E01, 1.800000E02
6.859266E01, 1.800000E02
6.779170E01, 1.800000E02
6.697228E01, 1.800000E02
6.613483E01, 1.800000E02
6.527979E01, 1.800000E02
6.440759E01, 1.800000E02
6.351866E01, 1.800000E02
6.261346E01, 1.800000E02
6.169241E01, 1.800000E02
6.075596E01, 1.800000E02
5.980454E01, 1.800000E02
5.883858E01, 1.800000E02
5.785853E01, 1.800000E02
5.686481E01, 1.800000E02
5.585785E01, 1.800000E02
5.483807E01, 1.800000E02
5.380588E01, 1.800000E02
5.276170E01, 1.800000E02
5.170593E01, 1.800000E02
5.063896E01, 1.800000E02
4.956120E01, 1.800000E02
4.847301E01, 1.800000E02
4.737477E01, 1.800000E02
4.626685E01, 1.800000E02
4.514959E01, 1.800000E02
4.402335E01, 1.800000E02
4.288846E01, 1.800000E02
4.174525E01, 1.800000E02
4.059402E01, 1.800000E02
3.943508E01, 1.800000E02
3.826873E01, 1.800000E02
3.709524E01, 1.800000E02
3.591488E01, 1.800000E02
3.472791E01, 1.800000E02
3.353458E01, 1.800000E02
3.233513E01, 1.800000E02
3.112977E01, 1.800000E02
2.991872E01, 1.800000E02
2.870218E01, 1.800000E02
2.748035E01, 1.800000E02
2.625339E01, 1.800000E02
2.502149E01, 1.800000E02
2.378479E01, 1.800000E02
2.254346E01, 1.800000E02
2.129762E01, 1.800000E02
2.004741E01, 1.800000E02
1.879296E01, 1.800000E02
1.753436E01, 1.800000E02
1.627174E01, 1.800000E02
1.500518E01, 1.800000E02
1.373478E01, 1.800000E02
1.246062E01, 1.800000E02
1.118278E01, 1.800000E02
9.901332E00, 1.800000E02
8.616351E00, 1.800000E02
7.327901E00, 1.800000E02
6.036042E00, 1.800000E02
4.740836E00, 1.800000E02
3.442338E00, 1.800000E02
2.140608E00, 1.800000E02
8.357001E-01, 1.800000E02
4.723281E-01, 0.000000E00
1.783419E00, 0.000000E00
3.097513E00, 0.000000E00
4.414549E00, 0.000000E00
5.734462E00, 0.000000E00
7.057182E00, 0.000000E00
8.382636E00, 0.000000E00
9.710745E00, 0.000000E00
1.104143E01, 0.000000E00
1.237458E01, 0.000000E00
1.371012E01, 0.000000E00
1.504794E01, 0.000000E00
1.638791E01, 0.000000E00
1.772991E01, 0.000000E00
1.907382E01, 0.000000E00
2.041948E01, 0.000000E00
2.176673E01, 0.000000E00
2.311542E01, 0.000000E00
2.446536E01, 0.000000E00
2.581636E01, 0.000000E00
2.716822E01, 0.000000E00
2.852072E01, 0.000000E00
2.987363E01, 0.000000E00
3.122670E01, 0.000000E00
3.257967E01, 0.000000E00
3.393227E01, 0.000000E00
3.528422E01, 0.000000E00
3.663521E01, 0.000000E00
3.798492E01, 0.000000E00
3.933303E01, 0.000000E00
4.067917E01, 0.000000E00
4.202300E01, 0.000000E00
4.336413E01, 0.000000E00
4.470217E01, 0.000000E00
4.603672E01, 0.000000E00
4.736735E01, 0.000000E00
4.869363E01, 0.000000E00
5.001511E01, 0.000000E00
5.133133E01, 0.000000E00
5.264180E01, 0.000000E00
5.394605E01, 0.000000E00
5.524356E01, 0.000000E00
5.653383E01, 0.000000E00
5.781633E01, 0.000000E00
5.909052E01, 0.000000E00
6.035585E01, 0.000000E00
6.161177E01, 0.000000E00
6.285772E01, 0.000000E00
6.409311E01, 0.000000E00
6.531737E01, 0.000000E00
6.652991E01, 0.000000E00
6.773013E01, 0.000000E00
6.891743E01, 0.000000E00
7.009121E01, 0.000000E00
7.125086E01, 0.000000E00
7.239577E01, 0.000000E00
7.352532E01, 0.000000E00
7.463891E01, 0.000000E00
7.573591E01, 0.000000E00
7.681571E01, 0.000000E00
7.787770E01, 0.000000E00
7.892128E01, 0.000000E00
7.994584E01, 0.000000E00
8.095077E01, 0.000000E00
8.193549E01, 0.000000E00
8.289941E01, 0.000000E00
8.384195E01, 0.000000E00
8.476253E01, 0.000000E00
8.566060E01, 0.000000E00
8.653560E01, 0.000000E00
8.738700E01, 0.000000E00
8.821427E01, 0.000000E00
8.901690E01, 0.000000E00
8.979438E01, 0.000000E00
9.054624E01, 0.000000E00
9.127200E01, 0.000000E00
9.197122E01, 0.000000E00
9.264346E01, 0.000000E00
9.328831E01, 0.000000E00
9.390538E01, 0.000000E00
9.449428E01, 0.000000E00
9.505467E01, 0.000000E00
9.558621E01, 0.000000E00
9.608859E01, 0.000000E00
9.656153E01, 0.000000E00
9.700475E01, 0.000000E00
9.741801E01, 0.000000E00
9.780110E01, 0.000000E00
9.815383E01, 0.000000E00
9.847602E01, 0.000000E00
9.876754E01, 0.000000E00
9.902826E01, 0.000000E00
9.925810E01, 0.000000E00
9.945699E01, 0.000000E00
9.962489E01, 0.000000E00
9.976178E01, 0.000000E00
9.986769E01, 0.000000E00
9.994264E01, 0.000000E00
9.998672E01, 0.000000E00
1.000000E02, 0.000000E00
9.998261E01, 0.000000E00
9.993470E01, 0.000000E00
9.985643E01, 0.000000E00
9.974800E01, 0.000000E00
9.960964E01, 0.000000E00
9.944159E01, 0.000000E00
9.924412E01, 0.000000E00
9.901753E01, 0.000000E00
9.876214E01, 0.000000E00
9.847829E01, 0.000000E00
9.816635E01, 0.000000E00
9.782671E01, 0.000000E00
9.745978E01, 0.000000E00
9.706598E01, 0.000000E00
9.664577E01, 0.000000E00
9.619963E01, 0.000000E00
9.572804E01, 0.000000E00
9.523151E01, 0.000000E00
9.471056E01, 0.000000E00
9.416575E01, 0.000000E00
9.359762E01, 0.000000E00
9.300675E01, 0.000000E00
9.239374E01, 0.000000E00
9.175917E01, 0.000000E00
9.110367E01, 0.000000E00
9.042786E01, 0.000000E00
8.973237E01, 0.000000E00
8.901785E01, 0.000000E00
8.828496E01, 0.000000E00
8.753435E01, 0.000000E00
8.676670E01, 0.000000E00
8.598268E01, 0.000000E00
8.518297E01, 0.000000E00
8.436825E01, 0.000000E00
8.353922E01, 0.000000E00
8.269655E01, 0.000000E00
8.184095E01, 0.000000E00
8.097310E01, 0.000000E00
8.009369E01, 0.000000E00
7.920342E01, 0.000000E00
7.830297E01, 0.000000E00
7.739303E01, 0.000000E00
7.647427E01, 0.000000E00
7.554738E01, 0.000000E00
7.461302E01, 0.000000E00
7.367187E01, 0.000000E00
7.272457E01, 0.000000E00
7.177178E01, 0.000000E00
7.081414E01, 0.000000E00
6.985229E01, 0.000000E00
6.888684E01, 0.000000E00
6.791842E01, 0.000000E00
6.694762E01, 0.000000E00
6.597504E01, 0.000000E00
6.500125E01, 0.000000E00
6.402684E01, 0.000000E00
6.305234E01, 0.000000E00
6.207831E01, 0.000000E00
6.110527E01, 0.000000E00
6.013374E01, 0.000000E00
5.916422E01, 0.000000E00
5.819719E01, 0.000000E00
5.723314E01, 0.000000E00
5.627251E01, 0.000000E00
5.531575E01, 0.000000E00
5.436328E01, 0.000000E00
5.341552E01, 0.000000E00
5.247287E01, 0.000000E00
5.153571E01, 0.000000E00
5.060439E01, 0.000000E00
4.967928E01, 0.000000E00
4.876071E01, 0.000000E00
4.784899E01, 0.000000E00
4.694444E01, 0.000000E00
4.604733E01, 0.000000E00
4.515796E01, 0.000000E00
4.427656E01, 0.000000E00
4.340340E01, 0.000000E00
4.253869E01, 0.000000E00
4.168266E01, 0.000000E00
4.083551E01, 0.000000E00
3.999743E01, 0.000000E00
3.916859E01, 0.000000E00
3.834914E01, 0.000000E00
3.753926E01, 0.000000E00
3.673906E01, 0.000000E00
3.594867E01, 0.000000E00
3.516821E01, 0.000000E00
3.439777E01, 0.000000E00
3.363745E01, 0.000000E00
3.288733E01, 0.000000E00
3.214747E01, 0.000000E00
3.141793E01, 0.000000E00
3.069877E01, 0.000000E00
2.999002E01, 0.000000E00
2.929172E01, 0.000000E00
2.860388E01, 0.000000E00
2.792653E01, 0.000000E00
2.725968E01, 0.000000E00
2.660331E01, 0.000000E00
2.595743E01, 0.000000E00
2.532203E01, 0.000000E00
2.469708E01, 0.000000E00
2.408257E01, 0.000000E00
2.347846E01, 0.000000E00
2.288472E01, 0.000000E00
2.230131E01, 0.000000E00
2.172818E01, 0.000000E00
2.116529E01, 0.000000E00
2.061260E01, 0.000000E00
2.007004E01, 0.000000E00
1.953756E01, 0.000000E00
1.901509E01, 0.000000E00
1.850259E01, 0.000000E00
1.799997E01, 0.000000E00
1.750718E01, 0.000000E00
1.702415E01, 0.000000E00
1.655081E01, 0.000000E00
1.608708E01, 0.000000E00
1.563289E01, 0.000000E00
1.518818E01, 0.000000E00
1.475286E01, 0.000000E00
1.432686E01, 0.000000E00
1.391010E01, 0.000000E00
1.350251E01, 0.000000E00
1.310401E01, 0.000000E00
1.271452E01, 0.000000E00
1.233396E01, 0.000000E00
1.196226E01, 0.000000E00
1.159934E01, 0.000000E00
1.124511E01, 0.000000E00
1.089950E01, 0.000000E00
1.056243E01, 0.000000E00
1.023382E01, 0.000000E00
9.913591E00, 0.000000E00
9.601659E00, 0.000000E00
9.297945E00, 0.000000E00
9.002368E00, 0.000000E00
8.714847E00, 0.000000E00
8.435299E00, 0.000000E00
8.163642E00, 0.000000E00
7.899793E00, 0.000000E00
7.643668E00, 0.000000E00
7.395183E00, 0.000000E00
7.154250E00, 0.000000E00
6.920785E00, 0.000000E00
6.694700E00, 0.000000E00
6.475905E00, 0.000000E00
6.264311E00, 0.000000E00
6.059827E00, 0.000000E00
5.862360E00, 0.000000E00
5.671816E00, 0.000000E00
##END
