# Supplementary material for: Obtaining Pure 1H NMR Spectra of Individual Pyranose and Furanose Anomers of Reducing Deoxyfluorinated Sugars
Source: J Org Chem. 2023 Sep 27;88(19):13908–25. doi: 10.1021/acs.joc.3c01503 (PMC10563139; doi:10.1021/acs.joc.3c01503)
Supplement: Supplementary file 2 — jo3c01503_si_002.zip [file jo3c01503_si_002.zip › FIDs_Full NMR of all compounds - 1H, 19F, SRI-FESTA/8_FDGal-46/3/shimvalues]

# Mon Oct 24 15:30:01 2022
#$$PROBEIDENTIFIER=Z114073_0019
#$$PROBENAME=CP QCI 600 S3 H/F-C/N-D-05 Z
#$$SHIMID=292722
#
# Active Shim Gradients
#
Z           		2250            
Z2          		-1509           
Z3          		-1914           
Z4          		-1655           
Z5          		964             
Z6          		9937            
Z7          		-3768           
Z8          		-37600          
X           		141             
XZ          		-3981           
XZ2         		94              
XZ3         		-2123           
XZ4         		-368            
XZ5         		34369           
Y           		-685            
YZ          		4041            
YZ2         		-2431           
YZ3         		8535            
YZ4         		-2602           
YZ5         		-9645           
XY          		9912            
XYZ         		372             
XYZ2        		1328            
XYZ3        		-10201          
XYZ4        		20961           
XYZ5        		0               
(X2-Y2)     		-23298          
(X2-Y2)Z    		-10441          
(X2-Y2)Z2   		-2613           
(X2-Y2)Z3   		7452            
(X2-Y2)Z4   		-1368           
(X2-Y2)Z5   		0               
X3          		15224           
X3Z         		24378           
Y3          		17695           
Y3Z         		5644            
#
# Lock Parameter
#
FIELD		110.989 
LOCKPHASE		309.216 
LOCKPOWER		-18.000 
LOCKGAIN		125.468 
LOCKDC		-75.000 
LOCKSHIFT		4.700   
LOOPGAIN		5.000   
LOOPTIME		0.250   
LOOPFILTER		500.000 
#
IEEE64_VERSION_CODE 1
#
# Shim currents 
#
SHIM_SETTING [1 ]  394.21930060    
SHIM_SETTING [2 ]  14012.89470699  
SHIM_SETTING [3 ]  1251.79095234   
SHIM_SETTING [4 ]  -46111.43274381 
SHIM_SETTING [5 ]  20373.44139809  
SHIM_SETTING [6 ]  17423.44283277  
SHIM_SETTING [7 ]  -31456.60504768 
SHIM_SETTING [8 ]  -23396.68497152 
SHIM_SETTING [9 ]  -1226.11569833  
SHIM_SETTING [10]  1088.93797755   
SHIM_SETTING [11]  0.00000000      
SHIM_SETTING [12]  12051.51000000  
SHIM_SETTING [13]  23339.21500000  
SHIM_SETTING [14]  -4439.77400000  
SHIM_SETTING [15]  6026.17156423   
SHIM_SETTING [16]  -6030.94043578  
SHIM_SETTING [17]  8341.69108229   
SHIM_SETTING [18]  -7445.31208229  
SHIM_SETTING [19]  31918.15667943  
SHIM_SETTING [20]  -32408.23694476 
SHIM_SETTING [21]  -23256.71200000 
SHIM_SETTING [22]  -13383.89000000 
SHIM_SETTING [23]  -32088.76100000 
SHIM_SETTING [24]  -7944.93900000  
SHIM_SETTING [25]  -4299.44500000  
SHIM_SETTING [26]  -14536.77700000 
SHIM_SETTING [27]  19206.81300000  
SHIM_SETTING [28]  3778.74671101   
SHIM_SETTING [29]  8504.41600000   
SHIM_SETTING [30]  28740.46200000  
SHIM_SETTING [31]  -5266.58356557  
SHIM_SETTING [32]  -13042.46028900 
SHIM_SETTING [33]  10306.75000000  
SHIM_SETTING [34]  24633.32200000  
SHIM_SETTING [35]  -5309.29600000  
SHIM_SETTING [36]  -18734.05400000 
SHIM_SETTING [37]  1308.70194294   
SHIM_SETTING [38]  -4485.26706354  
SHIM_SETTING [39]  12240.11056556  
SHIM_SETTING [40]  0.00000000      
