# Supplementary material for: Obtaining Pure 1H NMR Spectra of Individual Pyranose and Furanose Anomers of Reducing Deoxyfluorinated Sugars
Source: J Org Chem. 2023 Sep 27;88(19):13908–25. doi: 10.1021/acs.joc.3c01503 (PMC10563139; doi:10.1021/acs.joc.3c01503)
Supplement: Supplementary file 2 — jo3c01503_si_002.zip [file jo3c01503_si_002.zip › FIDs_Full NMR of all compounds - 1H, 19F, SRI-FESTA/8_FDGal-46/2/format.ased]

#*******************************************************************
#
# $Source: /sc/CvsTree/sc/gen/src/form/ased_acqu.form,v $
#
# Copyright (c) 1995 - 2008
# BRUKER BioSpin GmbH
# D-76287 Rheinstetten, Germany
#
# All Rights Reserved
#
#
# $Id: ased_acqu.form,v 1.27.2.3 2014/05/05 13:10:49 nipo Exp $
#*******************************************************************
EDIT_PAR COMMAND FILE

DI_MODE         LONG
ED_ENTRY        ACQU
ORDER           FILE


HEADER		"====== General ======"
NAME		PULPROG
END
NAME		TD
END
NAME		SW
END
T_NAME		SWH
		TYPE	R32
		CLASS	ACQU
		SUBRANGE 0.0 1e38
		REL	"SWH=SW*SFO1"
		INV_REL "SW=SWH/SFO1"
		UNIT	"Hz"
		FORMAT	"%14.2f Hz"
		TEXT	"sweep width"
END
T_NAME          AQ
		TYPE	R32
		CLASS	ACQU
		SUBRANGE 0.0 1e38
		REL	"AQ=aqcalc(SW,SFO1,TD,DIGTYP)"
		INV_REL	"TD=tdcalc(SW,SFO1,1.0e6*AQ,DIGTYP)"
		UNIT	"sec"
		FORMAT	"%14.7f sec"
                TEXT	"acquisition time"
END
NAME		RG
END
T_NAME          DW
		TYPE	R32
		CLASS	ACQU
		SUBRANGE 0.0 1e38
		REL	"DW=1/(2*SW*SFO1)"
		INV_REL	"SW=1000000/(2*(0.005+DW)*SFO1)"
		UNIT	"usec"
		FORMAT	"%14.3f usec"
		TEXT	"dwell time "
END
NAME		DE
		FORMAT	"%14.2f usec"
END
T_NAME		D1
		TYPE	R32
		CLASS	ACQU
		SUBRANGE 0.0 1e38
		REL	"D1=D[1]"
		INV_REL	"D[1]=D1"
		UNIT	"sec"
		FORMAT	"%14.9f sec"
		TEXT		"relaxation delay; 1-5 * T1"
END
T_NAME		d11
		TYPE	R32
		SUBRANGE 0.0 1e8
		CLASS	ACQU
		REL	"d11=30m"
		INV_REL	"D[0]=d11"
		UNIT	"sec"
		TEXT		"delay for disk I/O                             [30 msec]"
		FORMAT	"%14.8f sec"
		NONEDIT
END
NAME		DS
		TEXT	"number of dummy scans"
END
NAME		NS
		TEXT		"1 * n, total number of scans: NS * TD0"
END
NAME		TD0	
		TEXT	"number of averages in 1D"
END
HEADER		"======== CHANNEL f1 ========"
NAME		SFO1
		FORMAT	"%14.7f MHz"
		TEXT	"frequency of ch. 1"
END
NAME		O1
		FORMAT	"%14.2f Hz"
		TEXT	"frequency of ch. 1"
END
T_NAME		O1P
		TYPE	R64
		CLASS	ACQU
		SUBRANGE -1e38 1e38
		REL	"O1P=O1/BF1"
		INV_REL	"O1=O1P*BF1"
		UNIT	"ppm"
		FORMAT	"%14.3f ppm"
		TEXT	"frequency of ch. 1"
END
NAME		NUC1
		NONEDIT
		TEXT	"nucleus for channel 1"
END
T_NAME		P1
		TYPE	R32
		CLASS	ACQU
		SUBRANGE 0.0 1.0e10
		REL	"P1=P[1]"
		INV_REL	"P[1]=P1"
		UNIT	"usec"
		FORMAT	"%14.3f usec"
		TEXT		"f1 channel -  high power pulse"
END
T_NAME		PLW1
		TYPE	R32
		CLASS	ACQU
		SUBRANGE 0 64.3
		REL	"PLW1=PLW[1]"
		INV_REL	"PLW[1]=PLW1"
		UNIT	"W"
		FORMAT	"%14.5g W"
		TEXT		"f1 channel - power level for pulse (default)"
END
T_NAME		PLdB1
		TYPE	R32
		CLASS	ACQU
		SUBRANGE -18.1821 1000
		REL	"if(PLW[1]>0)PLdB1=-10*log(PLW[1])/LN10;else PLdB1=1000;"
		INV_REL	"PLW[1]=0;if(PLdB1<1000)PLW[1]=pow(10.0,(-PLdB1)/10.0)"
		UNIT	"dB"
		FORMAT	"%14.2f dB"
		TEXT	"power PL1 in dB"
END
HEADER		"======== CHANNEL f2 ========"
NAME		SFO2
		FORMAT	"%14.7f MHz"
		TEXT	"frequency of ch. 2"
END
NAME		O2
		FORMAT	"%14.2f Hz"
		TEXT	"frequency of ch. 2"
END
T_NAME		O2P
		TYPE	R64
		CLASS	ACQU
		SUBRANGE -1e38 1e38
		REL	"O2P=O2/BF2"
		INV_REL	"O2=O2P*BF2"
		UNIT	"ppm"
		FORMAT	"%14.3f ppm"
		TEXT	"frequency of ch. 2"
END
NAME		NUC2
		NONEDIT
		TEXT	"nucleus for channel 2"
END
NAME		CPDPRG[2]
		TEXT	"file name for cpd2"
END
T_NAME		P63
		TYPE	R32
		CLASS	ACQU
		SUBRANGE 0.0 1.0e10
		REL	"P63=P[63]"
		INV_REL	"P[63]=P63"
		UNIT	"usec"
		FORMAT	"%14.3f usec"
		TEXT	"pulse 63"
END
T_NAME		PLW2
		TYPE	R32
		CLASS	ACQU
		SUBRANGE 0 92.1
		REL	"PLW2=PLW[2]"
		INV_REL	"PLW[2]=PLW2"
		UNIT	"W"
		FORMAT	"%14.5g W"
		TEXT	"power PLW2 "
END
T_NAME		PLdB2
		TYPE	R32
		CLASS	ACQU
		SUBRANGE -19.7426 1000
		REL	"if(PLW[2]>0)PLdB2=-10*log(PLW[2])/LN10;else PLdB2=1000;"
		INV_REL	"PLW[2]=0;if(PLdB2<1000)PLW[2]=pow(10.0,(-PLdB2)/10.0)"
		UNIT	"dB"
		FORMAT	"%14.2f dB"
		TEXT	"power PL2 in dB"
END
T_NAME		PLW12
		TYPE	R32
		CLASS	ACQU
		SUBRANGE 0 92.1
		REL	"PLW12=PLW[12]"
		INV_REL	"PLW[12]=PLW12"
		UNIT	"W"
		FORMAT	"%14.5g W"
		TEXT		"f2 channel - power level for CPD/BB decoupling"
END
T_NAME		PLdB12
		TYPE	R32
		CLASS	ACQU
		SUBRANGE -19.7426 1000
		REL	"if(PLW[12]>0)PLdB12=-10*log(PLW[12])/LN10;else PLdB12=1000;"
		INV_REL	"PLW[12]=0;if(PLdB12<1000)PLW[12]=pow(10.0,(-PLdB12)/10.0)"
		UNIT	"dB"
		FORMAT	"%14.2f dB"
		TEXT	"power PL12 in dB"
END
NAME		SPNAM[14]
		TEXT	"file name for SP14"
END
T_NAME		SPOAL14
		TYPE	R32
		CLASS	ACQU
		SUBRANGE -1.0 1.0
		REL	"SPOAL14=SPOAL[14]"
		INV_REL	"SPOAL[14]=SPOAL14"
		FORMAT	"%14.3f"
		TEXT	"phase alignment of freq. offset in SP14"
END
T_NAME		SPOFFS14
		TYPE	R32
		CLASS	ACQU
		SUBRANGE -1e38 1e38
		REL	"SPOFFS14=SPOFFS[14]"
		INV_REL	"SPOFFS[14]=SPOFFS14"
		UNIT	"Hz"
		FORMAT	"%14.2f Hz"
		TEXT	"offset frequency for SP14"
END
T_NAME		SPW14
		TYPE	R32
		CLASS	ACQU
		SUBRANGE 0 92.1
		REL	"SPW14=SPW[14]"
		INV_REL	"SPW[14]=SPW14"
		UNIT	"W"
		FORMAT	"%14.5g W"
		TEXT	"shaped pulse power SPW14"
END
T_NAME		SPdB14
		TYPE	R32
		CLASS	ACQU
		SUBRANGE -19.7426 1000
		REL	"if(SPW[14]>0)SPdB14=-10*log(SPW[14])/LN10;elseSPdB14=1000;"
		INV_REL	"SPW[14]=0;if(SPdB14<1000)SPW[14]=pow(10.0,(-SPdB14)/10.0)"
		UNIT	"dB"
		FORMAT	"%14.2f -dBW"
		TEXT	"power SPW14 in -dBW"
END
NAME		SPNAM[31]
		TEXT	"file name for SP31"
END
T_NAME		SPOAL31
		TYPE	R32
		CLASS	ACQU
		SUBRANGE -1.0 1.0
		REL	"SPOAL31=SPOAL[31]"
		INV_REL	"SPOAL[31]=SPOAL31"
		FORMAT	"%14.3f"
		TEXT	"phase alignment of freq. offset in SP31"
END
T_NAME		SPOFFS31
		TYPE	R32
		CLASS	ACQU
		SUBRANGE -1e38 1e38
		REL	"SPOFFS31=SPOFFS[31]"
		INV_REL	"SPOFFS[31]=SPOFFS31"
		UNIT	"Hz"
		FORMAT	"%14.2f Hz"
		TEXT	"offset frequency for SP31"
END
T_NAME		SPW31
		TYPE	R32
		CLASS	ACQU
		SUBRANGE 0 92.1
		REL	"SPW31=SPW[31]"
		INV_REL	"SPW[31]=SPW31"
		UNIT	"W"
		FORMAT	"%14.5g W"
		TEXT	"shaped pulse power SPW31"
END
T_NAME		SPdB31
		TYPE	R32
		CLASS	ACQU
		SUBRANGE -19.7426 1000
		REL	"if(SPW[31]>0)SPdB31=-10*log(SPW[31])/LN10;elseSPdB31=1000;"
		INV_REL	"SPW[31]=0;if(SPdB31<1000)SPW[31]=pow(10.0,(-SPdB31)/10.0)"
		UNIT	"dB"
		FORMAT	"%14.2f -dBW"
		TEXT	"power SPW31 in -dBW"
END
